# Supplementary material for: Investigating the association between gut microbiome and aortic aneurysm diseases: a bidirectional two-sample Mendelian randomization analysis
Source: Front Cell Infect Microbiol. 2024 Jul 30;14:1406845. doi: 10.3389/fcimb.2024.1406845 (PMC11319299; doi:10.3389/fcimb.2024.1406845)
Supplement: Supplementary Additional File 1 — Information on GWAS samples of gut microbiota used in this study [file Table_1.xlsx]

## Sheet: Table of contents
Order number	trait
1	Information on GWAS samples of aortic aneurysm diseases used in this study (Kurilshikov A/16S rRNA)
2	Information on GWAS samples of aortic aneurysm diseases used in this study (Lopera-Maya EA/MGS)

## Sheet: 1. Kurilshikov A-16S rRNA
Order 1. Information on GWAS samples of aortic aneurysm diseases used in this study (Kurilshikov A/16S rRNA)
ID	Gut microbiota
ebi-a-GCST90016908	Gut microbiota abundance (class Actinobacteria id.419)
ebi-a-GCST90016909	Gut microbiota abundance (class Alphaproteobacteria id.2379)
ebi-a-GCST90016910	Gut microbiota abundance (class Bacilli id.1673)
ebi-a-GCST90016911	Gut microbiota abundance (class Bacteroidia id.912)
ebi-a-GCST90016912	Gut microbiota abundance (class Betaproteobacteria id.2867)
ebi-a-GCST90016913	Gut microbiota abundance (class Clostridia id.1859)
ebi-a-GCST90016914	Gut microbiota abundance (class Coriobacteriia id.809)
ebi-a-GCST90016915	Gut microbiota abundance (class Deltaproteobacteria id.3087)
ebi-a-GCST90016916	Gut microbiota abundance (class Erysipelotrichia id.2147)
ebi-a-GCST90016917	Gut microbiota abundance (class Gammaproteobacteria id.3303)
ebi-a-GCST90016918	Gut microbiota abundance (class Lentisphaeria id.2250)
ebi-a-GCST90016919	Gut microbiota abundance (class Melainabacteria id.1589)
ebi-a-GCST90016920	Gut microbiota abundance (class Methanobacteria id.119)
ebi-a-GCST90016921	Gut microbiota abundance (class Mollicutes id.3920)
ebi-a-GCST90016922	Gut microbiota abundance (class Negativicutes id.2164)
ebi-a-GCST90016923	Gut microbiota abundance (class Verrucomicrobiae id.4029)
ebi-a-GCST90016924	Gut microbiota abundance (family Acidaminococcaceae id.2166)
ebi-a-GCST90016925	Gut microbiota abundance (family Actinomycetaceae id.421)
ebi-a-GCST90016926	Gut microbiota abundance (family Alcaligenaceae id.2875)
ebi-a-GCST90016927	Gut microbiota abundance (family Bacteroidaceae id.917)
ebi-a-GCST90016928	Gut microbiota abundance (family Bacteroidales S24 7group id.11173)
ebi-a-GCST90016929	Gut microbiota abundance (family Bifidobacteriaceae id.433)
ebi-a-GCST90016930	Gut microbiota abundance (family Christensenellaceae id.1866)
ebi-a-GCST90016931	Gut microbiota abundance (family Clostridiaceae1 id.1869)
ebi-a-GCST90016932	Gut microbiota abundance (family Clostridiales vadin BB60 group id.11286)
ebi-a-GCST90016933	Gut microbiota abundance (family Coriobacteriaceae id.811)
ebi-a-GCST90016934	Gut microbiota abundance (family Defluviitaleaceae id.1924)
ebi-a-GCST90016935	Gut microbiota abundance (family Desulfovibrionaceae id.3169)
ebi-a-GCST90016936	Gut microbiota abundance (family Enterobacteriaceae id.3469)
ebi-a-GCST90016937	Gut microbiota abundance (family Erysipelotrichaceae id.2149)
ebi-a-GCST90016938	Gut microbiota abundance (family Family XI id.1936)
ebi-a-GCST90016939	Gut microbiota abundance (family Family XIII id.1957)
ebi-a-GCST90016940	Gut microbiota abundance (family Lachnospiraceae id.1987)
ebi-a-GCST90016941	Gut microbiota abundance (family Lactobacillaceae id.1836)
ebi-a-GCST90016942	Gut microbiota abundance (family Methanobacteriaceae id.121)
ebi-a-GCST90016943	Gut microbiota abundance (family Oxalobacteraceae id.2966)
ebi-a-GCST90016944	Gut microbiota abundance (family Pasteurellaceae id.3689)
ebi-a-GCST90016945	Gut microbiota abundance (family Peptococcaceae id.2024)
ebi-a-GCST90016946	Gut microbiota abundance (family Peptostreptococcaceae id.2042)
ebi-a-GCST90016947	Gut microbiota abundance (family Porphyromonadaceae id.943)
ebi-a-GCST90016948	Gut microbiota abundance (family Prevotellaceae id.960)
ebi-a-GCST90016949	Gut microbiota abundance (family Rhodospirillaceae id.2717)
ebi-a-GCST90016950	Gut microbiota abundance (family Rikenellaceae id.967)
ebi-a-GCST90016951	Gut microbiota abundance (family Ruminococcaceae id.2050)
ebi-a-GCST90016952	Gut microbiota abundance (family Streptococcaceae id.1850)
ebi-a-GCST90016953	Gut microbiota abundance (unknown family id.1000001214)
ebi-a-GCST90016954	Gut microbiota abundance (unknown family id.1000005471)
ebi-a-GCST90016955	Gut microbiota abundance (unknown family id.1000006161)
ebi-a-GCST90016956	Gut microbiota abundance (family Veillonellaceae id.2172)
ebi-a-GCST90016957	Gut microbiota abundance (family Verrucomicrobiaceae id.4036)
ebi-a-GCST90016958	Gut microbiota abundance (family Victivallaceae id.2255)
ebi-a-GCST90016959	Gut microbiota abundance (genus Actinomyces id.423)
ebi-a-GCST90016960	Gut microbiota abundance (genus Adlercreutzia id.812)
ebi-a-GCST90016961	Gut microbiota abundance (genus Akkermansia id.4037)
ebi-a-GCST90016962	Gut microbiota abundance (genus Alistipes id.968)
ebi-a-GCST90016963	Gut microbiota abundance (genus Allisonella id.2174)
ebi-a-GCST90016964	Gut microbiota abundance (genus Alloprevotella id.961)
ebi-a-GCST90016965	Gut microbiota abundance (genus Anaerofilum id.2053)
ebi-a-GCST90016966	Gut microbiota abundance (genus Anaerostipes id.1991)
ebi-a-GCST90016967	Gut microbiota abundance (genus Anaerotruncus id.2054)
ebi-a-GCST90016968	Gut microbiota abundance (genus Bacteroides id.918)
ebi-a-GCST90016969	Gut microbiota abundance (genus Barnesiella id.944)
ebi-a-GCST90016970	Gut microbiota abundance (genus Bifidobacterium id.436)
ebi-a-GCST90016971	Gut microbiota abundance (genus Bilophila id.3170)
ebi-a-GCST90016972	Gut microbiota abundance (genus Blautia id.1992)
ebi-a-GCST90016973	Gut microbiota abundance (genus Butyricicoccus id.2055)
ebi-a-GCST90016974	Gut microbiota abundance (genus Butyricimonas id.945)
ebi-a-GCST90016975	Gut microbiota abundance (genus Butyrivibrio id.1993)
ebi-a-GCST90016976	Gut microbiota abundance (genus Candidatus Soleaferrea id.11350)
ebi-a-GCST90016977	Gut microbiota abundance (genus Catenibacterium id.2153)
ebi-a-GCST90016978	Gut microbiota abundance (genus Christensenellaceae R 7group id.11283)
ebi-a-GCST90016979	Gut microbiota abundance (genus Clostridium innocuum group id.14397)
ebi-a-GCST90016980	Gut microbiota abundance (genus Clostridium sensustricto1 id.1873)
ebi-a-GCST90016981	Gut microbiota abundance (genus Collinsella id.815)
ebi-a-GCST90016982	Gut microbiota abundance (genus Coprobacter id.949)
ebi-a-GCST90016983	Gut microbiota abundance (genus Coprococcus1 id.11301)
ebi-a-GCST90016984	Gut microbiota abundance (genus Coprococcus2 id.11302)
ebi-a-GCST90016985	Gut microbiota abundance (genus Coprococcus3 id.11303)
ebi-a-GCST90016986	Gut microbiota abundance (genus Defluviitaleaceae UCG011 id.11287)
ebi-a-GCST90016987	Gut microbiota abundance (genus Desulfovibrio id.3173)
ebi-a-GCST90016988	Gut microbiota abundance (genus Dialister id.2183)
ebi-a-GCST90016989	Gut microbiota abundance (genus Dorea id.1997)
ebi-a-GCST90016990	Gut microbiota abundance (genus Eggerthella id.819)
ebi-a-GCST90016991	Gut microbiota abundance (genus Eisenbergiella id.11304)
ebi-a-GCST90016992	Gut microbiota abundance (genus Enterorhabdus id.820)
ebi-a-GCST90016993	Gut microbiota abundance (genus Erysipelatoclostridium id.11381)
ebi-a-GCST90016994	Gut microbiota abundance (genus Erysipelotrichaceae UCG003 id.11384)
ebi-a-GCST90016995	Gut microbiota abundance (genus Escherichia Shigella id.3504)
ebi-a-GCST90016996	Gut microbiota abundance (genus Eubacterium brachy group id.11296)
ebi-a-GCST90016997	Gut microbiota abundance (genus Eubacterium coprostanoligenes group id.11375)
ebi-a-GCST90016998	Gut microbiota abundance (genus Eubacterium eligens group id.14372)
ebi-a-GCST90016999	Gut microbiota abundance (genus Eubacterium fissicatena group id.14373)
ebi-a-GCST90017000	Gut microbiota abundance (genus Eubacterium hallii group id.11338)
ebi-a-GCST90017001	Gut microbiota abundance (genus Eubacterium nodatum group id.11297)
ebi-a-GCST90017002	Gut microbiota abundance (genus Eubacterium oxidoreducens group id.11339)
ebi-a-GCST90017003	Gut microbiota abundance (genus Eubacterium rectale group id.14374)
ebi-a-GCST90017004	Gut microbiota abundance (genus Eubacterium ruminantium group id.11340)
ebi-a-GCST90017005	Gut microbiota abundance (genus Eubacterium ventriosum group id.11341)
ebi-a-GCST90017006	Gut microbiota abundance (genus Eubacterium xylanophilum group id.14375)
ebi-a-GCST90017007	Gut microbiota abundance (genus Faecalibacterium id.2057)
ebi-a-GCST90017008	Gut microbiota abundance (genus Family XIII AD3011 group id.11293)
ebi-a-GCST90017009	Gut microbiota abundance (genus Family XIII UCG001 id.11294)
ebi-a-GCST90017010	Gut microbiota abundance (genus Flavonifractor id.2059)
ebi-a-GCST90017011	Gut microbiota abundance (genus Fusicatenibacter id.11305)
ebi-a-GCST90017012	Gut microbiota abundance (genus Gordonibacter id.821)
ebi-a-GCST90017013	Gut microbiota abundance (genus Haemophilus id.3698)
ebi-a-GCST90017014	Gut microbiota abundance (genus Holdemanella id.11393)
ebi-a-GCST90017015	Gut microbiota abundance (genus Holdemania id.2157)
ebi-a-GCST90017016	Gut microbiota abundance (genus Howardella id.2000)
ebi-a-GCST90017017	Gut microbiota abundance (genus Hungatella id.11306)
ebi-a-GCST90017018	Gut microbiota abundance (genus Intestinibacter id.11345)
ebi-a-GCST90017019	Gut microbiota abundance (genus Intestinimonas id.2062)
ebi-a-GCST90017020	Gut microbiota abundance (genus Lachnoclostridium id.11308)
ebi-a-GCST90017021	Gut microbiota abundance (genus Lachnospiraceae FCS020 group id.11314)
ebi-a-GCST90017022	Gut microbiota abundance (genus Lachnospiraceae NC2004 group id.11316)
ebi-a-GCST90017023	Gut microbiota abundance (genus Lachnospiraceae ND3007 group id.11317)
ebi-a-GCST90017024	Gut microbiota abundance (genus Lachnospiraceae NK4A136 group id.11319)
ebi-a-GCST90017025	Gut microbiota abundance (genus Lachnospiraceae UCG001 id.11321)
ebi-a-GCST90017026	Gut microbiota abundance (genus Lachnospiraceae UCG004 id.11324)
ebi-a-GCST90017027	Gut microbiota abundance (genus Lachnospiraceae UCG008 id.11328)
ebi-a-GCST90017028	Gut microbiota abundance (genus Lachnospiraceae UCG010 id.11330)
ebi-a-GCST90017029	Gut microbiota abundance (genus Lachnospira id.2004)
ebi-a-GCST90017030	Gut microbiota abundance (genus Lactobacillus id.1837)
ebi-a-GCST90017031	Gut microbiota abundance (genus Lactococcus id.1851)
ebi-a-GCST90017032	Gut microbiota abundance (genus Marvinbryantia id.2005)
ebi-a-GCST90017033	Gut microbiota abundance (genus Methanobrevibacter id.123)
ebi-a-GCST90017034	Gut microbiota abundance (genus Odoribacter id.952)
ebi-a-GCST90017035	Gut microbiota abundance (genus Olsenella id.822)
ebi-a-GCST90017036	Gut microbiota abundance (genus Oscillibacter id.2063)
ebi-a-GCST90017037	Gut microbiota abundance (genus Oscillospira id.2064)
ebi-a-GCST90017038	Gut microbiota abundance (genus Oxalobacter id.2978)
ebi-a-GCST90017039	Gut microbiota abundance (genus Parabacteroides id.954)
ebi-a-GCST90017040	Gut microbiota abundance (genus Paraprevotella id.962)
ebi-a-GCST90017041	Gut microbiota abundance (genus Parasutterella id.2892)
ebi-a-GCST90017042	Gut microbiota abundance (genus Peptococcus id.2037)
ebi-a-GCST90017043	Gut microbiota abundance (genus Phascolarctobacterium id.2168)
ebi-a-GCST90017044	Gut microbiota abundance (genus Prevotella7 id.11182)
ebi-a-GCST90017045	Gut microbiota abundance (genus Prevotella9 id.11183)
ebi-a-GCST90017046	Gut microbiota abundance (genus Rikenellaceae RC9 gut group id.11191)
ebi-a-GCST90017047	Gut microbiota abundance (genus Romboutsia id.11347)
ebi-a-GCST90017048	Gut microbiota abundance (genus Roseburia id.2012)
ebi-a-GCST90017049	Gut microbiota abundance (genus Ruminiclostridium5 id.11355)
ebi-a-GCST90017050	Gut microbiota abundance (genus Ruminiclostridium6 id.11356)
ebi-a-GCST90017051	Gut microbiota abundance (genus Ruminiclostridium9 id.11357)
ebi-a-GCST90017052	Gut microbiota abundance (genus Ruminococcaceae NK4A214 group id.11358)
ebi-a-GCST90017053	Gut microbiota abundance (genus Ruminococcaceae UCG002 id.11360)
ebi-a-GCST90017054	Gut microbiota abundance (genus Ruminococcaceae UCG003 id.11361)
ebi-a-GCST90017055	Gut microbiota abundance (genus Ruminococcaceae UCG004 id.11362)
ebi-a-GCST90017056	Gut microbiota abundance (genus Ruminococcaceae UCG005 id.11363)
ebi-a-GCST90017057	Gut microbiota abundance (genus Ruminococcaceae UCG009 id.11366)
ebi-a-GCST90017058	Gut microbiota abundance (genus Ruminococcaceae UCG010 id.11367)
ebi-a-GCST90017059	Gut microbiota abundance (genus Ruminococcaceae UCG011 id.11368)
ebi-a-GCST90017060	Gut microbiota abundance (genus Ruminococcaceae UCG013 id.11370)
ebi-a-GCST90017061	Gut microbiota abundance (genus Ruminococcaceae UCG014 id.11371)
ebi-a-GCST90017062	Gut microbiota abundance (genus Ruminococcus1 id.11373)
ebi-a-GCST90017063	Gut microbiota abundance (genus Ruminococcus2 id.11374)
ebi-a-GCST90017064	Gut microbiota abundance (genus Ruminococcus gauvreauii group id.11342)
ebi-a-GCST90017065	Gut microbiota abundance (genus Ruminococcus gnavus group id.14376)
ebi-a-GCST90017066	Gut microbiota abundance (genus Ruminococcus torques group id.14377)
ebi-a-GCST90017067	Gut microbiota abundance (genus Sellimonas id.14369)
ebi-a-GCST90017068	Gut microbiota abundance (genus Senegalimassilia id.11160)
ebi-a-GCST90017069	Gut microbiota abundance (genus Slackia id.825)
ebi-a-GCST90017070	Gut microbiota abundance (genus Streptococcus id.1853)
ebi-a-GCST90017071	Gut microbiota abundance (genus Subdoligranulum id.2070)
ebi-a-GCST90017072	Gut microbiota abundance (genus Sutterella id.2896)
ebi-a-GCST90017073	Gut microbiota abundance (genus Terrisporobacter id.11348)
ebi-a-GCST90017074	Gut microbiota abundance (genus Turicibacter id.2162)
ebi-a-GCST90017075	Gut microbiota abundance (genus Tyzzerella3 id.11335)
ebi-a-GCST90017076	Gut microbiota abundance (unknown genus id.1000000073)
ebi-a-GCST90017077	Gut microbiota abundance (unknown genus id.1000001215)
ebi-a-GCST90017078	Gut microbiota abundance (unknown genus id.1000005472)
ebi-a-GCST90017079	Gut microbiota abundance (unknown genus id.1000005479)
ebi-a-GCST90017080	Gut microbiota abundance (unknown genus id.1000006162)
ebi-a-GCST90017081	Gut microbiota abundance (unknown genus id.1868)
ebi-a-GCST90017082	Gut microbiota abundance (unknown genus id.2001)
ebi-a-GCST90017083	Gut microbiota abundance (unknown genus id.2041)
ebi-a-GCST90017084	Gut microbiota abundance (unknown genus id.2071)
ebi-a-GCST90017085	Gut microbiota abundance (unknown genus id.2755)
ebi-a-GCST90017086	Gut microbiota abundance (unknown genus id.826)
ebi-a-GCST90017087	Gut microbiota abundance (unknown genus id.959)
ebi-a-GCST90017088	Gut microbiota abundance (genus Veillonella id.2198)
ebi-a-GCST90017089	Gut microbiota abundance (genus Victivallis id.2256)
ebi-a-GCST90017090	Gut microbiota abundance (order Actinomycetales id.420)
ebi-a-GCST90017091	Gut microbiota abundance (order Bacillales id.1674)
ebi-a-GCST90017092	Gut microbiota abundance (order Bacteroidales id.913)
ebi-a-GCST90017093	Gut microbiota abundance (order Bifidobacteriales id.432)
ebi-a-GCST90017094	Gut microbiota abundance (order Burkholderiales id.2874)
ebi-a-GCST90017095	Gut microbiota abundance (order Clostridiales id.1863)
ebi-a-GCST90017096	Gut microbiota abundance (order Coriobacteriales id.810)
ebi-a-GCST90017097	Gut microbiota abundance (order Desulfovibrionales id.3156)
ebi-a-GCST90017098	Gut microbiota abundance (order Enterobacteriales id.3468)
ebi-a-GCST90017099	Gut microbiota abundance (order Erysipelotrichales id.2148)
ebi-a-GCST90017100	Gut microbiota abundance (order Gastranaerophilales id.1591)
ebi-a-GCST90017101	Gut microbiota abundance (order Lactobacillales id.1800)
ebi-a-GCST90017102	Gut microbiota abundance (order Methanobacteriales id.120)
ebi-a-GCST90017103	Gut microbiota abundance (order Mollicutes RF9 id.11579)
ebi-a-GCST90017104	Gut microbiota abundance (order NB1n id.3953)
ebi-a-GCST90017105	Gut microbiota abundance (order Pasteurellales id.3688)
ebi-a-GCST90017106	Gut microbiota abundance (order Rhodospirillales id.2667)
ebi-a-GCST90017107	Gut microbiota abundance (order Selenomonadales id.2165)
ebi-a-GCST90017108	Gut microbiota abundance (order Verrucomicrobiales id.4030)
ebi-a-GCST90017109	Gut microbiota abundance (order Victivallales id.2254)
ebi-a-GCST90017110	Gut microbiota abundance (phylum Actinobacteria id.400)
ebi-a-GCST90017111	Gut microbiota abundance (phylum Bacteroidetes id.905)
ebi-a-GCST90017112	Gut microbiota abundance (phylum Cyanobacteria id.1500)
ebi-a-GCST90017113	Gut microbiota abundance (phylum Euryarchaeota id.55)
ebi-a-GCST90017114	Gut microbiota abundance (phylum Firmicutes id.1672)
ebi-a-GCST90017115	Gut microbiota abundance (phylum Lentisphaerae id.2238)
ebi-a-GCST90017116	Gut microbiota abundance (phylum Proteobacteria id.2375)
ebi-a-GCST90017117	Gut microbiota abundance (phylum Tenericutes id.3919)
ebi-a-GCST90017118	Gut microbiota abundance (phylum Verrucomicrobia id.3982)

## Sheet: 2. Lopera-Maya EA-MGS
Order 2. Information on GWAS samples of aortic aneurysm diseases used in this study (Lopera-Maya EA/MGS)
ID	Gut microbiota
ebi-a-GCST90027857	Gut microbiota abundance (k_Bacteria.p_Firmicutes.c_Clostridia.o_Clostridiales.f_Lachnospiraceae.g_Roseburia.s_Roseburia_unclassified)
ebi-a-GCST90027856	Gut microbiota abundance (k_Bacteria.p_Firmicutes.c_Clostridia.o_Clostridiales.f_Lachnospiraceae.g_Roseburia.s_Roseburia_inulinivorans)
ebi-a-GCST90027855	Gut microbiota abundance (k_Bacteria.p_Firmicutes.c_Clostridia.o_Clostridiales.f_Lachnospiraceae.g_Roseburia.s_Roseburia_intestinalis)
ebi-a-GCST90027854	Gut microbiota abundance (k_Bacteria.p_Firmicutes.c_Clostridia.o_Clostridiales.f_Lachnospiraceae.g_Roseburia.s_Roseburia_hominis)
ebi-a-GCST90027853	Gut microbiota abundance (k_Bacteria.p_Firmicutes.c_Clostridia.o_Clostridiales.f_Lachnospiraceae.g_Lachnospiraceae_noname.s_Lachnospiraceae_bacterium_8_1_57FAA)
ebi-a-GCST90027852	Gut microbiota abundance (k_Bacteria.p_Firmicutes.c_Clostridia.o_Clostridiales.f_Lachnospiraceae.g_Lachnospiraceae_noname.s_Lachnospiraceae_bacterium_7_1_58FAA)
ebi-a-GCST90027851	Gut microbiota abundance (k_Bacteria.p_Firmicutes.c_Clostridia.o_Clostridiales.f_Lachnospiraceae.g_Lachnospiraceae_noname.s_Lachnospiraceae_bacterium_5_1_63FAA)
ebi-a-GCST90027850	Gut microbiota abundance (k_Bacteria.p_Firmicutes.c_Clostridia.o_Clostridiales.f_Lachnospiraceae.g_Lachnospiraceae_noname.s_Lachnospiraceae_bacterium_3_1_46FAA)
ebi-a-GCST90027849	Gut microbiota abundance (k_Bacteria.p_Firmicutes.c_Clostridia.o_Clostridiales.f_Lachnospiraceae.g_Lachnospiraceae_noname.s_Lachnospiraceae_bacterium_1_1_57FAA)
ebi-a-GCST90027848	Gut microbiota abundance (k_Bacteria.p_Firmicutes.c_Clostridia.o_Clostridiales.f_Lachnospiraceae.g_Dorea.s_Dorea_unclassified)
ebi-a-GCST90027847	Gut microbiota abundance (k_Bacteria.p_Firmicutes.c_Clostridia.o_Clostridiales.f_Lachnospiraceae.g_Dorea.s_Dorea_longicatena)
ebi-a-GCST90027846	Gut microbiota abundance (k_Bacteria.p_Firmicutes.c_Clostridia.o_Clostridiales.f_Lachnospiraceae.g_Dorea.s_Dorea_formicigenerans)
ebi-a-GCST90027845	Gut microbiota abundance (k_Bacteria.p_Firmicutes.c_Clostridia.o_Clostridiales.f_Lachnospiraceae.g_Coprococcus.s_Coprococcus_sp_ART55_1)
ebi-a-GCST90027844	Gut microbiota abundance (k_Bacteria.p_Firmicutes.c_Clostridia.o_Clostridiales.f_Lachnospiraceae.g_Coprococcus.s_Coprococcus_comes)
ebi-a-GCST90027843	Gut microbiota abundance (k_Bacteria.p_Firmicutes.c_Clostridia.o_Clostridiales.f_Lachnospiraceae.g_Coprococcus.s_Coprococcus_catus)
ebi-a-GCST90027842	Gut microbiota abundance (k_Bacteria.p_Firmicutes.c_Clostridia.o_Clostridiales.f_Lachnospiraceae.g_Butyrivibrio.s_Butyrivibrio_crossotus)
ebi-a-GCST90027841	Gut microbiota abundance (k_Bacteria.p_Firmicutes.c_Clostridia.o_Clostridiales.f_Lachnospiraceae.g_Blautia.s_Ruminococcus_torques)
ebi-a-GCST90027840	Gut microbiota abundance (k_Bacteria.p_Firmicutes.c_Clostridia.o_Clostridiales.f_Lachnospiraceae.g_Blautia.s_Ruminococcus_obeum)
ebi-a-GCST90027839	Gut microbiota abundance (k_Bacteria.p_Bacteroidetes.c_Bacteroidia.o_Bacteroidales.f_Bacteroidaceae.g_Bacteroides.s_Bacteroides_xylanisolvens)
ebi-a-GCST90027838	Gut microbiota abundance (k_Bacteria.p_Bacteroidetes.c_Bacteroidia.o_Bacteroidales.f_Bacteroidaceae.g_Bacteroides.s_Bacteroides_vulgatus)
ebi-a-GCST90027837	Gut microbiota abundance (k_Bacteria.p_Bacteroidetes.c_Bacteroidia.o_Bacteroidales.f_Bacteroidaceae.g_Bacteroides.s_Bacteroides_uniformis)
ebi-a-GCST90027836	Gut microbiota abundance (k_Bacteria.p_Bacteroidetes.c_Bacteroidia.o_Bacteroidales.f_Bacteroidaceae.g_Bacteroides.s_Bacteroides_thetaiotaomicron)
ebi-a-GCST90027835	Gut microbiota abundance (k_Bacteria.p_Bacteroidetes.c_Bacteroidia.o_Bacteroidales.f_Bacteroidaceae.g_Bacteroides.s_Bacteroides_stercoris)
ebi-a-GCST90027834	Gut microbiota abundance (k_Bacteria.p_Bacteroidetes.c_Bacteroidia.o_Bacteroidales.f_Bacteroidaceae.g_Bacteroides.s_Bacteroides_salyersiae)
ebi-a-GCST90027833	Gut microbiota abundance (k_Bacteria.p_Bacteroidetes.c_Bacteroidia.o_Bacteroidales.f_Bacteroidaceae.g_Bacteroides.s_Bacteroides_plebeius)
ebi-a-GCST90027832	Gut microbiota abundance (k_Bacteria.p_Bacteroidetes.c_Bacteroidia.o_Bacteroidales.f_Bacteroidaceae.g_Bacteroides.s_Bacteroides_ovatus)
ebi-a-GCST90027831	Gut microbiota abundance (k_Bacteria.p_Bacteroidetes.c_Bacteroidia.o_Bacteroidales.f_Bacteroidaceae.g_Bacteroides.s_Bacteroides_nordii)
ebi-a-GCST90027830	Gut microbiota abundance (k_Bacteria.p_Bacteroidetes.c_Bacteroidia.o_Bacteroidales.f_Bacteroidaceae.g_Bacteroides.s_Bacteroides_massiliensis)
ebi-a-GCST90027829	Gut microbiota abundance (k_Bacteria.p_Bacteroidetes.c_Bacteroidia.o_Bacteroidales.f_Bacteroidaceae.g_Bacteroides.s_Bacteroides_intestinalis)
ebi-a-GCST90027828	Gut microbiota abundance (k_Bacteria.p_Bacteroidetes.c_Bacteroidia.o_Bacteroidales.f_Bacteroidaceae.g_Bacteroides.s_Bacteroides_fragilis)
ebi-a-GCST90027827	Gut microbiota abundance (k_Bacteria.p_Bacteroidetes.c_Bacteroidia.o_Bacteroidales.f_Bacteroidaceae.g_Bacteroides.s_Bacteroides_finegoldii)
ebi-a-GCST90027826	Gut microbiota abundance (k_Bacteria.p_Bacteroidetes.c_Bacteroidia.o_Bacteroidales.f_Bacteroidaceae.g_Bacteroides.s_Bacteroides_faecis)
ebi-a-GCST90027825	Gut microbiota abundance (k_Bacteria.p_Bacteroidetes.c_Bacteroidia.o_Bacteroidales.f_Bacteroidaceae.g_Bacteroides.s_Bacteroides_eggerthii)
ebi-a-GCST90027824	Gut microbiota abundance (k_Bacteria.p_Bacteroidetes.c_Bacteroidia.o_Bacteroidales.f_Bacteroidaceae.g_Bacteroides.s_Bacteroides_dorei)
ebi-a-GCST90027823	Gut microbiota abundance (k_Bacteria.p_Bacteroidetes.c_Bacteroidia.o_Bacteroidales.f_Bacteroidaceae.g_Bacteroides.s_Bacteroides_coprocola)
ebi-a-GCST90027822	Gut microbiota abundance (k_Bacteria.p_Bacteroidetes.c_Bacteroidia.o_Bacteroidales.f_Bacteroidaceae.g_Bacteroides.s_Bacteroides_clarus)
ebi-a-GCST90027821	Gut microbiota abundance (k_Bacteria.p_Bacteroidetes.c_Bacteroidia.o_Bacteroidales.f_Bacteroidaceae.g_Bacteroides.s_Bacteroides_cellulosilyticus)
ebi-a-GCST90027820	Gut microbiota abundance (k_Bacteria.p_Bacteroidetes.c_Bacteroidia.o_Bacteroidales.f_Bacteroidaceae.g_Bacteroides.s_Bacteroides_caccae)
ebi-a-GCST90027819	Gut microbiota abundance (k_Bacteria.p_Verrucomicrobia.c_Verrucomicrobiae.o_Verrucomicrobiales.f_Verrucomicrobiaceae.g_Akkermansia.s_Akkermansia_muciniphila)
ebi-a-GCST90027818	Gut microbiota abundance (k_Bacteria.p_Proteobacteria.c_Gammaproteobacteria.o_Pasteurellales.f_Pasteurellaceae.g_Haemophilus.s_Haemophilus_parainfluenzae)
ebi-a-GCST90027817	Gut microbiota abundance (k_Bacteria.p_Proteobacteria.c_Gammaproteobacteria.o_Enterobacteriales.f_Enterobacteriaceae.g_Escherichia.s_Escherichia_unclassified)
ebi-a-GCST90027816	Gut microbiota abundance (k_Bacteria.p_Proteobacteria.c_Gammaproteobacteria.o_Enterobacteriales.f_Enterobacteriaceae.g_Escherichia.s_Escherichia_coli)
ebi-a-GCST90027815	Gut microbiota abundance (k_Bacteria.p_Proteobacteria.c_Deltaproteobacteria.o_Desulfovibrionales.f_Desulfovibrionaceae.g_Desulfovibrio.s_Desulfovibrio_piger)
ebi-a-GCST90027814	Gut microbiota abundance (k_Bacteria.p_Proteobacteria.c_Deltaproteobacteria.o_Desulfovibrionales.f_Desulfovibrionaceae.g_Bilophila.s_Bilophila_wadsworthia)
ebi-a-GCST90027813	Gut microbiota abundance (k_Bacteria.p_Proteobacteria.c_Deltaproteobacteria.o_Desulfovibrionales.f_Desulfovibrionaceae.g_Bilophila.s_Bilophila_unclassified)
ebi-a-GCST90027812	Gut microbiota abundance (k_Bacteria.p_Proteobacteria.c_Betaproteobacteria.o_Burkholderiales.f_Sutterellaceae.g_Sutterella.s_Sutterella_wadsworthensis)
ebi-a-GCST90027811	Gut microbiota abundance (k_Bacteria.p_Proteobacteria.c_Betaproteobacteria.o_Burkholderiales.f_Sutterellaceae.g_Parasutterella.s_Parasutterella_excrementihominis)
ebi-a-GCST90027810	Gut microbiota abundance (k_Bacteria.p_Proteobacteria.c_Betaproteobacteria.o_Burkholderiales.f_Oxalobacteraceae.g_Oxalobacter.s_Oxalobacter_formigenes)
ebi-a-GCST90027809	Gut microbiota abundance (k_Bacteria.p_Proteobacteria.c_Betaproteobacteria.o_Burkholderiales.f_Burkholderiales_noname.g_Burkholderiales_noname.s_Burkholderiales_bacterium_1_1_47)
ebi-a-GCST90027808	Gut microbiota abundance (k_Bacteria.p_Firmicutes.c_Negativicutes.o_Selenomonadales.f_Veillonellaceae.g_Veillonella.s_Veillonella_unclassified)
ebi-a-GCST90027807	Gut microbiota abundance (k_Bacteria.p_Firmicutes.c_Negativicutes.o_Selenomonadales.f_Veillonellaceae.g_Dialister.s_Dialister_invisus)
ebi-a-GCST90027806	Gut microbiota abundance (k_Bacteria.p_Firmicutes.c_Negativicutes.o_Selenomonadales.f_Acidaminococcaceae.g_Phascolarctobacterium.s_Phascolarctobacterium_succinatutens)
ebi-a-GCST90027805	Gut microbiota abundance (k_Bacteria.p_Firmicutes.c_Erysipelotrichia.o_Erysipelotrichales.f_Erysipelotrichaceae.g_Holdemania.s_Holdemania_unclassified)
ebi-a-GCST90027804	Gut microbiota abundance (k_Bacteria.p_Firmicutes.c_Erysipelotrichia.o_Erysipelotrichales.f_Erysipelotrichaceae.g_Holdemania.s_Holdemania_filiformis)
ebi-a-GCST90027803	Gut microbiota abundance (k_Bacteria.p_Firmicutes.c_Erysipelotrichia.o_Erysipelotrichales.f_Erysipelotrichaceae.g_Erysipelotrichaceae_noname.s_Eubacterium_biforme)
ebi-a-GCST90027802	Gut microbiota abundance (k_Bacteria.p_Firmicutes.c_Clostridia.o_Clostridiales.f_Ruminococcaceae.g_Subdoligranulum.s_Subdoligranulum_unclassified)
ebi-a-GCST90027801	Gut microbiota abundance (k_Bacteria.p_Firmicutes.c_Clostridia.o_Clostridiales.f_Ruminococcaceae.g_Ruminococcus.s_Ruminococcus_lactaris)
ebi-a-GCST90027800	Gut microbiota abundance (k_Bacteria.p_Firmicutes.c_Clostridia.o_Clostridiales.f_Ruminococcaceae.g_Ruminococcus.s_Ruminococcus_callidus)
ebi-a-GCST90027799	Gut microbiota abundance (k_Bacteria.p_Firmicutes.c_Clostridia.o_Clostridiales.f_Ruminococcaceae.g_Ruminococcus.s_Ruminococcus_bromii)
ebi-a-GCST90027798	Gut microbiota abundance (k_Bacteria.p_Firmicutes.c_Clostridia.o_Clostridiales.f_Ruminococcaceae.g_Ruminococcaceae_noname.s_Ruminococcaceae_bacterium_D16)
ebi-a-GCST90027797	Gut microbiota abundance (k_Bacteria.p_Firmicutes.c_Clostridia.o_Clostridiales.f_Ruminococcaceae.g_Faecalibacterium.s_Faecalibacterium_prausnitzii)
ebi-a-GCST90027796	Gut microbiota abundance (k_Bacteria.p_Firmicutes.c_Clostridia.o_Clostridiales.f_Oscillospiraceae.g_Oscillibacter.s_Oscillibacter_unclassified)
ebi-a-GCST90027795	Gut microbiota abundance (k_Bacteria.p_Firmicutes.c_Clostridia.o_Clostridiales.f_Eubacteriaceae.g_Eubacterium.s_Eubacterium_ventriosum)
ebi-a-GCST90027794	Gut microbiota abundance (k_Bacteria.p_Firmicutes.c_Clostridia.o_Clostridiales.f_Eubacteriaceae.g_Eubacterium.s_Eubacterium_siraeum)
ebi-a-GCST90027793	Gut microbiota abundance (k_Bacteria.p_Firmicutes.c_Clostridia.o_Clostridiales.f_Eubacteriaceae.g_Eubacterium.s_Eubacterium_rectale)
ebi-a-GCST90027792	Gut microbiota abundance (k_Bacteria.p_Firmicutes.c_Clostridia.o_Clostridiales.f_Eubacteriaceae.g_Eubacterium.s_Eubacterium_ramulus)
ebi-a-GCST90027791	Gut microbiota abundance (k_Bacteria.p_Firmicutes.c_Clostridia.o_Clostridiales.f_Eubacteriaceae.g_Eubacterium.s_Eubacterium_hallii)
ebi-a-GCST90027790	Gut microbiota abundance (k_Bacteria.p_Firmicutes.c_Clostridia.o_Clostridiales.f_Eubacteriaceae.g_Eubacterium.s_Eubacterium_eligens)
ebi-a-GCST90027789	Gut microbiota abundance (k_Bacteria.p_Firmicutes.c_Clostridia.o_Clostridiales.f_Clostridiales_noname.g_Pseudoflavonifractor.s_Pseudoflavonifractor_capillosus)
ebi-a-GCST90027788	Gut microbiota abundance (k_Bacteria.p_Firmicutes.c_Clostridia.o_Clostridiales.f_Clostridiales_noname.g_Flavonifractor.s_Flavonifractor_plautii)
ebi-a-GCST90027787	Gut microbiota abundance (k_Bacteria.p_Firmicutes.c_Clostridia.o_Clostridiales.f_Clostridiaceae.g_Clostridium.s_Clostridium_leptum)
ebi-a-GCST90027786	Gut microbiota abundance (k_Bacteria.p_Firmicutes.c_Clostridia.o_Clostridiales.f_Clostridiaceae.g_Clostridium.s_Clostridium_asparagiforme)
ebi-a-GCST90027785	Gut microbiota abundance (k_Bacteria.p_Firmicutes.c_Bacilli.o_Lactobacillales.f_Streptococcaceae.g_Streptococcus.s_Streptococcus_thermophilus)
ebi-a-GCST90027784	Gut microbiota abundance (k_Bacteria.p_Firmicutes.c_Bacilli.o_Lactobacillales.f_Streptococcaceae.g_Streptococcus.s_Streptococcus_salivarius)
ebi-a-GCST90027783	Gut microbiota abundance (k_Bacteria.p_Firmicutes.c_Bacilli.o_Lactobacillales.f_Streptococcaceae.g_Streptococcus.s_Streptococcus_parasanguinis)
ebi-a-GCST90027782	Gut microbiota abundance (k_Bacteria.p_Firmicutes.c_Bacilli.o_Lactobacillales.f_Lactobacillaceae.g_Lactobacillus.s_Lactobacillus_delbrueckii)
ebi-a-GCST90027781	Gut microbiota abundance (k_Bacteria.p_Bacteroidetes.c_Bacteroidia.o_Bacteroidales.f_Rikenellaceae.g_Alistipes.s_Alistipes_sp_AP11)
ebi-a-GCST90027780	Gut microbiota abundance (k_Bacteria.p_Bacteroidetes.c_Bacteroidia.o_Bacteroidales.f_Rikenellaceae.g_Alistipes.s_Alistipes_shahii)
ebi-a-GCST90027779	Gut microbiota abundance (k_Bacteria.p_Bacteroidetes.c_Bacteroidia.o_Bacteroidales.f_Rikenellaceae.g_Alistipes.s_Alistipes_senegalensis)
ebi-a-GCST90027778	Gut microbiota abundance (k_Bacteria.p_Bacteroidetes.c_Bacteroidia.o_Bacteroidales.f_Rikenellaceae.g_Alistipes.s_Alistipes_putredinis)
ebi-a-GCST90027777	Gut microbiota abundance (k_Bacteria.p_Bacteroidetes.c_Bacteroidia.o_Bacteroidales.f_Rikenellaceae.g_Alistipes.s_Alistipes_onderdonkii)
ebi-a-GCST90027776	Gut microbiota abundance (k_Bacteria.p_Bacteroidetes.c_Bacteroidia.o_Bacteroidales.f_Rikenellaceae.g_Alistipes.s_Alistipes_indistinctus)
ebi-a-GCST90027775	Gut microbiota abundance (k_Bacteria.p_Bacteroidetes.c_Bacteroidia.o_Bacteroidales.f_Rikenellaceae.g_Alistipes.s_Alistipes_finegoldii)
ebi-a-GCST90027774	Gut microbiota abundance (k_Bacteria.p_Bacteroidetes.c_Bacteroidia.o_Bacteroidales.f_Prevotellaceae.g_Prevotella.s_Prevotella_copri)
ebi-a-GCST90027773	Gut microbiota abundance (k_Bacteria.p_Bacteroidetes.c_Bacteroidia.o_Bacteroidales.f_Prevotellaceae.g_Paraprevotella.s_Paraprevotella_xylaniphila)
ebi-a-GCST90027772	Gut microbiota abundance (k_Bacteria.p_Bacteroidetes.c_Bacteroidia.o_Bacteroidales.f_Prevotellaceae.g_Paraprevotella.s_Paraprevotella_unclassified)
ebi-a-GCST90027771	Gut microbiota abundance (k_Bacteria.p_Bacteroidetes.c_Bacteroidia.o_Bacteroidales.f_Prevotellaceae.g_Paraprevotella.s_Paraprevotella_clara)
ebi-a-GCST90027770	Gut microbiota abundance (k_Bacteria.p_Bacteroidetes.c_Bacteroidia.o_Bacteroidales.f_Porphyromonadaceae.g_Parabacteroides.s_Parabacteroides_unclassified)
ebi-a-GCST90027769	Gut microbiota abundance (k_Bacteria.p_Bacteroidetes.c_Bacteroidia.o_Bacteroidales.f_Porphyromonadaceae.g_Parabacteroides.s_Parabacteroides_merdae)
ebi-a-GCST90027768	Gut microbiota abundance (k_Bacteria.p_Bacteroidetes.c_Bacteroidia.o_Bacteroidales.f_Porphyromonadaceae.g_Parabacteroides.s_Parabacteroides_johnsonii)
ebi-a-GCST90027767	Gut microbiota abundance (k_Bacteria.p_Bacteroidetes.c_Bacteroidia.o_Bacteroidales.f_Porphyromonadaceae.g_Parabacteroides.s_Parabacteroides_goldsteinii)
ebi-a-GCST90027766	Gut microbiota abundance (k_Bacteria.p_Bacteroidetes.c_Bacteroidia.o_Bacteroidales.f_Porphyromonadaceae.g_Parabacteroides.s_Parabacteroides_distasonis)
ebi-a-GCST90027765	Gut microbiota abundance (k_Bacteria.p_Bacteroidetes.c_Bacteroidia.o_Bacteroidales.f_Porphyromonadaceae.g_Odoribacter.s_Odoribacter_splanchnicus)
ebi-a-GCST90027764	Gut microbiota abundance (k_Bacteria.p_Bacteroidetes.c_Bacteroidia.o_Bacteroidales.f_Porphyromonadaceae.g_Coprobacter.s_Coprobacter_fastidiosus)
ebi-a-GCST90027763	Gut microbiota abundance (k_Bacteria.p_Bacteroidetes.c_Bacteroidia.o_Bacteroidales.f_Porphyromonadaceae.g_Barnesiella.s_Barnesiella_intestinihominis)
ebi-a-GCST90027762	Gut microbiota abundance (k_Bacteria.p_Bacteroidetes.c_Bacteroidia.o_Bacteroidales.f_Bacteroidales_noname.g_Bacteroidales_noname.s_Bacteroidales_bacterium_ph8)
ebi-a-GCST90027761	Gut microbiota abundance (k_Bacteria.p_Actinobacteria.c_Actinobacteria.o_Coriobacteriales.f_Coriobacteriaceae.g_Gordonibacter.s_Gordonibacter_pamelaeae)
ebi-a-GCST90027760	Gut microbiota abundance (k_Bacteria.p_Actinobacteria.c_Actinobacteria.o_Coriobacteriales.f_Coriobacteriaceae.g_Eggerthella.s_Eggerthella_unclassified)
ebi-a-GCST90027759	Gut microbiota abundance (k_Bacteria.p_Actinobacteria.c_Actinobacteria.o_Coriobacteriales.f_Coriobacteriaceae.g_Collinsella.s_Collinsella_aerofaciens)
ebi-a-GCST90027758	Gut microbiota abundance (k_Bacteria.p_Actinobacteria.c_Actinobacteria.o_Coriobacteriales.f_Coriobacteriaceae.g_Adlercreutzia.s_Adlercreutzia_equolifaciens)
ebi-a-GCST90027757	Gut microbiota abundance (k_Bacteria.p_Actinobacteria.c_Actinobacteria.o_Bifidobacteriales.f_Bifidobacteriaceae.g_Bifidobacterium.s_Bifidobacterium_longum)
ebi-a-GCST90027756	Gut microbiota abundance (k_Bacteria.p_Actinobacteria.c_Actinobacteria.o_Bifidobacteriales.f_Bifidobacteriaceae.g_Bifidobacterium.s_Bifidobacterium_catenulatum)
ebi-a-GCST90027755	Gut microbiota abundance (k_Bacteria.p_Actinobacteria.c_Actinobacteria.o_Bifidobacteriales.f_Bifidobacteriaceae.g_Bifidobacterium.s_Bifidobacterium_bifidum)
ebi-a-GCST90027754	Gut microbiota abundance (k_Bacteria.p_Actinobacteria.c_Actinobacteria.o_Bifidobacteriales.f_Bifidobacteriaceae.g_Bifidobacterium.s_Bifidobacterium_adolescentis)
ebi-a-GCST90027753	Gut microbiota abundance (k_Bacteria.p_Actinobacteria.c_Actinobacteria.o_Actinomycetales.f_Micrococcaceae.g_Rothia.s_Rothia_mucilaginosa)
ebi-a-GCST90027752	Gut microbiota abundance (k_Bacteria.p_Verrucomicrobia)
ebi-a-GCST90027751	Gut microbiota abundance (k_Bacteria.p_Proteobacteria)
ebi-a-GCST90027750	Gut microbiota abundance (k_Bacteria.p_Firmicutes)
ebi-a-GCST90027749	Gut microbiota abundance (k_Bacteria.p_Bacteroidetes)
ebi-a-GCST90027748	Gut microbiota abundance (k_Bacteria.p_Actinobacteria)
ebi-a-GCST90027747	Gut microbiota abundance (k_Bacteria.p_Verrucomicrobia.c_Verrucomicrobiae.o_Verrucomicrobiales)
ebi-a-GCST90027746	Gut microbiota abundance (k_Bacteria.p_Proteobacteria.c_Gammaproteobacteria.o_Pasteurellales)
ebi-a-GCST90027745	Gut microbiota abundance (k_Bacteria.p_Proteobacteria.c_Gammaproteobacteria.o_Enterobacteriales)
ebi-a-GCST90027744	Gut microbiota abundance (k_Bacteria.p_Proteobacteria.c_Deltaproteobacteria.o_Desulfovibrionales)
ebi-a-GCST90027743	Gut microbiota abundance (k_Bacteria.p_Proteobacteria.c_Betaproteobacteria.o_Burkholderiales)
ebi-a-GCST90027742	Gut microbiota abundance (k_Bacteria.p_Firmicutes.c_Negativicutes.o_Selenomonadales)
ebi-a-GCST90027741	Gut microbiota abundance (k_Bacteria.p_Firmicutes.c_Erysipelotrichia.o_Erysipelotrichales)
ebi-a-GCST90027740	Gut microbiota abundance (k_Bacteria.p_Firmicutes.c_Clostridia.o_Clostridiales)
ebi-a-GCST90027739	Gut microbiota abundance (k_Bacteria.p_Firmicutes.c_Bacilli.o_Lactobacillales)
ebi-a-GCST90027738	Gut microbiota abundance (k_Bacteria.p_Bacteroidetes.c_Bacteroidia.o_Bacteroidales)
ebi-a-GCST90027737	Gut microbiota abundance (k_Bacteria.p_Actinobacteria.c_Actinobacteria.o_Coriobacteriales)
ebi-a-GCST90027736	Gut microbiota abundance (k_Bacteria.p_Actinobacteria.c_Actinobacteria.o_Bifidobacteriales)
ebi-a-GCST90027735	Gut microbiota abundance (k_Bacteria.p_Actinobacteria.c_Actinobacteria.o_Actinomycetales)
ebi-a-GCST90027734	Gut microbiota abundance (k_Bacteria.p_Verrucomicrobia.c_Verrucomicrobiae.o_Verrucomicrobiales.f_Verrucomicrobiaceae.g_Akkermansia)
ebi-a-GCST90027733	Gut microbiota abundance (k_Bacteria.p_Proteobacteria.c_Gammaproteobacteria.o_Pasteurellales.f_Pasteurellaceae.g_Haemophilus)
ebi-a-GCST90027732	Gut microbiota abundance (k_Bacteria.p_Proteobacteria.c_Gammaproteobacteria.o_Enterobacteriales.f_Enterobacteriaceae.g_Escherichia)
ebi-a-GCST90027731	Gut microbiota abundance (k_Bacteria.p_Proteobacteria.c_Deltaproteobacteria.o_Desulfovibrionales.f_Desulfovibrionaceae.g_Desulfovibrio)
ebi-a-GCST90027730	Gut microbiota abundance (k_Bacteria.p_Proteobacteria.c_Deltaproteobacteria.o_Desulfovibrionales.f_Desulfovibrionaceae.g_Bilophila)
ebi-a-GCST90027729	Gut microbiota abundance (k_Bacteria.p_Proteobacteria.c_Betaproteobacteria.o_Burkholderiales.f_Sutterellaceae.g_Sutterella)
ebi-a-GCST90027728	Gut microbiota abundance (k_Bacteria.p_Proteobacteria.c_Betaproteobacteria.o_Burkholderiales.f_Sutterellaceae.g_Sutterellaceae_unclassified)
ebi-a-GCST90027727	Gut microbiota abundance (k_Bacteria.p_Proteobacteria.c_Betaproteobacteria.o_Burkholderiales.f_Sutterellaceae.g_Parasutterella)
ebi-a-GCST90027726	Gut microbiota abundance (k_Bacteria.p_Proteobacteria.c_Betaproteobacteria.o_Burkholderiales.f_Oxalobacteraceae.g_Oxalobacter)
ebi-a-GCST90027725	Gut microbiota abundance (k_Bacteria.p_Proteobacteria.c_Betaproteobacteria.o_Burkholderiales.f_Burkholderiales_noname.g_Burkholderiales_noname)
ebi-a-GCST90027724	Gut microbiota abundance (k_Bacteria.p_Firmicutes.c_Negativicutes.o_Selenomonadales.f_Veillonellaceae.g_Veillonella)
ebi-a-GCST90027723	Gut microbiota abundance (k_Bacteria.p_Firmicutes.c_Negativicutes.o_Selenomonadales.f_Veillonellaceae.g_Dialister)
ebi-a-GCST90027722	Gut microbiota abundance (k_Bacteria.p_Firmicutes.c_Negativicutes.o_Selenomonadales.f_Acidaminococcaceae.g_Phascolarctobacterium)
ebi-a-GCST90027721	Gut microbiota abundance (k_Bacteria.p_Firmicutes.c_Erysipelotrichia.o_Erysipelotrichales.f_Erysipelotrichaceae.g_Holdemania)
ebi-a-GCST90027720	Gut microbiota abundance (k_Bacteria.p_Firmicutes.c_Erysipelotrichia.o_Erysipelotrichales.f_Erysipelotrichaceae.g_Erysipelotrichaceae_noname)
ebi-a-GCST90027719	Gut microbiota abundance (k_Bacteria.p_Firmicutes.c_Clostridia.o_Clostridiales.f_Ruminococcaceae.g_Subdoligranulum)
ebi-a-GCST90027718	Gut microbiota abundance (k_Bacteria.p_Firmicutes.c_Clostridia.o_Clostridiales.f_Ruminococcaceae.g_Ruminococcus)
ebi-a-GCST90027717	Gut microbiota abundance (k_Bacteria.p_Firmicutes.c_Clostridia.o_Clostridiales.f_Ruminococcaceae.g_Ruminococcaceae_noname)
ebi-a-GCST90027716	Gut microbiota abundance (k_Bacteria.p_Firmicutes.c_Clostridia.o_Clostridiales.f_Ruminococcaceae.g_Faecalibacterium)
ebi-a-GCST90027715	Gut microbiota abundance (k_Bacteria.p_Firmicutes.c_Clostridia.o_Clostridiales.f_Ruminococcaceae.g_Anaerotruncus)
ebi-a-GCST90027714	Gut microbiota abundance (k_Bacteria.p_Firmicutes.c_Clostridia.o_Clostridiales.f_Oscillospiraceae.g_Oscillibacter)
ebi-a-GCST90027713	Gut microbiota abundance (k_Bacteria.p_Firmicutes.c_Clostridia.o_Clostridiales.f_Lachnospiraceae.g_Roseburia)
ebi-a-GCST90027712	Gut microbiota abundance (k_Bacteria.p_Firmicutes.c_Clostridia.o_Clostridiales.f_Lachnospiraceae.g_Lachnospiraceae_noname)
ebi-a-GCST90027711	Gut microbiota abundance (k_Bacteria.p_Firmicutes.c_Clostridia.o_Clostridiales.f_Lachnospiraceae.g_Dorea)
ebi-a-GCST90027710	Gut microbiota abundance (k_Bacteria.p_Firmicutes.c_Clostridia.o_Clostridiales.f_Lachnospiraceae.g_Coprococcus)
ebi-a-GCST90027709	Gut microbiota abundance (k_Bacteria.p_Firmicutes.c_Clostridia.o_Clostridiales.f_Lachnospiraceae.g_Butyrivibrio)
ebi-a-GCST90027708	Gut microbiota abundance (k_Bacteria.p_Firmicutes.c_Clostridia.o_Clostridiales.f_Lachnospiraceae.g_Blautia)
ebi-a-GCST90027707	Gut microbiota abundance (k_Bacteria.p_Firmicutes.c_Clostridia.o_Clostridiales.f_Eubacteriaceae.g_Eubacterium)
ebi-a-GCST90027706	Gut microbiota abundance (k_Bacteria.p_Firmicutes.c_Clostridia.o_Clostridiales.f_Clostridiales_noname.g_Pseudoflavonifractor)
ebi-a-GCST90027705	Gut microbiota abundance (k_Bacteria.p_Firmicutes.c_Clostridia.o_Clostridiales.f_Clostridiales_noname.g_Flavonifractor)
ebi-a-GCST90027704	Gut microbiota abundance (k_Bacteria.p_Firmicutes.c_Clostridia.o_Clostridiales.f_Clostridiaceae.g_Clostridium)
ebi-a-GCST90027703	Gut microbiota abundance (k_Bacteria.p_Firmicutes.c_Bacilli.o_Lactobacillales.f_Streptococcaceae.g_Streptococcus)
ebi-a-GCST90027702	Gut microbiota abundance (k_Bacteria.p_Firmicutes.c_Bacilli.o_Lactobacillales.f_Lactobacillaceae.g_Lactobacillus)
ebi-a-GCST90027701	Gut microbiota abundance (k_Bacteria.p_Bacteroidetes.c_Bacteroidia.o_Bacteroidales.f_Rikenellaceae.g_Alistipes)
ebi-a-GCST90027700	Gut microbiota abundance (k_Bacteria.p_Bacteroidetes.c_Bacteroidia.o_Bacteroidales.f_Prevotellaceae.g_Prevotella)
ebi-a-GCST90027699	Gut microbiota abundance (k_Bacteria.p_Bacteroidetes.c_Bacteroidia.o_Bacteroidales.f_Prevotellaceae.g_Paraprevotella)
ebi-a-GCST90027698	Gut microbiota abundance (k_Bacteria.p_Bacteroidetes.c_Bacteroidia.o_Bacteroidales.f_Porphyromonadaceae.g_Parabacteroides)
ebi-a-GCST90027697	Gut microbiota abundance (k_Bacteria.p_Bacteroidetes.c_Bacteroidia.o_Bacteroidales.f_Porphyromonadaceae.g_Odoribacter)
ebi-a-GCST90027696	Gut microbiota abundance (k_Bacteria.p_Bacteroidetes.c_Bacteroidia.o_Bacteroidales.f_Porphyromonadaceae.g_Coprobacter)
ebi-a-GCST90027695	Gut microbiota abundance (k_Bacteria.p_Bacteroidetes.c_Bacteroidia.o_Bacteroidales.f_Porphyromonadaceae.g_Barnesiella)
ebi-a-GCST90027694	Gut microbiota abundance (k_Bacteria.p_Bacteroidetes.c_Bacteroidia.o_Bacteroidales.f_Bacteroidales_noname.g_Bacteroidales_noname)
ebi-a-GCST90027693	Gut microbiota abundance (k_Bacteria.p_Bacteroidetes.c_Bacteroidia.o_Bacteroidales.f_Bacteroidaceae.g_Bacteroides)
ebi-a-GCST90027692	Gut microbiota abundance (k_Bacteria.p_Actinobacteria.c_Actinobacteria.o_Coriobacteriales.f_Coriobacteriaceae.g_Gordonibacter)
ebi-a-GCST90027691	Gut microbiota abundance (k_Bacteria.p_Actinobacteria.c_Actinobacteria.o_Coriobacteriales.f_Coriobacteriaceae.g_Eggerthella)
ebi-a-GCST90027690	Gut microbiota abundance (k_Bacteria.p_Actinobacteria.c_Actinobacteria.o_Coriobacteriales.f_Coriobacteriaceae.g_Collinsella)
ebi-a-GCST90027689	Gut microbiota abundance (k_Bacteria.p_Actinobacteria.c_Actinobacteria.o_Coriobacteriales.f_Coriobacteriaceae.g_Adlercreutzia)
ebi-a-GCST90027688	Gut microbiota abundance (k_Bacteria.p_Actinobacteria.c_Actinobacteria.o_Bifidobacteriales.f_Bifidobacteriaceae.g_Bifidobacterium)
ebi-a-GCST90027687	Gut microbiota abundance (k_Bacteria.p_Actinobacteria.c_Actinobacteria.o_Actinomycetales.f_Micrococcaceae.g_Rothia)
ebi-a-GCST90027686	Gut microbiota abundance (k_Bacteria.p_Verrucomicrobia.c_Verrucomicrobiae.o_Verrucomicrobiales.f_Verrucomicrobiaceae)
ebi-a-GCST90027685	Gut microbiota abundance (k_Bacteria.p_Proteobacteria.c_Gammaproteobacteria.o_Pasteurellales.f_Pasteurellaceae)
ebi-a-GCST90027684	Gut microbiota abundance (k_Bacteria.p_Proteobacteria.c_Gammaproteobacteria.o_Enterobacteriales.f_Enterobacteriaceae)
ebi-a-GCST90027683	Gut microbiota abundance (k_Bacteria.p_Proteobacteria.c_Deltaproteobacteria.o_Desulfovibrionales.f_Desulfovibrionaceae)
ebi-a-GCST90027682	Gut microbiota abundance (k_Bacteria.p_Proteobacteria.c_Betaproteobacteria.o_Burkholderiales.f_Sutterellaceae)
ebi-a-GCST90027681	Gut microbiota abundance (k_Bacteria.p_Proteobacteria.c_Betaproteobacteria.o_Burkholderiales.f_Oxalobacteraceae)
ebi-a-GCST90027680	Gut microbiota abundance (k_Bacteria.p_Proteobacteria.c_Betaproteobacteria.o_Burkholderiales.f_Burkholderiales_noname)
ebi-a-GCST90027679	Gut microbiota abundance (k_Bacteria.p_Firmicutes.c_Negativicutes.o_Selenomonadales.f_Veillonellaceae)
ebi-a-GCST90027678	Gut microbiota abundance (k_Bacteria.p_Firmicutes.c_Negativicutes.o_Selenomonadales.f_Acidaminococcaceae)
ebi-a-GCST90027677	Gut microbiota abundance (k_Bacteria.p_Firmicutes.c_Erysipelotrichia.o_Erysipelotrichales.f_Erysipelotrichaceae)
ebi-a-GCST90027676	Gut microbiota abundance (k_Bacteria.p_Firmicutes.c_Clostridia.o_Clostridiales.f_Ruminococcaceae)
ebi-a-GCST90027675	Gut microbiota abundance (k_Bacteria.p_Firmicutes.c_Clostridia.o_Clostridiales.f_Oscillospiraceae)
ebi-a-GCST90027674	Gut microbiota abundance (k_Bacteria.p_Firmicutes.c_Clostridia.o_Clostridiales.f_Lachnospiraceae)
ebi-a-GCST90027673	Gut microbiota abundance (k_Bacteria.p_Firmicutes.c_Clostridia.o_Clostridiales.f_Eubacteriaceae)
ebi-a-GCST90027672	Gut microbiota abundance (k_Bacteria.p_Firmicutes.c_Clostridia.o_Clostridiales.f_Clostridiales_noname)
ebi-a-GCST90027671	Gut microbiota abundance (k_Bacteria.p_Firmicutes.c_Clostridia.o_Clostridiales.f_Clostridiaceae)
ebi-a-GCST90027670	Gut microbiota abundance (k_Bacteria.p_Firmicutes.c_Bacilli.o_Lactobacillales.f_Streptococcaceae)
ebi-a-GCST90027669	Gut microbiota abundance (k_Bacteria.p_Firmicutes.c_Bacilli.o_Lactobacillales.f_Lactobacillaceae)
ebi-a-GCST90027668	Gut microbiota abundance (k_Bacteria.p_Bacteroidetes.c_Bacteroidia.o_Bacteroidales.f_Rikenellaceae)
ebi-a-GCST90027667	Gut microbiota abundance (k_Bacteria.p_Bacteroidetes.c_Bacteroidia.o_Bacteroidales.f_Prevotellaceae)
ebi-a-GCST90027666	Gut microbiota abundance (k_Bacteria.p_Bacteroidetes.c_Bacteroidia.o_Bacteroidales.f_Porphyromonadaceae)
ebi-a-GCST90027665	Gut microbiota abundance (k_Bacteria.p_Bacteroidetes.c_Bacteroidia.o_Bacteroidales.f_Bacteroidales_noname)
ebi-a-GCST90027664	Gut microbiota abundance (k_Bacteria.p_Bacteroidetes.c_Bacteroidia.o_Bacteroidales.f_Bacteroidaceae)
ebi-a-GCST90027663	Gut microbiota abundance (k_Bacteria.p_Actinobacteria.c_Actinobacteria.o_Coriobacteriales.f_Coriobacteriaceae)
ebi-a-GCST90027662	Gut microbiota abundance (k_Bacteria.p_Actinobacteria.c_Actinobacteria.o_Bifidobacteriales.f_Bifidobacteriaceae)
ebi-a-GCST90027661	Gut microbiota abundance (k_Bacteria.p_Actinobacteria.c_Actinobacteria.o_Actinomycetales.f_Micrococcaceae)
ebi-a-GCST90027660	Gut microbiota abundance (k_Bacteria.p_Verrucomicrobia.c_Verrucomicrobiae)
ebi-a-GCST90027659	Gut microbiota abundance (k_Bacteria.p_Proteobacteria.c_Gammaproteobacteria)
ebi-a-GCST90027658	Gut microbiota abundance (k_Bacteria.p_Proteobacteria.c_Deltaproteobacteria)
ebi-a-GCST90027657	Gut microbiota abundance (k_Bacteria.p_Proteobacteria.c_Betaproteobacteria)
ebi-a-GCST90027656	Gut microbiota abundance (k_Bacteria.p_Firmicutes.c_Negativicutes)
ebi-a-GCST90027655	Gut microbiota abundance (k_Bacteria.p_Firmicutes.c_Erysipelotrichia)
ebi-a-GCST90027654	Gut microbiota abundance (k_Bacteria.p_Firmicutes.c_Clostridia)
ebi-a-GCST90027653	Gut microbiota abundance (k_Bacteria.p_Firmicutes.c_Bacilli)
ebi-a-GCST90027652	Gut microbiota abundance (k_Bacteria.p_Bacteroidetes.c_Bacteroidia)
ebi-a-GCST90027651	Gut microbiota abundance (k_Bacteria.p_Actinobacteria.c_Actinobacteria)
