# Supplementary material for: Investigating the association between gut microbiome and aortic aneurysm diseases: a bidirectional two-sample Mendelian randomization analysis
Source: Front Cell Infect Microbiol. 2024 Jul 30;14:1406845. doi: 10.3389/fcimb.2024.1406845 (PMC11319299; doi:10.3389/fcimb.2024.1406845)
Supplement: Supplementary Additional File 2 — Detailed Information of Instrumental Variables used in this study [file Table_2.xlsx]

## Sheet: Table of contents
Order number	Exposure
1	Gut microbiota (Kurilshikov A)
2	Gut microbiota (Lopera-Maya EA)
3	Abdominal Aortic Aneurysm (FinnGen)
4	Thoracic Aortic Aneurysm (FinnGen)
5	Aortic Dissection (FinnGen)
6	Abdominal Aortic Aneurysm (UK biobank)
7	Thoracic Aortic Aneurysm (MGI)

## Sheet: 1. GM-16S rRNA
Order 1. Instrumental variables of gut microbiota.（Kurilshikov A/16S rRNA）
id.exposure	SNP	effect_allele	other_allele	beta	chronome	position	sample size	standard error	p value	F_stat
ebi-a-GCST90017108	rs11184341	C	G	-0.0655342	1	105422565	14306	0.0142231	4.13409e-06	21.2299
ebi-a-GCST90017108	rs61779207	G	A	-0.0758309	1	41074472	14306	0.0167762	6.7228e-06	20.4317
ebi-a-GCST90017108	rs74542928	T	C	0.112164	4	100544188	14306	0.0236422	1.63222e-06	22.5077
ebi-a-GCST90017108	rs11729256	T	C	0.0749798	4	95027272	14306	0.0150177	6.73085e-07	24.9277
ebi-a-GCST90017108	rs9349825	A	G	-0.0704036	6	56341481	14306	0.0147128	2.53688e-06	22.8981
ebi-a-GCST90017108	rs4242783	A	G	-0.0689292	10	5064327	14306	0.0147693	2.63615e-06	21.7814
ebi-a-GCST90017108	rs4936098	G	A	-0.0648843	11	130280667	14306	0.0135928	1.1222e-06	22.7856
ebi-a-GCST90017108	rs111862613	T	C	0.090699	12	130309670	14306	0.0196746	3.73844e-06	21.2517
ebi-a-GCST90017108	rs12908520	G	A	0.0618926	15	97570657	14306	0.0130946	2.17165e-06	22.3405
ebi-a-GCST90017108	rs2602429	T	C	-0.0746844	16	81063149	14306	0.0156194	2.58297e-06	22.8629
ebi-a-GCST90017108	rs117107102	A	G	0.204683	18	49473635	14306	0.0431572	2.91823e-06	22.4935
ebi-a-GCST90017108	rs941682	G	A	-0.0631436	20	31867840	14306	0.0143767	9.60993e-06	19.2904
ebi-a-GCST90017113	rs10202904	G	T	0.115986	2	125440268	14306	0.0230271	6.18885e-07	25.3707
ebi-a-GCST90017113	rs73031978	C	G	-0.197523	3	15019595	14306	0.0414497	2.74069e-06	22.7087
ebi-a-GCST90017113	rs7635189	A	G	-0.119983	3	15591607	14306	0.0259356	4.635e-06	21.4016
ebi-a-GCST90017113	rs894996	C	A	0.203577	4	104418307	14306	0.0440033	5.11929e-06	21.4036
ebi-a-GCST90017113	rs56131665	G	A	0.176759	5	178160975	14306	0.0385787	5.30383e-06	20.9927
ebi-a-GCST90017113	rs77658038	A	C	-0.160157	6	16284785	14306	0.0340856	4.75423e-06	22.0775
ebi-a-GCST90017113	rs34928225	T	C	0.19977	6	146840876	14306	0.0425421	4.33092e-06	22.0507
ebi-a-GCST90017113	rs7015093	G	A	-0.118111	8	58018853	14306	0.0264389	7.19863e-06	19.9569
ebi-a-GCST90017113	rs11022995	A	G	0.10373	11	13893667	14306	0.0228889	7.73001e-06	20.538
ebi-a-GCST90017113	rs76029318	T	C	0.214866	13	41963791	14306	0.0438442	1.04621e-06	24.0166
ebi-a-GCST90017113	rs6508769	C	T	-0.150529	19	28827760	14306	0.0337091	8.12363e-06	19.941
ebi-a-GCST90017113	rs6064552	T	C	-0.123612	20	56042866	14306	0.0275749	9.3377e-06	20.0952
ebi-a-GCST90017113	rs45498998	G	A	-0.131882	21	27368994	14306	0.029229	5.32451e-06	20.3584
ebi-a-GCST90017011	rs4378146	A	C	-0.0616691	1	24927625	14306	0.0125259	7.20444e-07	24.2391
ebi-a-GCST90017011	rs792108	C	T	0.0508345	2	5532793	14306	0.0113843	8.49533e-06	19.939
ebi-a-GCST90017011	rs62187631	T	C	-0.0710571	2	226649570	14306	0.015924	4.54527e-06	19.9118
ebi-a-GCST90017011	rs704418	C	T	-0.0739124	3	64252803	14306	0.0151073	7.77428e-07	23.9365
ebi-a-GCST90017011	rs62353480	A	G	-0.0701397	5	29595000	14306	0.0145589	1.56769e-06	23.2098
ebi-a-GCST90017011	rs60254196	G	A	0.0492427	7	148856720	14306	0.0109365	5.46739e-06	20.2734
ebi-a-GCST90017011	rs2132128	G	A	-0.0771914	8	15360718	14306	0.0160344	1.07686e-06	23.1757
ebi-a-GCST90017011	rs2039204	A	T	0.0497415	9	130371107	14306	0.0107941	3.94176e-06	21.2356
ebi-a-GCST90017011	rs3303	T	C	-0.0953657	10	120447429	14306	0.020407	3.93895e-06	21.8387
ebi-a-GCST90017011	rs2025938	G	A	-0.0967298	10	112177119	14306	0.0205426	2.98834e-06	22.1722
ebi-a-GCST90017011	rs73103914	A	G	-0.0597324	12	58658311	14306	0.0134458	8.29564e-06	19.7354
ebi-a-GCST90017011	rs8028026	G	A	0.0792146	15	88353215	14306	0.0180505	8.06325e-06	19.2589
ebi-a-GCST90017011	rs8063430	T	C	-0.104026	16	73821805	14306	0.022217	4.9289e-06	21.9237
ebi-a-GCST90017011	rs9905659	G	A	-0.061617	17	70697344	14306	0.0136576	7.30988e-06	20.3541
ebi-a-GCST90017011	rs1864685	A	C	-0.0494799	17	70721782	14306	0.0108105	4.96158e-06	20.9491
ebi-a-GCST90017011	rs206581	A	G	-0.0568339	18	10370596	14306	0.0127894	8.95757e-06	19.7476
ebi-a-GCST90017011	rs167879	T	C	0.0659543	20	55937366	14306	0.0148763	5.86894e-06	19.6561
ebi-a-GCST90017011	rs6515626	G	A	0.141575	20	25257001	14306	0.0313559	7.28652e-06	20.3861
ebi-a-GCST90017011	rs10439674	A	G	-0.0572129	21	42681392	14306	0.0130007	7.68493e-06	19.3666
ebi-a-GCST90016929	rs13020688	G	A	0.0584045	2	192878532	14306	0.0122081	1.57373e-06	22.8874
ebi-a-GCST90016929	rs182549	T	C	-0.11707	2	136616754	14306	0.0126703	5.94155e-20	85.3724
ebi-a-GCST90016929	rs10496759	G	C	0.0637133	2	137603404	14306	0.0144305	8.79792e-06	19.4938
ebi-a-GCST90016929	rs4567981	T	A	0.0577763	2	49906864	14306	0.0117388	8.88055e-07	24.2243
ebi-a-GCST90016929	rs10857328	T	A	0.0562	4	161211924	14306	0.0126395	7.24136e-06	19.7703
ebi-a-GCST90016929	rs55888705	A	G	0.053673	4	1517826	14306	0.0120586	8.66204e-06	19.8115
ebi-a-GCST90016929	rs4957061	T	C	0.0569873	5	521096	14306	0.0116907	1.1517e-06	23.7616
ebi-a-GCST90016929	rs73797465	T	G	-0.0942612	5	142793467	14306	0.0208421	4.84953e-06	20.4542
ebi-a-GCST90016929	rs76671854	C	G	-0.0892981	5	169748189	14306	0.0183177	1.03631e-06	23.7653
ebi-a-GCST90016929	rs857444	C	T	0.0553965	6	14617591	14306	0.0120669	3.8249e-06	21.0753
ebi-a-GCST90016929	rs6899771	A	G	-0.0914312	6	97406220	14306	0.0202604	7.27998e-06	20.3654
ebi-a-GCST90016929	rs10831953	G	A	0.0537537	11	13098051	14306	0.0123746	9.94741e-06	18.8692
ebi-a-GCST90016929	rs10841473	G	C	-0.0613031	12	20378911	14306	0.0128844	2.28066e-06	22.6379
ebi-a-GCST90016929	rs7322849	T	C	0.110676	13	112859829	14306	0.0200996	1.74032e-08	30.3202
ebi-a-GCST90016929	rs7174549	T	C	-0.0551726	15	92463303	14306	0.0124655	6.86784e-06	19.5897
ebi-a-GCST90016929	rs12446429	T	C	0.0810099	16	898055	14306	0.019073	8.52884e-06	18.0401
ebi-a-GCST90016929	rs540489	T	G	-0.0632518	17	72897722	14306	0.013817	5.36809e-06	20.9565
ebi-a-GCST90016929	rs677208	C	G	-0.0728589	18	4304187	14306	0.0164821	6.00109e-06	19.5407
ebi-a-GCST90017042	rs12069354	C	T	0.16763	1	216223782	14306	0.0379501	9.28346e-06	19.5109
ebi-a-GCST90017042	rs74592222	G	A	0.137957	1	75971700	14306	0.0302965	8.55342e-06	20.7349
ebi-a-GCST90017042	rs2054133	A	G	-0.0895433	2	33691809	14306	0.0188332	2.14166e-06	22.6057
ebi-a-GCST90017042	rs75754569	C	G	0.181434	3	17793504	14306	0.0319429	1.09883e-08	32.2618
ebi-a-GCST90017042	rs10031059	C	T	0.121167	4	35358594	14306	0.0225844	1.23637e-07	28.784
ebi-a-GCST90017042	rs6918730	A	G	-0.135311	6	99020289	14306	0.0289742	1.14731e-06	21.8094
ebi-a-GCST90017042	rs7766680	G	C	0.0976832	6	162239191	14306	0.0214155	3.50768e-06	20.8057
ebi-a-GCST90017042	rs7033353	G	T	-0.090152	9	104595848	14306	0.018995	2.21958e-06	22.5254
ebi-a-GCST90017042	rs11001941	G	A	-0.195611	10	78716030	14306	0.0392217	1.32859e-06	24.8733
ebi-a-GCST90017042	rs72850165	T	C	-0.134304	11	968356	14306	0.0300423	5.74156e-06	19.9853
ebi-a-GCST90017042	rs11030569	A	T	-0.17402	11	4019788	14306	0.0374133	3.1299e-06	21.6345
ebi-a-GCST90017042	rs77681628	C	T	0.200307	13	91182556	14306	0.0387328	2.68838e-07	26.7445
ebi-a-GCST90017042	rs413827	G	A	0.110229	14	57985112	14306	0.0237523	3.30088e-06	21.5368
ebi-a-GCST90017042	rs34282744	G	C	0.191797	15	75073172	14306	0.0399832	1.83535e-06	23.0106
ebi-a-GCST90017042	rs36121075	A	G	-0.14067	20	43118017	14306	0.030628	6.98715e-06	21.0943
ebi-a-GCST90017042	rs5770862	T	C	0.162018	22	50973113	14306	0.0356813	3.21959e-06	20.6179
ebi-a-GCST90016959	rs71315246	A	G	-0.0969809	3	101352439	14306	0.021925	9.82969e-06	19.5656
ebi-a-GCST90016959	rs34583783	G	T	0.126596	6	67207371	14306	0.0268461	4.48528e-06	22.2371
ebi-a-GCST90016959	rs4073240	G	A	0.0749687	6	169224781	14306	0.0167368	7.94273e-06	20.0639
ebi-a-GCST90016959	rs35011108	A	G	0.232634	6	133007480	14306	0.0512044	6.33826e-06	20.6411
ebi-a-GCST90016959	rs4146653	G	A	0.0985224	10	4782841	14306	0.0214182	4.49645e-06	21.1594
ebi-a-GCST90016959	rs10787984	G	C	0.094316	10	121356829	14306	0.0213513	9.62299e-06	19.5129
ebi-a-GCST90016959	rs7915461	C	T	-0.18776	10	127532121	14306	0.0401636	5.91984e-06	21.8545
ebi-a-GCST90016959	rs2715439	T	C	-0.0746684	15	99492313	14306	0.0164822	6.27004e-06	20.5231
ebi-a-GCST90016999	rs3771393	T	C	-0.130842	2	71145246	14306	0.0266671	7.37904e-07	24.0737
ebi-a-GCST90016999	rs1768152	C	T	-0.139489	3	39604954	14306	0.0316186	8.70062e-06	19.4623
ebi-a-GCST90016999	rs6934739	A	G	0.111463	6	39940437	14306	0.0252788	9.75326e-06	19.4423
ebi-a-GCST90016999	rs151257695	A	G	0.20951	7	73043561	14306	0.0454847	3.09678e-06	21.2167
ebi-a-GCST90016999	rs2733072	G	A	0.109644	8	5433699	14306	0.0228306	1.49091e-06	23.064
ebi-a-GCST90016999	rs11818408	G	A	0.10585	10	96758467	14306	0.0237114	8.20012e-06	19.9282
ebi-a-GCST90016999	rs7104872	G	A	0.138612	11	115165111	14306	0.0291906	2.73149e-06	22.5484
ebi-a-GCST90016999	rs10147907	T	G	0.172263	14	89484373	14306	0.039601	8.27237e-06	18.9222
ebi-a-GCST90016999	rs11876297	T	C	0.131469	18	45753272	14306	0.0281712	2.66557e-06	21.7789
ebi-a-GCST90016943	rs934049	G	A	0.109751	2	16056779	14306	0.0238636	4.21143e-06	21.1517
ebi-a-GCST90016943	rs4428215	G	A	0.12561	3	171947435	14306	0.0230053	4.87933e-08	29.8121
ebi-a-GCST90016943	rs12509763	C	G	-0.16332	4	84254259	14306	0.0360823	8.04841e-06	20.4876
ebi-a-GCST90016943	rs80330081	A	C	-0.18756	4	67427392	14306	0.0423688	6.64003e-06	19.5969
ebi-a-GCST90016943	rs36057338	G	T	0.181604	4	189935314	14306	0.0398742	6.25792e-06	20.7428
ebi-a-GCST90016943	rs1569853	T	C	-0.140043	6	38550301	14306	0.0281704	7.45178e-07	24.7136
ebi-a-GCST90016943	rs62435498	C	A	0.181521	7	1794263	14306	0.0400608	7.4583e-06	20.5312
ebi-a-GCST90016943	rs736744	T	C	-0.105642	9	87514407	14306	0.0200648	1.49417e-07	27.7207
ebi-a-GCST90016943	rs12002250	A	C	0.196145	9	19682558	14306	0.044523	5.53197e-06	19.4082
ebi-a-GCST90016943	rs11246212	C	T	-0.13607	11	610277	14306	0.0291797	4.50837e-06	21.7452
ebi-a-GCST90016943	rs561239	A	G	0.105525	12	18793583	14306	0.0236769	7.19383e-06	19.8637
ebi-a-GCST90016943	rs7993559	A	C	-0.0921059	13	23443627	14306	0.0201114	5.03733e-06	20.9744
ebi-a-GCST90016943	rs111966731	T	C	0.204031	15	93941937	14306	0.0445746	4.56321e-06	20.9516
ebi-a-GCST90016943	rs17138946	G	T	-0.189444	16	5984558	14306	0.0430248	8.09003e-06	19.3876
ebi-a-GCST90016943	rs6000536	C	T	-0.118383	22	37421469	14306	0.0241355	7.3872e-07	24.0584
ebi-a-GCST90017062	rs3819978	C	T	-0.11504	1	241789757	14306	0.0260137	8.74138e-06	19.5566
ebi-a-GCST90017062	rs3000856	A	T	0.0709997	1	12778598	14306	0.0162766	9.27662e-06	19.0277
ebi-a-GCST90017062	rs7583465	C	T	0.0527654	2	10533921	14306	0.0112619	2.55611e-06	21.9521
ebi-a-GCST90017062	rs10167839	A	G	0.0519509	2	181882879	14306	0.0116306	8.09245e-06	19.9518
ebi-a-GCST90017062	rs4849717	T	A	0.132764	2	119481372	14306	0.0299816	8.82612e-06	19.6088
ebi-a-GCST90017062	rs78613526	G	A	0.167497	2	65925212	14306	0.0367639	5.11423e-06	20.7573
ebi-a-GCST90017062	rs78572139	G	A	0.125038	5	15944587	14306	0.0279411	5.23106e-06	20.0261
ebi-a-GCST90017062	rs11783695	G	T	-0.0734114	8	144596903	14306	0.0161398	4.72683e-06	20.6886
ebi-a-GCST90017062	rs10995816	C	G	-0.0762002	10	65870347	14306	0.0174689	8.38262e-06	19.0275
ebi-a-GCST90017062	rs10769159	C	G	0.0640277	11	45688595	14306	0.0110059	5.29127e-09	33.8442
ebi-a-GCST90017062	rs7117576	A	G	0.0829505	11	114023573	14306	0.0170891	6.47978e-07	23.5613
ebi-a-GCST90017062	rs6493760	T	C	-0.0535262	15	55439182	14306	0.0115885	3.38361e-06	21.3343
ebi-a-GCST90017062	rs17781867	C	T	0.0999271	17	71256018	14306	0.0211728	1.96336e-06	22.2746
ebi-a-GCST90017062	rs6105066	T	C	-0.0607052	20	13258628	14306	0.013425	5.05918e-06	20.4467
ebi-a-GCST90017063	rs12406309	A	C	-0.063193	1	108074445	14306	0.0142275	9.78949e-06	19.7279
ebi-a-GCST90017063	rs2368224	T	G	0.199648	2	182656416	14306	0.0438453	3.62928e-06	20.734
ebi-a-GCST90017063	rs12986628	T	C	-0.0665937	2	238103439	14306	0.0140168	2.142e-06	22.5719
ebi-a-GCST90017063	rs7635831	G	A	0.0618344	3	173040924	14306	0.0129031	1.98052e-06	22.9653
ebi-a-GCST90017063	rs78120384	A	G	-0.192815	3	106664363	14306	0.0392045	3.31184e-07	24.1885
ebi-a-GCST90017063	rs61791565	T	C	-0.0523503	4	24655463	14306	0.0117119	6.78938e-06	19.9795
ebi-a-GCST90017063	rs7693984	G	A	-0.102822	4	4268322	14306	0.0235087	9.42128e-06	19.13
ebi-a-GCST90017063	rs4400279	A	G	0.0546114	7	16804578	14306	0.0120077	5.79923e-06	20.6846
ebi-a-GCST90017063	rs1819812	G	T	0.0842356	7	151435722	14306	0.0184893	5.28433e-06	20.7563
ebi-a-GCST90017063	rs55707116	C	A	0.0865522	9	79919385	14306	0.0189141	8.0059e-06	20.9404
ebi-a-GCST90017063	rs58681734	A	G	0.0723875	9	137557890	14306	0.0160787	4.18177e-06	20.2687
ebi-a-GCST90017063	rs75140805	T	G	0.0836825	11	12148588	14306	0.0176445	3.95294e-06	22.4932
ebi-a-GCST90017063	rs2997412	G	A	0.0568439	13	62067781	14306	0.0122325	4.22114e-06	21.5942
ebi-a-GCST90017063	rs4799823	C	T	0.0837001	18	33456427	14306	0.0182263	5.40132e-06	21.0889
ebi-a-GCST90017063	rs2846589	T	G	-0.0522093	18	862477	14306	0.0116382	7.58892e-06	20.1245
ebi-a-GCST90016931	rs2817172	C	T	0.0563367	1	3041519	14306	0.012392	5.27024e-06	20.6681
ebi-a-GCST90016931	rs10875374	T	C	0.0536759	1	101804809	14306	0.0119436	8.09823e-06	20.1971
ebi-a-GCST90016931	rs12186080	G	A	0.0748236	3	132596627	14306	0.016246	5.33962e-06	21.2121
ebi-a-GCST90016931	rs12490337	C	G	-0.0616944	3	111482845	14306	0.013693	6.9051e-06	20.2999
ebi-a-GCST90016931	rs62397761	A	G	0.0615805	6	48093014	14306	0.0136198	9.07716e-06	20.443
ebi-a-GCST90016931	rs550843	T	C	-0.0734787	6	165722832	14306	0.0168383	7.0912e-06	19.0426
ebi-a-GCST90016931	rs4723021	T	C	-0.106376	7	30934659	14306	0.0241944	7.42147e-06	19.3311
ebi-a-GCST90016931	rs12341505	G	A	0.0814503	9	136710881	14306	0.0179338	4.54485e-06	20.6272
ebi-a-GCST90016931	rs2795528	G	A	-0.180969	10	43270264	14306	0.0390911	3.80627e-06	21.4315
ebi-a-GCST90016931	rs56188186	A	G	0.0967773	16	87710690	14306	0.0217471	8.24442e-06	19.8036
ebi-a-GCST90016931	rs881532	G	A	0.0533035	22	47806774	14306	0.0119011	7.8966e-06	20.0603
ebi-a-GCST90016958	rs6545794	A	G	-0.197786	2	60484909	14306	0.0410495	5.97008e-07	23.2154
ebi-a-GCST90016958	rs67832247	C	T	-0.123489	2	2649472	14306	0.0266695	3.23802e-06	21.4401
ebi-a-GCST90016958	rs61702987	T	C	0.145501	2	31211657	14306	0.0300007	3.07921e-06	23.5217
ebi-a-GCST90016958	rs7627405	C	T	-0.134158	3	9968555	14306	0.0301427	8.19426e-06	19.8093
ebi-a-GCST90016958	rs2546105	T	A	-0.126643	5	94692439	14306	0.0257111	1.02501e-06	24.2617
ebi-a-GCST90016958	rs11764871	G	T	0.127099	7	146808977	14306	0.025656	7.4929e-07	24.5418
ebi-a-GCST90016958	rs2944282	T	C	-0.124197	7	57589803	14306	0.0257026	1.56603e-06	23.349
ebi-a-GCST90016958	rs7860510	G	C	0.164855	9	94128796	14306	0.0375128	9.60086e-06	19.3128
ebi-a-GCST90016958	rs62570196	C	T	-0.246101	9	111086170	14306	0.0483077	2.69855e-07	25.9534
ebi-a-GCST90016958	rs7077363	G	A	0.148942	10	95286954	14306	0.0318366	2.83374e-06	21.8867
ebi-a-GCST90016958	rs4396289	C	T	-0.152918	11	9316730	14306	0.0288525	1.53784e-07	28.0899
ebi-a-GCST90016958	rs7314815	G	A	0.101088	12	102525047	14306	0.0225594	6.40088e-06	20.0791
ebi-a-GCST90016958	rs34962571	A	C	-0.186945	12	131103256	14306	0.0418412	6.24827e-06	19.9627
ebi-a-GCST90016958	rs11671100	A	C	-0.160034	19	711637	14306	0.0349472	4.08037e-06	20.9701
ebi-a-GCST90016987	rs12031543	T	C	-0.127185	1	68664315	14306	0.0281887	6.54757e-06	20.3574
ebi-a-GCST90016987	rs16863365	A	G	0.109402	2	198089911	14306	0.0226964	1.79449e-06	23.2347
ebi-a-GCST90016987	rs13066142	G	A	0.119141	3	67478973	14306	0.0250891	3.78669e-06	22.5503
ebi-a-GCST90016987	rs2456226	A	C	0.0854927	5	52633741	14306	0.0172749	8.5487e-07	24.4922
ebi-a-GCST90016987	rs6580353	T	C	0.0770979	5	139410687	14306	0.0169735	4.93856e-06	20.632
ebi-a-GCST90016987	rs2853179	T	C	-0.0811971	8	105462047	14306	0.0174234	2.42438e-06	21.7178
ebi-a-GCST90016987	rs72647089	T	G	-0.106594	8	57972916	14306	0.0239337	8.29755e-06	19.8356
ebi-a-GCST90016987	rs2032031	G	A	0.0654931	10	130170270	14306	0.0148681	9.14282e-06	19.4035
ebi-a-GCST90016987	rs2590913	A	G	-0.154496	13	64264446	14306	0.0339396	6.65426e-06	20.7215
ebi-a-GCST90016987	rs11160353	A	T	0.0691756	14	97116904	14306	0.0147285	2.70302e-06	22.0592
ebi-a-GCST90016987	rs4797774	A	G	-0.212582	18	13447995	14306	0.0470044	5.64313e-06	20.4539
ebi-a-GCST90016965	rs4506496	A	G	-0.10309	1	247145690	14306	0.0212861	1.48659e-06	23.4553
ebi-a-GCST90016965	rs17012738	T	G	0.0903417	2	76698142	14306	0.0200239	7.24169e-06	20.3554
ebi-a-GCST90016965	rs79598899	C	T	0.182586	2	191139151	14306	0.0357284	3.74731e-07	26.1161
ebi-a-GCST90016965	rs1563175	A	C	0.0923834	2	3838940	14306	0.0202157	5.53847e-06	20.8838
ebi-a-GCST90016965	rs712981	A	C	0.10076	3	129686434	14306	0.0202902	6.83109e-07	24.6606
ebi-a-GCST90016965	rs9299345	T	C	-0.1364	9	104339812	14306	0.0302372	8.04304e-06	20.3491
ebi-a-GCST90016965	rs17105491	G	C	-0.193107	10	125294406	14306	0.0411187	1.56819e-06	22.0555
ebi-a-GCST90016965	rs10794359	C	T	0.0953524	11	1051715	14306	0.02006	2.23496e-06	22.5944
ebi-a-GCST90016965	rs4244069	A	G	0.146775	12	67167461	14306	0.0326594	9.81206e-06	20.197
ebi-a-GCST90016965	rs816292	T	C	-0.113003	12	117811409	14306	0.02204	2.6404e-07	26.288
ebi-a-GCST90016965	rs17096874	C	T	-0.126337	14	30991358	14306	0.0268919	2.86029e-06	22.0708
ebi-a-GCST90016965	rs356049	G	A	0.132603	17	6450532	14306	0.0289802	6.55843e-06	20.9365
ebi-a-GCST90017093	rs4567981	T	A	0.0577763	2	49906864	14306	0.0117388	8.88055e-07	24.2243
ebi-a-GCST90017093	rs10496759	G	C	0.0637133	2	137603404	14306	0.0144305	8.79792e-06	19.4938
ebi-a-GCST90017093	rs182549	T	C	-0.11707	2	136616754	14306	0.0126703	5.94155e-20	85.3724
ebi-a-GCST90017093	rs13020688	G	A	0.0584045	2	192878532	14306	0.0122081	1.57373e-06	22.8874
ebi-a-GCST90017093	rs55888705	A	G	0.053673	4	1517826	14306	0.0120586	8.66204e-06	19.8115
ebi-a-GCST90017093	rs10857328	T	A	0.0562	4	161211924	14306	0.0126395	7.24136e-06	19.7703
ebi-a-GCST90017093	rs73797465	T	G	-0.0942612	5	142793467	14306	0.0208421	4.84953e-06	20.4542
ebi-a-GCST90017093	rs4957061	T	C	0.0569873	5	521096	14306	0.0116907	1.1517e-06	23.7616
ebi-a-GCST90017093	rs76671854	C	G	-0.0892981	5	169748189	14306	0.0183177	1.03631e-06	23.7653
ebi-a-GCST90017093	rs857444	C	T	0.0553965	6	14617591	14306	0.0120669	3.8249e-06	21.0753
ebi-a-GCST90017093	rs6899771	A	G	-0.0914312	6	97406220	14306	0.0202604	7.27998e-06	20.3654
ebi-a-GCST90017093	rs10831953	G	A	0.0537537	11	13098051	14306	0.0123746	9.94741e-06	18.8692
ebi-a-GCST90017093	rs10841473	G	C	-0.0613031	12	20378911	14306	0.0128844	2.28066e-06	22.6379
ebi-a-GCST90017093	rs7322849	T	C	0.110676	13	112859829	14306	0.0200996	1.74032e-08	30.3202
ebi-a-GCST90017093	rs7174549	T	C	-0.0551726	15	92463303	14306	0.0124655	6.86784e-06	19.5897
ebi-a-GCST90017093	rs12446429	T	C	0.0810099	16	898055	14306	0.019073	8.52884e-06	18.0401
ebi-a-GCST90017093	rs540489	T	G	-0.0632518	17	72897722	14306	0.013817	5.36809e-06	20.9565
ebi-a-GCST90017093	rs677208	C	G	-0.0728589	18	4304187	14306	0.0164821	6.00109e-06	19.5407
ebi-a-GCST90017058	rs7441445	T	C	0.05695	4	40707798	14306	0.0126502	6.8019e-06	20.2671
ebi-a-GCST90017058	rs73218807	G	A	-0.166211	4	31057482	14306	0.0367938	6.43028e-06	20.4066
ebi-a-GCST90017058	rs2820282	C	A	0.0592304	6	104728618	14306	0.0125917	2.85384e-06	22.1269
ebi-a-GCST90017058	rs6958419	C	T	-0.0585718	7	16349864	14306	0.0124994	2.84165e-06	21.9583
ebi-a-GCST90017058	rs682403	A	G	-0.0588161	9	135968557	14306	0.0124671	2.36537e-06	22.2567
ebi-a-GCST90017058	rs7935775	T	A	0.0631351	11	130676996	14306	0.0137953	4.99425e-06	20.945
ebi-a-GCST90017058	rs35506912	G	C	-0.0693743	15	36607072	14306	0.0147926	3.20915e-06	21.9942
ebi-a-GCST90017058	rs12597105	A	G	-0.0670855	16	5233941	14306	0.0144415	4.87304e-06	21.5791
ebi-a-GCST90016913	rs13421739	C	G	0.0888472	2	116724915	14306	0.0179655	9.54201e-06	24.4573
ebi-a-GCST90016913	rs10209007	G	C	0.0794173	2	231676041	14306	0.0182427	9.8935e-06	18.9519
ebi-a-GCST90016913	rs76767978	G	A	0.0698882	3	131371980	14306	0.0156319	8.39808e-06	19.9887
ebi-a-GCST90016913	rs6797343	T	G	-0.0592279	3	89268714	14306	0.0134556	9.35643e-06	19.3752
ebi-a-GCST90016913	rs13105690	C	T	0.0529097	4	7420184	14306	0.011818	8.77789e-06	20.0439
ebi-a-GCST90016913	rs6814436	C	T	-0.0739995	4	161507301	14306	0.0150815	9.65095e-07	24.0751
ebi-a-GCST90016913	rs6815608	C	T	-0.103803	4	152131744	14306	0.0210883	4.01856e-07	24.2291
ebi-a-GCST90016913	rs1842454	G	A	-0.0547202	5	105060362	14306	0.0127338	8.72027e-06	18.4663
ebi-a-GCST90016913	rs13179700	C	T	-0.0511937	5	149077788	14306	0.0109569	3.37085e-06	21.8302
ebi-a-GCST90016913	rs72738886	T	C	0.0866169	5	35770550	14306	0.0190393	8.24233e-06	20.6968
ebi-a-GCST90016913	rs76860606	C	G	0.0947036	6	12397187	14306	0.0225117	7.53165e-06	17.6977
ebi-a-GCST90016913	rs6934062	G	C	0.0524406	6	163743050	14306	0.0116115	6.53085e-06	20.3966
ebi-a-GCST90016913	rs10774377	G	A	-0.052659	12	5942519	14306	0.0113858	3.24399e-06	21.3904
ebi-a-GCST90016913	rs2273429	A	G	-0.0724037	14	52494072	14306	0.0153105	4.52137e-06	22.3637
ebi-a-GCST90016913	rs72915163	T	C	-0.0581025	18	48792829	14306	0.0120557	1.34295e-06	23.2276
ebi-a-GCST90016913	rs7269302	A	T	-0.0963981	20	50803760	14306	0.0212007	9.04045e-06	20.6746
ebi-a-GCST90016913	rs992074	T	C	-0.255639	21	18567802	14306	0.0508787	8.77506e-07	25.2454
ebi-a-GCST90016913	rs112334273	G	A	0.0641008	21	40703251	14306	0.0127404	3.81408e-07	25.314
ebi-a-GCST90016960	rs6664405	T	C	-0.0953084	1	69444163	14306	0.0210752	5.2342e-06	20.4512
ebi-a-GCST90016960	rs2147798	G	C	-0.0922959	1	201061818	14306	0.0192121	1.39878e-06	23.0789
ebi-a-GCST90016960	rs55719207	G	A	-0.0699243	3	105355971	14306	0.0158036	9.60506e-06	19.5769
ebi-a-GCST90016960	rs7680684	T	C	0.083381	4	171281359	14306	0.0168901	9.769e-07	24.3708
ebi-a-GCST90016960	rs80078995	A	T	-0.11324	5	94059857	14306	0.0232586	1.57358e-06	23.7046
ebi-a-GCST90016960	rs12522517	A	T	-0.104884	5	31991834	14306	0.0234695	4.41255e-06	19.9715
ebi-a-GCST90016960	rs9490822	C	T	-0.0734512	6	123909083	14306	0.0155789	2.54419e-06	22.2292
ebi-a-GCST90016960	rs13231526	C	A	0.143237	7	48844151	14306	0.0311654	4.8136e-06	21.1235
ebi-a-GCST90016960	rs1046175	G	C	-0.112758	10	135204950	14306	0.0255994	6.35887e-06	19.4015
ebi-a-GCST90016960	rs11604400	C	T	-0.102524	11	98386085	14306	0.0234834	9.74473e-06	19.0603
ebi-a-GCST90016960	rs9915817	C	T	-0.0749219	17	48864179	14306	0.016833	8.21675e-06	19.8105
ebi-a-GCST90016960	rs2717140	C	T	-0.119225	18	75009770	14306	0.0251081	2.04593e-06	22.5479
ebi-a-GCST90017021	rs9919338	G	C	-0.0553339	1	118425334	14306	0.0120621	4.90671e-06	21.0444
ebi-a-GCST90017021	rs12078956	C	G	0.106101	1	35328576	14306	0.0222904	2.15432e-06	22.657
ebi-a-GCST90017021	rs72793667	A	G	-0.116881	2	53946431	14306	0.0246589	1.63422e-06	22.4668
ebi-a-GCST90017021	rs2862811	C	T	-0.0564927	3	165996415	14306	0.0121736	3.91913e-06	21.5351
ebi-a-GCST90017021	rs9308097	G	A	-0.055381	4	165786478	14306	0.0123659	7.47291e-06	20.0572
ebi-a-GCST90017021	rs2322265	C	T	-0.0666305	4	166588085	14306	0.0141577	5.20811e-06	22.1493
ebi-a-GCST90017021	rs113859143	G	C	-0.108906	5	109403564	14306	0.0242055	2.55452e-06	20.243
ebi-a-GCST90017021	rs4452603	T	G	0.0604208	6	71966268	14306	0.0135965	8.98194e-06	19.7478
ebi-a-GCST90017021	rs10093861	G	A	-0.0568869	8	121244406	14306	0.0121152	3.05626e-06	22.0477
ebi-a-GCST90017021	rs3999074	G	T	-0.0550587	10	65563647	14306	0.0121847	6.55043e-06	20.4184
ebi-a-GCST90017021	rs1254846	A	G	-0.105963	10	44346094	14306	0.0232501	5.59667e-06	20.7711
ebi-a-GCST90017021	rs35035870	T	C	-0.190615	11	3248876	14306	0.0414403	2.62029e-06	21.1577
ebi-a-GCST90017021	rs9788306	C	T	-0.062804	13	40419314	14306	0.0130744	1.38618e-06	23.0744
ebi-a-GCST90017021	rs369444	C	G	0.125481	16	23631307	14306	0.0259008	3.14826e-06	23.4709
ebi-a-GCST90017021	rs1363769	C	T	0.200628	19	17865305	14306	0.0449372	1.58161e-06	19.9329
ebi-a-GCST90017021	rs7249113	G	A	0.0679483	19	2571232	14306	0.0133496	3.721e-07	25.9072
ebi-a-GCST90017027	rs10801803	G	A	-0.117029	1	90818872	14306	0.0243085	1.4003e-06	23.1777
ebi-a-GCST90017027	rs62277846	C	T	0.102292	2	228100140	14306	0.0212319	1.58891e-06	23.2116
ebi-a-GCST90017027	rs13024781	T	C	-0.0798769	2	168628871	14306	0.0168846	2.29166e-06	22.38
ebi-a-GCST90017027	rs9873555	G	C	-0.121162	3	100496680	14306	0.0233467	2.4134e-07	26.9328
ebi-a-GCST90017027	rs67078837	T	C	-0.0845848	4	114220647	14306	0.0170693	7.68192e-07	24.5558
ebi-a-GCST90017027	rs57091572	A	G	-0.110443	6	81214803	14306	0.0235801	2.85825e-06	21.9374
ebi-a-GCST90017027	rs57254474	G	A	0.0886512	8	23071054	14306	0.0199045	6.92054e-06	19.8366
ebi-a-GCST90017027	rs10793103	T	C	-0.0974344	11	74391775	14306	0.0181279	9.34932e-08	28.8888
ebi-a-GCST90017027	rs10741777	T	C	-0.0973842	11	19572557	14306	0.0194791	7.68652e-07	24.9942
ebi-a-GCST90017027	rs61944774	A	G	0.179838	12	129539818	14306	0.0393797	6.34118e-06	20.8554
ebi-a-GCST90017027	rs75356640	G	A	0.136523	15	31697284	14306	0.0303128	9.83196e-06	20.2843
ebi-a-GCST90017027	rs955844	A	C	0.112064	16	84992314	14306	0.0228369	1.80992e-06	24.0801
ebi-a-GCST90016919	rs16851659	G	C	-0.0896103	1	230523039	14306	0.0186432	1.27488e-06	23.1033
ebi-a-GCST90016919	rs9864379	T	C	-0.159735	3	14306949	14306	0.0292553	5.36056e-08	29.812
ebi-a-GCST90016919	rs73074665	A	T	0.166216	7	20010624	14306	0.0355728	2.86609e-06	21.8328
ebi-a-GCST90016919	rs1221147	A	T	-0.123968	9	122046549	14306	0.0278958	7.10739e-06	19.7488
ebi-a-GCST90016919	rs4129395	G	A	0.0896187	9	115975389	14306	0.0185106	1.48057e-06	23.4399
ebi-a-GCST90016919	rs10738747	A	G	-0.0814624	9	26184578	14306	0.0184409	9.95795e-06	19.5142
ebi-a-GCST90016919	rs113884518	T	C	-0.205352	9	24648997	14306	0.0454982	8.05675e-06	20.3709
ebi-a-GCST90016919	rs367480	A	G	0.083758	11	2937631	14306	0.0185796	8.19917e-06	20.3226
ebi-a-GCST90016919	rs10148250	A	G	-0.0861928	14	107061448	14306	0.0193381	8.67142e-06	19.8662
ebi-a-GCST90016919	rs79790072	T	C	0.226722	15	100747683	14306	0.0487841	3.29011e-06	21.5989
ebi-a-GCST90016919	rs11150282	T	C	0.0989487	16	80493705	14306	0.0196972	6.02893e-07	25.2355
ebi-a-GCST90016919	rs28678345	T	C	0.214848	17	53906328	14306	0.0470878	6.69083e-06	20.8183
ebi-a-GCST90016919	rs789069	A	C	-0.103539	18	1008278	14306	0.0234287	6.84636e-06	19.5304
ebi-a-GCST90016981	rs73052258	G	A	0.0930178	2	195739311	14306	0.0202658	1.71581e-06	21.0671
ebi-a-GCST90016981	rs75672793	A	G	-0.108908	4	149818294	14306	0.0240522	6.1355e-06	20.5026
ebi-a-GCST90016981	rs62448871	C	A	-0.0540309	7	24465024	14306	0.0120324	6.7825e-06	20.1641
ebi-a-GCST90016981	rs11597285	G	T	-0.0537947	10	8589813	14306	0.0120548	9.37605e-06	19.914
ebi-a-GCST90016981	rs10890671	C	T	0.0537401	11	107123199	14306	0.0118848	6.52139e-06	20.4462
ebi-a-GCST90016981	rs9541268	C	A	0.09597	13	68610061	14306	0.0197312	8.79427e-07	23.6572
ebi-a-GCST90016981	rs59414781	C	G	0.0668866	15	50026113	14306	0.0149773	9.14724e-06	19.944
ebi-a-GCST90016981	rs12921100	T	A	-0.0563759	16	77283458	14306	0.0127019	8.22565e-06	19.6992
ebi-a-GCST90016981	rs2671662	G	C	0.0567751	17	47529492	14306	0.011945	2.22039e-06	22.5914
ebi-a-GCST90016981	rs149807560	C	A	-0.104264	19	56526640	14306	0.0235841	7.09872e-06	19.5448
ebi-a-GCST90016981	rs1496626	T	C	-0.0722307	19	31760841	14306	0.01616	6.78172e-06	19.9784
ebi-a-GCST90016981	rs2103510	G	A	0.0786551	21	29355467	14306	0.0168217	2.42477e-06	21.8632
ebi-a-GCST90017114	rs13421739	C	G	0.0943944	2	116724915	14306	0.0179641	1.94644e-06	27.611
ebi-a-GCST90017114	rs3792064	G	A	0.0897349	2	231678413	14306	0.0182532	6.75492e-07	24.1682
ebi-a-GCST90017114	rs7573799	G	C	0.0698446	2	80141964	14306	0.0153935	8.05156e-06	20.5869
ebi-a-GCST90017114	rs6814436	C	T	-0.0680205	4	161507301	14306	0.0150844	6.80456e-06	20.334
ebi-a-GCST90017114	rs2332027	A	G	0.0482656	4	171672038	14306	0.0104823	4.04548e-06	21.2013
ebi-a-GCST90017114	rs6815608	C	T	-0.0935765	4	152131744	14306	0.0210869	7.23852e-06	19.6928
ebi-a-GCST90017114	rs2547978	G	A	-0.0465802	5	98020298	14306	0.0105075	8.56841e-06	19.6519
ebi-a-GCST90017114	rs72738886	T	C	0.0864609	5	35770550	14306	0.0190398	7.67892e-06	20.6212
ebi-a-GCST90017114	rs12554342	G	C	-0.0525703	9	116840801	14306	0.0116908	6.80848e-06	20.2205
ebi-a-GCST90017114	rs56199908	T	C	-0.186194	9	2801371	14306	0.041051	8.66662e-06	20.5723
ebi-a-GCST90017114	rs36111799	C	T	-0.0480708	10	39136170	14306	0.0105429	5.1744e-06	20.7894
ebi-a-GCST90017114	rs4750583	G	A	-0.0616007	10	15054765	14306	0.0137936	5.78562e-06	19.9442
ebi-a-GCST90017114	rs72771021	C	T	-0.141357	10	13841631	14306	0.0308303	5.12436e-06	21.0222
ebi-a-GCST90017114	rs7975768	C	G	0.0512732	12	97374875	14306	0.0109226	2.82481e-06	22.0358
ebi-a-GCST90017114	rs2273429	A	G	-0.0702112	14	52494072	14306	0.0153063	9.26232e-06	21.0413
ebi-a-GCST90017114	rs2009919	C	T	-0.0536457	17	11780026	14306	0.0106294	4.94721e-07	25.4714
ebi-a-GCST90017114	rs8085381	A	G	-0.0647291	18	29328305	14306	0.0146219	8.67261e-06	19.5971
ebi-a-GCST90017114	rs7247191	T	C	-0.0713033	19	22899585	14306	0.0157424	4.73097e-06	20.5153
ebi-a-GCST90017114	rs3852931	T	C	0.0482086	20	54087963	14306	0.0105	4.52595e-06	21.08
ebi-a-GCST90017114	rs992074	T	C	-0.233491	21	18567802	14306	0.050901	8.51609e-06	21.042
ebi-a-GCST90017114	rs112334273	G	A	0.0627459	21	40703251	14306	0.0127415	9.26446e-07	24.251
ebi-a-GCST90017081	rs3010848	G	A	-0.0696728	1	221945123	14306	0.0146631	1.78295e-06	22.5775
ebi-a-GCST90017081	rs115372687	A	G	0.108994	1	27221334	14306	0.0243264	9.12788e-06	20.0747
ebi-a-GCST90017081	rs4848741	G	A	0.0682414	2	122818391	14306	0.0149403	5.52764e-06	20.863
ebi-a-GCST90017081	rs72819830	A	G	0.226767	2	81684934	14306	0.0467216	1.61421e-06	23.5572
ebi-a-GCST90017081	rs12634544	T	C	-0.0813051	3	12351583	14306	0.015882	2.60321e-07	26.2075
ebi-a-GCST90017081	rs11709800	T	C	0.0879804	3	161557749	14306	0.016634	1.48235e-07	27.9755
ebi-a-GCST90017081	rs6595770	T	G	0.0851224	5	126751728	14306	0.01769	1.98226e-06	23.1543
ebi-a-GCST90017081	rs10231386	G	C	-0.172993	7	6719867	14306	0.0390401	4.61658e-06	19.6352
ebi-a-GCST90017081	rs35947731	C	T	-0.131218	7	69979141	14306	0.0288407	5.43188e-06	20.7002
ebi-a-GCST90017081	rs17291611	A	G	-0.0905691	10	109292487	14306	0.0190904	2.29784e-06	22.5076
ebi-a-GCST90017081	rs138437711	A	G	-0.087484	10	134926480	14306	0.0192215	4.65994e-06	20.7149
ebi-a-GCST90017081	rs1044939	C	T	0.109022	12	57449705	14306	0.0242017	7.01698e-06	20.2925
ebi-a-GCST90017081	rs12930556	C	T	0.064211	16	8870618	14306	0.0139816	4.54297e-06	21.0914
ebi-a-GCST90016992	rs114731706	T	G	0.182308	2	19611953	14306	0.0382298	2.1734e-06	22.7409
ebi-a-GCST90016992	rs77655283	G	A	0.132988	2	236439879	14306	0.0298306	5.88044e-06	19.8747
ebi-a-GCST90016992	rs11098863	A	T	0.0966008	4	127336602	14306	0.0162677	3.05647e-09	35.2622
ebi-a-GCST90016992	rs9470637	T	A	0.0755513	6	37567189	14306	0.0166263	5.69626e-06	20.6487
ebi-a-GCST90016992	rs2051957	C	T	0.0843291	7	89709883	14306	0.0189864	8.89857e-06	19.7274
ebi-a-GCST90016992	rs10098492	T	C	0.132323	8	113109756	14306	0.0293688	6.40575e-06	20.3001
ebi-a-GCST90016992	rs7923280	T	A	-0.0860019	10	20280612	14306	0.0169148	5.23854e-07	25.8513
ebi-a-GCST90016992	rs3017103	G	A	-0.0980897	11	62174193	14306	0.0208995	2.94042e-06	22.028
ebi-a-GCST90016992	rs73331712	T	C	0.26199	12	69515102	14306	0.055123	4.8492e-06	22.5894
ebi-a-GCST90017074	rs149744580	A	G	0.169883	2	63366962	14306	0.0315478	7.00971e-08	28.9976
ebi-a-GCST90017074	rs4869133	G	A	0.131186	5	95717619	14306	0.027197	2.5537e-06	23.2666
ebi-a-GCST90017074	rs2221441	G	C	0.0710364	5	170048048	14306	0.015343	3.45669e-06	21.4359
ebi-a-GCST90017074	rs3734633	G	A	-0.120957	6	126111881	14306	0.02683	5.31912e-06	20.3245
ebi-a-GCST90017074	rs55756211	T	C	-0.115115	7	130972179	14306	0.0240708	2.8053e-06	22.8709
ebi-a-GCST90017074	rs2952020	A	G	0.0759019	8	26027842	14306	0.0165764	5.63313e-06	20.9664
ebi-a-GCST90017074	rs61265175	G	C	-0.0858591	11	1681862	14306	0.0185778	4.13676e-06	21.3592
ebi-a-GCST90017074	rs11054680	T	C	-0.104751	12	12242455	14306	0.0226997	2.30978e-06	21.2949
ebi-a-GCST90017074	rs4247078	G	C	-0.0710377	15	92605098	14306	0.0155221	5.46072e-06	20.9448
ebi-a-GCST90017074	rs11649454	G	C	0.0950891	16	10181248	14306	0.0203433	3.26625e-06	21.8484
ebi-a-GCST90017074	rs7199484	G	A	-0.0731428	16	49826299	14306	0.0160172	5.7666e-06	20.8531
ebi-a-GCST90017074	rs12603364	T	C	0.110861	17	43117476	14306	0.0225598	8.66603e-07	24.1483
ebi-a-GCST90017074	rs11666533	C	T	-0.111689	19	11864932	14306	0.0248436	7.37106e-06	20.2112
ebi-a-GCST90017074	rs2834977	T	C	-0.0959995	21	36929643	14306	0.0208261	3.95585e-06	21.2482
ebi-a-GCST90016979	rs6577484	G	A	0.160425	1	8419420	14306	0.0360857	8.40601e-06	19.764
ebi-a-GCST90016979	rs1948423	T	A	-0.108859	3	103025517	14306	0.023425	3.49406e-06	21.5958
ebi-a-GCST90016979	rs40656	C	T	0.142664	5	9368158	14306	0.0311021	8.61529e-06	21.0402
ebi-a-GCST90016979	rs6890185	C	T	-0.113424	5	71186626	14306	0.0233137	1.12243e-06	23.6694
ebi-a-GCST90016979	rs4869133	G	A	-0.180591	5	95717619	14306	0.0409505	7.24453e-06	19.4479
ebi-a-GCST90016979	rs10074000	T	C	-0.102648	5	113126539	14306	0.0227508	6.99939e-06	20.3567
ebi-a-GCST90016979	rs71564433	T	A	-0.126746	6	143718234	14306	0.0274657	7.8001e-06	21.2955
ebi-a-GCST90016979	rs10506058	A	G	0.0997048	12	30268485	14306	0.0221926	8.92442e-06	20.1844
ebi-a-GCST90016979	rs77845139	A	G	-0.114993	15	59704208	14306	0.0257186	8.40621e-06	19.9916
ebi-a-GCST90016979	rs61267978	T	C	0.14708	18	6348227	14306	0.0320875	5.58509e-06	21.0105
ebi-a-GCST90016979	rs1942371	G	A	-0.157938	18	69274308	14306	0.034187	4.0634e-06	21.3428
ebi-a-GCST90017003	rs143694765	T	C	0.0870025	1	116082909	14306	0.019779	9.75371e-06	19.3488
ebi-a-GCST90017003	rs3980709	A	T	-0.0622701	1	170900221	14306	0.0140572	6.8552e-06	19.6228
ebi-a-GCST90017003	rs10797540	A	G	0.0503179	1	234530370	14306	0.0108389	3.53387e-06	21.5514
ebi-a-GCST90017003	rs314726	T	C	0.0528824	2	125553155	14306	0.0109486	1.37965e-06	23.3295
ebi-a-GCST90017003	rs10248854	C	A	-0.0527827	7	121281238	14306	0.0113464	4.20678e-06	21.6405
ebi-a-GCST90017003	rs62547233	A	G	0.0536319	9	92013419	14306	0.0120201	9.89829e-06	19.9081
ebi-a-GCST90017003	rs59427698	A	G	-0.0576035	9	129425745	14306	0.0130853	5.36908e-06	19.379
ebi-a-GCST90017003	rs2884897	A	G	-0.129364	11	8129537	14306	0.0289021	6.44421e-06	20.034
ebi-a-GCST90017003	rs10892089	C	G	-0.0635522	11	98523638	14306	0.0140072	6.21828e-06	20.5854
ebi-a-GCST90017003	rs117151453	G	C	-0.113141	12	20066025	14306	0.0243541	1.84434e-06	21.5822
ebi-a-GCST90017003	rs35398954	A	G	-0.0901402	15	93006765	14306	0.0174602	5.39946e-07	26.6525
ebi-a-GCST90017003	rs16960159	C	G	-0.156596	18	37703874	14306	0.0336234	4.10129e-06	21.6909
ebi-a-GCST90016910	rs57872228	C	T	-0.0714773	1	200418805	14306	0.0146647	9.21977e-07	23.7569
ebi-a-GCST90016910	rs1595463	C	A	0.0476864	2	231723657	14306	0.0108547	7.97389e-06	19.2998
ebi-a-GCST90016910	rs1962325	G	C	-0.0554219	3	4800550	14306	0.0114789	1.38433e-06	23.3111
ebi-a-GCST90016910	rs76717940	T	A	0.156331	3	94153993	14306	0.0325945	1.07251e-06	23.0039
ebi-a-GCST90016910	rs74663707	C	T	0.0979154	3	184371224	14306	0.0224074	8.45688e-06	19.095
ebi-a-GCST90016910	rs13068444	A	G	0.0601035	3	64398863	14306	0.0136407	9.53038e-06	19.4145
ebi-a-GCST90016910	rs11730038	G	A	-0.0630747	4	98049499	14306	0.0128717	1.96024e-06	24.0126
ebi-a-GCST90016910	rs4459992	T	C	0.0535854	4	7431487	14306	0.0116362	4.29833e-06	21.2066
ebi-a-GCST90016910	rs111552159	C	G	0.128032	4	184681021	14306	0.0286921	9.12809e-06	19.9119
ebi-a-GCST90016910	rs7666190	A	C	0.104044	4	151687420	14306	0.0247934	8.46837e-06	17.6101
ebi-a-GCST90016910	rs77558518	A	G	-0.107255	5	174173171	14306	0.0222879	1.33773e-06	23.1578
ebi-a-GCST90016910	rs74352383	T	A	-0.104496	6	67570929	14306	0.0217083	1.52753e-06	23.1712
ebi-a-GCST90016910	rs78938557	T	C	0.108007	7	36349586	14306	0.0232858	1.06891e-06	21.514
ebi-a-GCST90016910	rs2952251	G	A	0.0598868	8	10143164	14306	0.0123903	1.07895e-06	23.3614
ebi-a-GCST90016910	rs28564647	T	G	-0.0613034	9	101101172	14306	0.0137579	7.81196e-06	19.8548
ebi-a-GCST90016910	rs12797734	T	C	0.0572158	11	8332350	14306	0.0126793	7.21174e-06	20.363
ebi-a-GCST90016910	rs11110282	A	G	-0.101189	12	100585559	14306	0.0217379	4.85445e-06	21.6686
ebi-a-GCST90016910	rs9581006	T	C	-0.225309	13	24973509	14306	0.0467697	1.79457e-06	23.2075
ebi-a-GCST90016910	rs694949	A	G	-0.081146	15	58738075	14306	0.0180042	7.59591e-06	20.3136
ebi-a-GCST90016910	rs35344081	G	A	0.0619529	16	991253	14306	0.0127066	1.01499e-06	23.7719
ebi-a-GCST90016910	rs4028634	C	T	-0.0520614	17	40835649	14306	0.0109842	2.2076e-06	22.4644
ebi-a-GCST90016910	rs34989881	A	G	0.111056	19	51959855	14306	0.0246039	6.54591e-06	20.374
ebi-a-GCST90016957	rs11184341	C	G	-0.0655301	1	105422565	14306	0.014223	4.13847e-06	21.2275
ebi-a-GCST90016957	rs61779207	G	A	-0.0758811	1	41074472	14306	0.0167762	6.63025e-06	20.4588
ebi-a-GCST90016957	rs11729256	T	C	0.0749798	4	95027272	14306	0.0150177	6.73085e-07	24.9277
ebi-a-GCST90016957	rs74542928	T	C	0.112124	4	100544188	14306	0.0236422	1.64611e-06	22.4917
ebi-a-GCST90016957	rs9349825	A	G	-0.0704354	6	56341481	14306	0.0147128	2.51287e-06	22.9188
ebi-a-GCST90016957	rs4242783	A	G	-0.0687992	10	5064327	14306	0.0147694	2.75442e-06	21.6991
ebi-a-GCST90016957	rs4936098	G	A	-0.0648691	11	130280667	14306	0.0135928	1.1293e-06	22.775
ebi-a-GCST90016957	rs111862613	T	C	0.0907065	12	130309670	14306	0.0196746	3.7313e-06	21.2552
ebi-a-GCST90016957	rs12908520	G	A	0.0619104	15	97570657	14306	0.0130946	2.15139e-06	22.3534
ebi-a-GCST90016957	rs2602429	T	C	-0.0745516	16	81063149	14306	0.0156195	2.69942e-06	22.7814
ebi-a-GCST90016957	rs117107102	A	G	0.204683	18	49473635	14306	0.0431572	2.91823e-06	22.4935
ebi-a-GCST90016957	rs941682	G	A	-0.0631526	20	31867840	14306	0.0143767	9.5812e-06	19.2959
ebi-a-GCST90016928	rs12748533	G	T	-0.0821108	1	242767252	14306	0.0172701	2.59018e-06	22.6053
ebi-a-GCST90016928	rs17043785	T	C	-0.176187	2	53139362	14306	0.0347133	5.11835e-07	25.7606
ebi-a-GCST90016928	rs61508842	T	C	0.122574	3	158653545	14306	0.0272389	7.82781e-06	20.2497
ebi-a-GCST90016928	rs6831034	T	A	-0.0956546	4	149300138	14306	0.0205228	6.10394e-06	21.7239
ebi-a-GCST90016928	rs11135366	C	G	0.0842142	5	164763068	14306	0.0183739	8.77829e-06	21.0072
ebi-a-GCST90016928	rs78609301	A	G	-0.0867065	6	63236747	14306	0.0195709	7.093e-06	19.6283
ebi-a-GCST90016928	rs10872669	G	A	0.123071	6	151515172	14306	0.0275665	9.49008e-06	19.9319
ebi-a-GCST90016928	rs941000	T	C	-0.0850266	7	90714667	14306	0.0163382	3.15559e-07	27.0833
ebi-a-GCST90016928	rs1850003	A	G	0.084048	15	47340971	14306	0.0177806	2.4053e-06	22.3441
ebi-a-GCST90016928	rs7217209	C	T	0.0843019	17	21205200	14306	0.0187308	8.42946e-06	20.2564
ebi-a-GCST90016928	rs738193	T	C	0.0847328	22	25943322	14306	0.0165856	3.82164e-07	26.1
ebi-a-GCST90017094	rs1928341	G	A	-0.0507782	1	153240013	14306	0.0110587	4.51513e-06	21.0837
ebi-a-GCST90017094	rs62191117	A	G	0.0679995	2	239900775	14306	0.0132471	2.791e-07	26.3493
ebi-a-GCST90017094	rs7638039	T	C	0.0580987	3	70588939	14306	0.012673	4.83593e-06	21.0172
ebi-a-GCST90017094	rs2367850	G	C	0.06333	3	193456274	14306	0.0130595	1.23615e-06	23.5161
ebi-a-GCST90017094	rs4033856	T	C	-0.0833445	4	45642485	14306	0.0167489	5.66826e-07	24.7617
ebi-a-GCST90017094	rs1511453	A	G	0.0910999	4	23588462	14306	0.0199479	8.00092e-06	20.8565
ebi-a-GCST90017094	rs62395635	T	C	0.109911	5	173497796	14306	0.0236375	2.90228e-06	21.6212
ebi-a-GCST90017094	rs2613606	T	C	0.0499561	7	111285025	14306	0.0109264	4.13361e-06	20.9037
ebi-a-GCST90017094	rs72747231	C	G	-0.133729	9	84206018	14306	0.0290738	3.76218e-06	21.1567
ebi-a-GCST90017094	rs2321387	G	A	-0.0508514	13	58689340	14306	0.0109588	3.25784e-06	21.5318
ebi-a-GCST90017094	rs75242906	C	T	-0.120974	15	56786407	14306	0.0281273	9.74518e-06	18.4981
ebi-a-GCST90017094	rs9964679	A	G	0.052509	18	26569901	14306	0.011504	6.05982e-06	20.8339
ebi-a-GCST90017094	rs6087811	T	G	-0.101587	20	30596130	14306	0.0198817	2.88377e-07	26.1077
ebi-a-GCST90017085	rs3754624	C	T	0.0964478	2	225633812	14306	0.0200589	2.15695e-06	23.1191
ebi-a-GCST90017085	rs76784716	A	G	0.139756	2	169033340	14306	0.0286444	8.43044e-07	23.8046
ebi-a-GCST90017085	rs9813022	A	G	-0.0822797	3	13726736	14306	0.016401	5.10258e-07	25.1678
ebi-a-GCST90017085	rs55876211	C	T	-0.0914764	3	84471266	14306	0.0196919	2.86655e-06	21.5796
ebi-a-GCST90017085	rs74354280	C	T	-0.0903316	4	134192918	14306	0.0205472	8.70062e-06	19.3274
ebi-a-GCST90017085	rs1549633	A	C	0.101844	5	27945645	14306	0.0219252	3.39602e-06	21.5766
ebi-a-GCST90017085	rs3730086	A	G	0.0806746	5	67577051	14306	0.0180043	8.64769e-06	20.078
ebi-a-GCST90017085	rs1035406	G	A	-0.111241	5	119372737	14306	0.025156	9.17529e-06	19.5545
ebi-a-GCST90017085	rs2074723	T	C	0.166302	7	50834929	14306	0.0375751	8.75347e-06	19.5882
ebi-a-GCST90017085	rs56250014	A	T	0.119153	8	131949033	14306	0.025758	3.25859e-06	21.3986
ebi-a-GCST90017085	rs7098347	G	A	0.0705089	10	113497648	14306	0.0158542	7.36478e-06	19.7788
ebi-a-GCST90017085	rs61933850	G	A	0.165184	12	73139398	14306	0.0361469	7.42882e-06	20.883
ebi-a-GCST90017085	rs11630875	T	C	0.0925877	15	61775734	14306	0.0204021	6.93474e-06	20.5948
ebi-a-GCST90017085	rs13336560	C	T	-0.0722586	16	88554243	14306	0.0158485	5.297e-06	20.7875
ebi-a-GCST90017085	rs12977163	G	C	0.0744853	19	28641647	14306	0.0163909	5.36155e-06	20.6507
ebi-a-GCST90016977	rs12404911	C	T	0.140717	1	240118443	14306	0.0304142	2.79892e-06	21.4062
ebi-a-GCST90016977	rs77285108	G	A	-0.161826	4	122282768	14306	0.0353447	3.62677e-06	20.9627
ebi-a-GCST90016977	rs212393	A	G	0.135254	6	159485742	14306	0.0286209	3.62485e-06	22.3323
ebi-a-GCST90016977	rs7742829	C	T	0.11411	6	105089665	14306	0.0251099	5.60725e-06	20.6518
ebi-a-GCST90016977	rs73128290	A	G	0.129726	7	57364320	14306	0.0284563	4.29368e-06	20.7825
ebi-a-GCST90017115	rs72640280	A	G	0.220185	1	11943792	14306	0.0485947	5.19194e-06	20.5304
ebi-a-GCST90017115	rs73113483	T	A	-0.131681	3	6223568	14306	0.0288503	8.79387e-06	20.8327
ebi-a-GCST90017115	rs2731834	G	C	-0.109935	5	94720245	14306	0.0236848	3.79603e-06	21.5443
ebi-a-GCST90017115	rs11770843	C	T	0.111896	7	146795379	14306	0.0234776	1.13813e-06	22.7155
ebi-a-GCST90017115	rs62570196	C	T	-0.217203	9	111086170	14306	0.0439621	9.64473e-07	24.4104
ebi-a-GCST90017115	rs60995569	T	G	-0.16062	10	53930085	14306	0.0336806	9.1939e-06	22.7426
ebi-a-GCST90017115	rs2031282	A	G	0.120412	13	20687179	14306	0.0270263	5.86462e-06	19.8503
ebi-a-GCST90017115	rs17114848	G	A	0.148972	15	25162535	14306	0.0324162	6.76986e-06	21.1196
ebi-a-GCST90017115	rs1002941	A	G	-0.107661	15	101242690	14306	0.0233382	4.30884e-06	21.2805
ebi-a-GCST90017115	rs77599476	A	G	0.229981	20	61394262	14306	0.0479918	1.90265e-06	22.9641
ebi-a-GCST90017115	rs2825714	A	G	-0.138226	21	21023966	14306	0.0289096	1.49772e-06	22.861
ebi-a-GCST90016945	rs12144792	C	T	0.064399	1	27418225	14306	0.0141246	5.82237e-06	20.7877
ebi-a-GCST90016945	rs12992764	T	G	0.0684213	2	188895743	14306	0.0141137	1.46157e-06	23.5018
ebi-a-GCST90016945	rs12634826	T	G	-0.0739885	3	182984048	14306	0.0150931	1.01109e-06	24.031
ebi-a-GCST90016945	rs75430375	C	T	-0.147941	5	89252884	14306	0.0317498	3.40847e-06	21.7118
ebi-a-GCST90016945	rs4990837	G	A	-0.0910387	8	3580757	14306	0.0185869	1.74193e-06	23.9904
ebi-a-GCST90016945	rs35703006	G	T	0.0812655	8	28614217	14306	0.0164355	4.94778e-07	24.4482
ebi-a-GCST90016945	rs117452796	A	G	-0.257982	9	9423378	14306	0.0549569	3.15297e-06	22.0361
ebi-a-GCST90016945	rs150600492	A	C	0.135774	10	129175962	14306	0.0289757	2.31308e-06	21.9566
ebi-a-GCST90016945	rs75898026	A	G	-0.0821779	13	113561082	14306	0.0173541	2.02209e-06	22.4236
ebi-a-GCST90017032	rs1187983	C	T	-0.0935456	1	58441860	14306	0.0193174	2.02428e-06	23.4504
ebi-a-GCST90017032	rs3125832	A	C	0.0679323	1	211400180	14306	0.015012	5.02736e-06	20.4774
ebi-a-GCST90017032	rs2863363	G	A	-0.0634861	3	166039765	14306	0.0136323	3.11279e-06	21.688
ebi-a-GCST90017032	rs2842896	C	T	-0.0649396	6	132881664	14306	0.0131146	7.25371e-07	24.5194
ebi-a-GCST90017032	rs2724813	G	A	0.0840769	10	12516924	14306	0.0167551	6.28449e-07	25.1802
ebi-a-GCST90017032	rs72948274	A	C	-0.126354	11	79518683	14306	0.0272212	3.25912e-06	21.5458
ebi-a-GCST90017032	rs61884471	G	A	0.124426	11	45826561	14306	0.0248431	1.01163e-06	25.0848
ebi-a-GCST90017032	rs11620597	T	C	0.119479	13	86079090	14306	0.0271688	7.80171e-06	19.3394
ebi-a-GCST90017032	rs8006832	G	T	-0.0952415	14	21577837	14306	0.0216699	6.58082e-06	19.317
ebi-a-GCST90017032	rs11645029	G	C	-0.060618	16	5938448	14306	0.0131551	4.14753e-06	21.2332
ebi-a-GCST90017032	rs12963345	C	G	0.059681	18	46255637	14306	0.0132289	6.60374e-06	20.3528
ebi-a-GCST90017032	rs146541147	G	A	0.118845	19	4542097	14306	0.0268423	6.86294e-06	19.603
ebi-a-GCST90016954	rs12566890	T	G	-0.103134	1	61850864	14306	0.0241775	8.11204e-06	18.1962
ebi-a-GCST90016954	rs638542	A	G	0.070592	1	109845252	14306	0.0157049	5.17285e-06	20.2042
ebi-a-GCST90016954	rs62188991	G	C	-0.110864	2	177374176	14306	0.0241355	5.26708e-06	21.0993
ebi-a-GCST90016954	rs76373661	G	A	0.0908218	3	3771148	14306	0.0202986	5.15941e-06	20.0193
ebi-a-GCST90016954	rs13100746	C	T	0.0638979	3	165846506	14306	0.0142685	7.28853e-06	20.0547
ebi-a-GCST90016954	rs3932485	C	T	0.0626209	3	184193482	14306	0.0141623	9.92865e-06	19.5511
ebi-a-GCST90016954	rs10071529	C	G	-0.125105	5	176287195	14306	0.0278674	8.6441e-06	20.1538
ebi-a-GCST90016954	rs7706512	A	G	-0.0657351	5	17443654	14306	0.0138979	2.27206e-06	22.3716
ebi-a-GCST90016954	rs17235252	T	C	-0.122002	7	82536037	14306	0.0255463	2.15879e-06	22.8075
ebi-a-GCST90016954	rs7801843	A	G	-0.0869495	7	4105705	14306	0.0194509	9.46891e-06	19.9827
ebi-a-GCST90016954	rs11779863	G	A	-0.0772768	8	15406830	14306	0.0172171	6.68852e-06	20.1455
ebi-a-GCST90016954	rs7853673	A	G	0.0624389	9	116711241	14306	0.0139833	6.73256e-06	19.9384
ebi-a-GCST90016954	rs515984	C	T	0.0875451	10	3521459	14306	0.0190685	6.61363e-06	21.0781
ebi-a-GCST90016954	rs949341	A	G	-0.0656602	11	112386785	14306	0.0147216	7.73286e-06	19.8927
ebi-a-GCST90016954	rs74603314	T	C	0.230767	14	46519718	14306	0.0489701	2.27641e-06	22.2068
ebi-a-GCST90016954	rs739151	G	C	-0.0652658	22	42741466	14306	0.0139773	3.09286e-06	21.8034
ebi-a-GCST90017083	rs1032598	G	A	-0.0886426	1	217548508	14306	0.0189039	4.07587e-06	21.9878
ebi-a-GCST90017083	rs16843660	A	G	0.234697	2	196859205	14306	0.04907	1.75344e-06	22.8762
ebi-a-GCST90017083	rs11941716	A	G	0.101243	4	7649861	14306	0.0224414	9.0663e-06	20.3531
ebi-a-GCST90017083	rs249459	A	G	0.0737341	5	4994609	14306	0.0165018	8.12307e-06	19.9652
ebi-a-GCST90017083	rs553072	G	A	0.109193	6	153504165	14306	0.0230198	3.69097e-06	22.5002
ebi-a-GCST90017083	rs1962916	G	A	-0.0737876	8	137542651	14306	0.0162232	6.13847e-06	20.6868
ebi-a-GCST90017083	rs35703006	G	T	0.0926669	8	28614217	14306	0.0190779	9.00762e-07	23.5933
ebi-a-GCST90017083	rs921383	G	A	0.0723153	11	77710841	14306	0.0159706	7.72894e-06	20.503
ebi-a-GCST90017083	rs2651663	A	G	-0.0762556	12	101911079	14306	0.0168635	5.64144e-06	20.4479
ebi-a-GCST90017083	rs2336448	T	C	0.0773742	12	50212628	14306	0.0160883	1.42899e-06	23.1298
ebi-a-GCST90017083	rs7187855	A	C	0.199941	16	87893751	14306	0.0418308	2.20602e-06	22.8461
ebi-a-GCST90017083	rs6514318	T	C	0.128198	20	1322594	14306	0.0281765	5.37675e-06	20.7009
ebi-a-GCST90016975	rs7412979	C	G	0.186779	1	235580646	14306	0.0389112	1.70565e-06	23.0413
ebi-a-GCST90016975	rs4928024	G	A	0.17471	3	54288503	14306	0.0389333	8.18634e-06	20.1369
ebi-a-GCST90016975	rs17163238	G	A	0.140987	5	128976021	14306	0.0309117	5.51201e-06	20.8023
ebi-a-GCST90016975	rs7763512	A	G	-0.119846	6	21960091	14306	0.0253367	3.10656e-06	22.3742
ebi-a-GCST90016975	rs9349693	G	A	-0.117973	6	53939724	14306	0.0259861	5.54958e-06	20.6102
ebi-a-GCST90016975	rs1007475	G	T	0.118065	6	148403405	14306	0.0261271	7.92319e-06	20.4202
ebi-a-GCST90016975	rs7752361	G	A	0.11923	6	111780705	14306	0.0239975	7.69113e-07	24.6853
ebi-a-GCST90016975	rs11761679	T	C	0.154775	7	150596929	14306	0.0321539	2.20232e-06	23.1704
ebi-a-GCST90016975	rs16934069	T	C	-0.133784	9	119693164	14306	0.0299444	8.85911e-06	19.9608
ebi-a-GCST90016975	rs142855850	A	G	0.205013	10	22587900	14306	0.0457138	6.85536e-06	20.1126
ebi-a-GCST90016975	rs4537857	T	C	-0.12459	13	27292666	14306	0.0260992	1.80194e-06	22.7883
ebi-a-GCST90016975	rs74622183	A	G	-0.201027	14	34150977	14306	0.0428204	2.45748e-06	22.0398
ebi-a-GCST90016975	rs72723662	C	T	0.224078	14	76065563	14306	0.0449336	7.86249e-07	24.8689
ebi-a-GCST90016975	rs16941336	C	T	0.127488	17	20575697	14306	0.0267936	1.53183e-06	22.64
ebi-a-GCST90016975	rs77356209	T	C	0.216874	18	10267733	14306	0.0483299	6.66423e-06	20.1365
ebi-a-GCST90016975	rs486484	A	G	-0.108349	20	811507	14306	0.0240008	6.61089e-06	20.3797
ebi-a-GCST90016991	rs12710729	C	A	0.0893384	2	19973210	14306	0.0199069	9.84419e-06	20.1404
ebi-a-GCST90016991	rs1553971	T	G	0.120965	3	111419486	14306	0.0263054	5.26842e-06	21.1461
ebi-a-GCST90016991	rs11938607	C	T	-0.0978125	4	189060431	14306	0.0216636	8.21826e-06	20.3858
ebi-a-GCST90016991	rs13258851	A	G	0.137001	8	55330814	14306	0.0302124	7.7464e-06	20.5626
ebi-a-GCST90016991	rs3812426	A	G	-0.106447	8	50822676	14306	0.0224159	2.71688e-06	22.5504
ebi-a-GCST90016991	rs12257723	A	C	-0.0952742	10	109417101	14306	0.0211569	8.85116e-06	20.279
ebi-a-GCST90016991	rs11027642	C	T	0.129006	11	24001840	14306	0.0284844	4.9187e-06	20.5119
ebi-a-GCST90016991	rs12278566	T	A	-0.121065	11	124764527	14306	0.0251658	1.65002e-06	23.1428
ebi-a-GCST90016991	rs2683098	T	C	-0.107319	15	36178565	14306	0.022515	2.23748e-06	22.7201
ebi-a-GCST90016991	rs1508033	A	C	0.091546	15	53375201	14306	0.0195787	3.22887e-06	21.8631
ebi-a-GCST90016991	rs11079158	T	C	0.100627	17	53367641	14306	0.022546	7.34852e-06	19.92
ebi-a-GCST90016991	rs4462860	G	A	0.0939071	21	21610254	14306	0.0201104	4.16217e-06	21.805
ebi-a-GCST90016986	rs1582238	C	T	-0.0805036	1	118723685	14306	0.0167257	1.56776e-06	23.1666
ebi-a-GCST90016986	rs9725395	A	G	-0.13834	1	85205632	14306	0.029554	3.51925e-06	21.911
ebi-a-GCST90016986	rs4677103	A	G	0.0977912	3	72207794	14306	0.0197263	9.59555e-07	24.5758
ebi-a-GCST90016986	rs2892880	G	A	0.0817755	4	120741726	14306	0.0181686	6.82889e-06	20.2583
ebi-a-GCST90016986	rs72731813	C	T	-0.147383	4	147414743	14306	0.0293796	4.33112e-07	25.1654
ebi-a-GCST90016986	rs28696126	T	A	0.106503	7	79734541	14306	0.0238473	6.62811e-06	19.9455
ebi-a-GCST90016986	rs112893842	T	C	0.11381	9	8786663	14306	0.0232806	1.44534e-06	23.8986
ebi-a-GCST90016986	rs4344384	T	G	-0.0715978	10	66407366	14306	0.0156309	4.83237e-06	20.9813
ebi-a-GCST90016986	rs55658617	T	C	0.174369	21	41811003	14306	0.0362226	2.15293e-06	23.1728
ebi-a-GCST90016986	rs9608282	T	G	0.142939	22	24804081	14306	0.0299793	2.52046e-06	22.7331
ebi-a-GCST90017054	rs3013089	G	A	-0.0551473	1	13794594	14306	0.0120346	4.38137e-06	20.9984
ebi-a-GCST90017054	rs10490280	C	T	-0.0672094	2	37905976	14306	0.0143309	4.15547e-06	21.9944
ebi-a-GCST90017054	rs6759615	A	G	0.102523	2	205238716	14306	0.0200204	7.86231e-07	26.2239
ebi-a-GCST90017054	rs78720113	A	G	-0.115348	3	41982393	14306	0.0249601	7.59259e-06	21.3564
ebi-a-GCST90017054	rs4532474	G	A	0.0769231	6	105781538	14306	0.017045	4.82125e-06	20.3666
ebi-a-GCST90017054	rs73341549	T	C	-0.169857	7	51541468	14306	0.0318768	1.50952e-07	28.3934
ebi-a-GCST90017054	rs2523124	C	T	0.0546625	7	97348436	14306	0.0120823	5.78376e-06	20.4682
ebi-a-GCST90017054	rs4452755	A	C	-0.0634463	8	82026852	14306	0.0134741	3.29337e-06	22.1724
ebi-a-GCST90017054	rs11243416	T	C	-0.0925653	9	134416970	14306	0.0191203	1.66882e-06	23.4373
ebi-a-GCST90017054	rs11613919	G	T	0.0727604	12	75496463	14306	0.0155716	1.6251e-06	21.8335
ebi-a-GCST90017054	rs73165080	T	A	0.117283	13	31520446	14306	0.025971	7.21157e-06	20.3935
ebi-a-GCST90017054	rs16959793	A	C	-0.062527	15	35071718	14306	0.0131259	2.21707e-06	22.6922
ebi-a-GCST90017054	rs4629039	A	T	-0.0553742	18	46485154	14306	0.0122659	6.5435e-06	20.3806
ebi-a-GCST90017054	rs646327	G	A	0.0586696	19	49209851	14306	0.0118369	7.83177e-07	24.5669
ebi-a-GCST90017054	rs139730	G	C	-0.0577655	22	25292719	14306	0.0130645	9.7212e-06	19.5502
ebi-a-GCST90017118	rs45598138	C	A	-0.143901	1	55522083	14306	0.03054	2.19129e-06	22.2019
ebi-a-GCST90017118	rs61779207	G	A	-0.0755253	1	41074472	14306	0.0164385	5.27971e-06	21.1087
ebi-a-GCST90017118	rs12512971	A	C	0.171057	4	16548975	14306	0.0398053	9.81386e-06	18.4672
ebi-a-GCST90017118	rs11729256	T	C	0.0696984	4	95027272	14306	0.0146953	2.23404e-06	22.4951
ebi-a-GCST90017118	rs74542928	T	C	0.115994	4	100544188	14306	0.0231324	4.08376e-07	25.1437
ebi-a-GCST90017118	rs76430504	T	C	-0.11753	5	40438158	14306	0.025458	3.49559e-06	21.3132
ebi-a-GCST90017118	rs9349825	A	G	-0.0660243	6	56341481	14306	0.0143911	6.2748e-06	21.0484
ebi-a-GCST90017118	rs3995795	C	T	0.0610914	10	11389614	14306	0.0138592	9.7221e-06	19.4305
ebi-a-GCST90017118	rs11252894	A	C	0.0784055	10	5073050	14306	0.0162769	1.10555e-06	23.2033
ebi-a-GCST90017118	rs12908520	G	A	0.0594916	15	97570657	14306	0.012823	3.40447e-06	21.5244
ebi-a-GCST90017118	rs2602429	T	C	-0.0764148	16	81063149	14306	0.0153487	8.71044e-07	24.7863
ebi-a-GCST90017118	rs117107102	A	G	0.204283	18	49473635	14306	0.0427565	2.67935e-06	22.8276
ebi-a-GCST90017056	rs7555878	G	A	-0.0586677	1	187906034	14306	0.0125277	2.81022e-06	21.9308
ebi-a-GCST90017056	rs114279581	A	G	-0.146604	2	198122357	14306	0.0316034	3.21855e-06	21.5191
ebi-a-GCST90017056	rs7586445	G	A	0.0782349	2	239509030	14306	0.0176458	8.81455e-06	19.6571
ebi-a-GCST90017056	rs10937802	A	G	-0.0755811	4	7302344	14306	0.0168226	8.17354e-06	20.1855
ebi-a-GCST90017056	rs60081663	C	G	0.158082	5	32755085	14306	0.0319586	9.28111e-07	24.4675
ebi-a-GCST90017056	rs7449320	C	A	0.0599163	5	154003091	14306	0.0130836	4.80773e-06	20.9718
ebi-a-GCST90017056	rs10950694	C	T	-0.0577628	7	18026604	14306	0.011412	4.29804e-07	25.6196
ebi-a-GCST90017056	rs35166120	G	C	0.0686153	8	3099727	14306	0.0146252	3.75405e-06	22.0109
ebi-a-GCST90017056	rs2893871	G	A	-0.073644	10	62662781	14306	0.015548	3.53843e-06	22.435
ebi-a-GCST90017056	rs72776570	C	A	0.087067	10	4240906	14306	0.0197179	5.3571e-06	19.4978
ebi-a-GCST90017056	rs12288512	A	G	0.066635	11	27747671	14306	0.0144356	3.10277e-06	21.3076
ebi-a-GCST90017056	rs55793120	T	C	0.121548	12	47384118	14306	0.0279546	7.37038e-06	18.9055
ebi-a-GCST90017056	rs10873449	C	T	-0.0654843	14	94630731	14306	0.0143973	4.11169e-06	20.6877
ebi-a-GCST90017056	rs898577	C	T	0.123012	15	68705697	14306	0.0286671	7.46311e-06	18.4131
ebi-a-GCST90017056	rs394449	A	T	0.0692909	17	7034575	14306	0.0148712	2.59896e-06	21.71
ebi-a-GCST90017056	rs12458218	T	C	0.0677322	18	22575871	14306	0.0144525	2.41024e-06	21.9636
ebi-a-GCST90017056	rs34781347	G	A	0.188685	20	16312851	14306	0.0386484	6.04728e-07	23.8348
ebi-a-GCST90017065	rs12136548	C	T	0.0901946	1	115168097	14306	0.0196476	3.09628e-06	21.0738
ebi-a-GCST90017065	rs934940	A	C	-0.105045	2	122096018	14306	0.0229588	2.73703e-06	20.934
ebi-a-GCST90017065	rs12989336	G	A	-0.0846861	2	36259341	14306	0.0187936	7.11803e-06	20.3051
ebi-a-GCST90017065	rs62167033	T	C	0.185289	2	144700007	14306	0.0396295	3.49526e-06	21.8606
ebi-a-GCST90017065	rs78399089	T	C	0.144445	3	146290310	14306	0.0326618	6.62995e-06	19.558
ebi-a-GCST90017065	rs9872758	T	C	0.0849233	3	66701616	14306	0.0176643	1.66027e-06	23.1132
ebi-a-GCST90017065	rs4388134	T	C	0.0904997	4	190110710	14306	0.0203544	9.11633e-06	19.7687
ebi-a-GCST90017065	rs13163520	G	A	-0.127377	5	18662686	14306	0.0233883	5.61009e-08	29.6609
ebi-a-GCST90017065	rs2909242	A	C	0.0909965	8	129224680	14306	0.018351	7.40952e-07	24.5884
ebi-a-GCST90017065	rs3124783	G	A	0.11599	9	135838591	14306	0.0249099	2.6652e-06	21.6819
ebi-a-GCST90017065	rs11597105	A	G	0.114673	10	6512581	14306	0.0250653	6.94864e-06	20.9304
ebi-a-GCST90017065	rs11864644	T	C	-0.139804	16	433078	14306	0.0318253	5.00876e-06	19.2972
ebi-a-GCST90016988	rs75416973	A	G	0.0727223	1	172809633	14306	0.016451	9.46085e-06	19.5412
ebi-a-GCST90016988	rs764177	C	A	-0.0601454	3	45809449	14306	0.0135366	9.60771e-06	19.7417
ebi-a-GCST90016988	rs10938938	A	G	0.0773514	4	23294359	14306	0.0170915	7.37055e-06	20.4822
ebi-a-GCST90016988	rs2435610	A	C	0.0647132	7	150890034	14306	0.0143314	5.93267e-06	20.3896
ebi-a-GCST90016988	rs11166701	G	A	-0.0655301	8	138295725	14306	0.013186	5.50744e-07	24.6976
ebi-a-GCST90016988	rs76680460	G	A	-0.161296	9	25447080	14306	0.0364332	8.19219e-06	19.5998
ebi-a-GCST90016988	rs4747450	C	A	0.0668509	10	23199653	14306	0.0147685	5.83727e-06	20.49
ebi-a-GCST90016988	rs517089	T	A	0.076227	11	10967286	14306	0.0170411	5.1363e-06	20.0089
ebi-a-GCST90016988	rs4753063	A	G	0.0596297	11	92267129	14306	0.0130052	4.8568e-06	21.0228
ebi-a-GCST90016988	rs10138457	T	C	-0.113054	14	102458052	14306	0.0261933	7.88116e-06	18.6291
ebi-a-GCST90016988	rs11071887	T	C	0.0662403	15	32955095	14306	0.0146315	5.91412e-06	20.4959
ebi-a-GCST90016988	rs2314294	T	C	0.0865932	16	9336862	14306	0.0193719	8.07904e-06	19.9813
ebi-a-GCST90017012	rs3765837	T	G	-0.190729	1	210628449	14306	0.0433608	7.16902e-06	19.3481
ebi-a-GCST90017012	rs72939513	A	G	-0.21399	1	83136096	14306	0.0490592	7.98197e-06	19.0259
ebi-a-GCST90017012	rs13412653	A	C	0.107597	2	30158494	14306	0.0239228	8.61133e-06	20.2291
ebi-a-GCST90017012	rs76287110	A	T	-0.242965	3	187450354	14306	0.0466177	1.67487e-07	27.1635
ebi-a-GCST90017012	rs35042269	C	A	-0.180293	4	8142607	14306	0.0403296	8.10849e-06	19.9853
ebi-a-GCST90017012	rs72714787	C	A	0.181405	4	136768501	14306	0.0377102	1.42889e-06	23.1409
ebi-a-GCST90017012	rs322296	G	A	0.17869	7	136937189	14306	0.037722	4.0242e-06	22.4394
ebi-a-GCST90017012	rs71545975	A	G	-0.153972	7	47144505	14306	0.0338918	7.03947e-06	20.6393
ebi-a-GCST90017012	rs117347059	G	C	-0.128261	7	129433205	14306	0.0285123	9.16706e-06	20.236
ebi-a-GCST90017012	rs768830	A	G	-0.149852	7	18970607	14306	0.0333315	7.75586e-06	20.2123
ebi-a-GCST90017012	rs4596722	G	A	-0.102908	9	88787144	14306	0.0231571	9.0567e-06	19.7483
ebi-a-GCST90017012	rs61934597	C	T	-0.172495	12	131024079	14306	0.0388567	8.36681e-06	19.707
ebi-a-GCST90017012	rs7294633	T	C	-0.12867	12	29024534	14306	0.0249946	3.43764e-07	26.501
ebi-a-GCST90017012	rs7220558	A	T	0.116884	17	10148653	14306	0.0234834	6.70641e-07	24.7735
ebi-a-GCST90017012	rs16955299	G	A	-0.196423	17	52957210	14306	0.0433538	6.37016e-06	20.5272
ebi-a-GCST90016966	rs13376554	A	T	0.197389	1	67595108	14306	0.0458642	7.72058e-06	18.5224
ebi-a-GCST90016966	rs2396460	C	T	0.0512653	2	228018671	14306	0.0109555	2.91092e-06	21.8969
ebi-a-GCST90016966	rs62157625	T	C	0.088573	2	142774333	14306	0.0185548	1.44907e-06	22.7872
ebi-a-GCST90016966	rs6726833	C	A	-0.0877497	2	39351569	14306	0.0189408	3.32216e-06	21.4632
ebi-a-GCST90016966	rs2014785	T	C	0.0515687	3	171100102	14306	0.0112199	4.68058e-06	21.1249
ebi-a-GCST90016966	rs6854026	C	T	0.0508482	4	169690814	14306	0.0109075	3.1958e-06	21.7321
ebi-a-GCST90016966	rs7823228	C	G	0.0621085	8	128397494	14306	0.0136614	5.84198e-06	20.6686
ebi-a-GCST90016966	rs6474958	G	A	0.0500065	9	1582701	14306	0.0112001	6.74481e-06	19.9347
ebi-a-GCST90016966	rs3900776	G	A	-0.110013	9	13525082	14306	0.0236302	2.74764e-06	21.6747
ebi-a-GCST90016966	rs2804244	G	A	0.053089	10	117383184	14306	0.0110983	2.04052e-06	22.8821
ebi-a-GCST90016966	rs10502061	A	G	0.0835752	11	105615253	14306	0.0192017	7.93542e-06	18.9442
ebi-a-GCST90016966	rs7193624	T	C	-0.0750642	16	77574020	14306	0.0150723	5.35476e-07	24.8031
ebi-a-GCST90016966	rs60983350	G	A	-0.0539901	17	2850737	14306	0.0116575	4.42059e-06	21.4495
ebi-a-GCST90016966	rs78735375	A	C	-0.137429	19	1497547	14306	0.0305304	5.33384e-06	20.2624
ebi-a-GCST90016966	rs62215703	G	A	0.0644965	21	25873624	14306	0.0136702	1.9777e-06	22.2599
ebi-a-GCST90016918	rs72640280	A	G	0.220207	1	11943792	14306	0.0486196	5.18036e-06	20.5135
ebi-a-GCST90016918	rs73113483	T	A	-0.131217	3	6223568	14306	0.0288713	8.66343e-06	20.6561
ebi-a-GCST90016918	rs2731834	G	C	-0.109438	5	94720245	14306	0.023693	4.24356e-06	21.3352
ebi-a-GCST90016918	rs11770843	C	T	0.109431	7	146795379	14306	0.0234879	1.9073e-06	21.7066
ebi-a-GCST90016918	rs62570196	C	T	-0.21635	9	111086170	14306	0.0439866	1.07924e-06	24.1921
ebi-a-GCST90016918	rs2031282	A	G	0.122368	13	20687179	14306	0.0270329	4.38258e-06	20.4904
ebi-a-GCST90016918	rs17114848	G	A	0.152377	15	25162535	14306	0.0324332	4.05864e-06	22.0729
ebi-a-GCST90016918	rs1002941	A	G	-0.105025	15	101242690	14306	0.0233484	8.14836e-06	20.2335
ebi-a-GCST90016918	rs77599476	A	G	0.230292	20	61394262	14306	0.0480168	1.86132e-06	23.0023
ebi-a-GCST90016918	rs2825714	A	G	-0.13741	21	21023966	14306	0.0289246	1.72211e-06	22.5685
ebi-a-GCST90016936	rs80319214	C	G	0.0990404	2	4015933	14306	0.0215877	6.95312e-06	21.0481
ebi-a-GCST90016936	rs2374342	C	A	0.0582927	2	42133542	14306	0.0126195	4.51617e-06	21.3375
ebi-a-GCST90016936	rs111229068	A	T	0.110561	11	2563450	14306	0.0241719	3.65359e-06	20.921
ebi-a-GCST90016936	rs11026530	T	C	0.0822408	11	22379097	14306	0.0186379	9.42692e-06	19.4707
ebi-a-GCST90016936	rs79757635	C	A	0.0758597	13	110840418	14306	0.0171286	9.31859e-06	19.6146
ebi-a-GCST90016936	rs61973590	C	G	-0.0605392	14	27718039	14306	0.0133696	8.53532e-06	20.5039
ebi-a-GCST90016936	rs35673018	G	A	0.0899642	16	54327745	14306	0.0202934	7.63115e-06	19.653
ebi-a-GCST90016936	rs4792380	A	T	0.115598	17	13521040	14306	0.0257683	9.48965e-06	20.1247
ebi-a-GCST90016936	rs504442	T	G	0.084159	18	55145547	14306	0.0189479	5.17095e-06	19.7278
ebi-a-GCST90016936	rs78143293	A	G	-0.0848521	18	57672335	14306	0.0170415	1.19564e-06	24.7919
ebi-a-GCST90016936	rs62210023	A	G	0.0606754	20	55340092	14306	0.0130125	3.13163e-06	21.7422
ebi-a-GCST90017101	rs57872228	C	T	-0.0688415	1	200418805	14306	0.0146994	2.5825e-06	21.9332
ebi-a-GCST90017101	rs1595463	C	A	0.0479749	2	231723657	14306	0.0108801	7.44355e-06	19.443
ebi-a-GCST90017101	rs1962325	G	C	-0.0546878	3	4800550	14306	0.0115069	1.96232e-06	22.5873
ebi-a-GCST90017101	rs74663707	C	T	0.0982594	3	184371224	14306	0.0224613	8.39557e-06	19.1372
ebi-a-GCST90017101	rs76717940	T	A	0.160943	3	94153993	14306	0.0327	6.55315e-07	24.2242
ebi-a-GCST90017101	rs111552159	C	G	0.128854	4	184681021	14306	0.0287397	8.30807e-06	20.1016
ebi-a-GCST90017101	rs11730038	G	A	-0.0605384	4	98049499	14306	0.0129052	5.09742e-06	22.0056
ebi-a-GCST90017101	rs77558518	A	G	-0.106466	5	174173171	14306	0.0223484	1.67436e-06	22.6949
ebi-a-GCST90017101	rs74352383	T	A	-0.103396	6	67570929	14306	0.021758	1.88027e-06	22.5824
ebi-a-GCST90017101	rs78938557	T	C	0.10553	7	36349586	14306	0.0233581	2.31089e-06	20.4116
ebi-a-GCST90017101	rs2952251	G	A	0.0629317	8	10143164	14306	0.0124177	3.36457e-07	25.6836
ebi-a-GCST90017101	rs12797734	T	C	0.0571279	11	8332350	14306	0.0127113	7.76515e-06	20.1984
ebi-a-GCST90017101	rs11110282	A	G	-0.10239	12	100585559	14306	0.0217849	3.95667e-06	22.0904
ebi-a-GCST90017101	rs9581006	T	C	-0.22583	13	24973509	14306	0.0469228	1.76596e-06	23.163
ebi-a-GCST90017101	rs11627423	C	A	0.0499263	14	33200623	14306	0.0109744	5.08757e-06	20.6965
ebi-a-GCST90017101	rs2370083	G	T	-0.08054	14	97526750	14306	0.0180992	8.33489e-06	19.8018
ebi-a-GCST90017101	rs35344081	G	A	0.0642442	16	991253	14306	0.0127358	4.16064e-07	25.4458
ebi-a-GCST90017101	rs4028634	C	T	-0.0532915	17	40835649	14306	0.01101	1.34806e-06	23.4283
ebi-a-GCST90017101	rs34989881	A	G	0.113479	19	51959855	14306	0.0246452	4.09355e-06	21.2015
ebi-a-GCST90017025	rs78848836	A	G	-0.118868	1	53773248	14306	0.0259753	3.38174e-06	20.9415
ebi-a-GCST90017025	rs12131224	C	T	0.117095	1	166199362	14306	0.02591	7.39861e-06	20.4241
ebi-a-GCST90017025	rs2050911	G	A	0.0751466	1	82384407	14306	0.0153934	1.10647e-06	23.8314
ebi-a-GCST90017025	rs79476906	T	A	-0.087088	1	108102470	14306	0.0197008	8.27428e-06	19.5411
ebi-a-GCST90017025	rs437876	T	C	0.0784637	3	42568440	14306	0.0144768	7.16556e-08	29.376
ebi-a-GCST90017025	rs985416	T	C	-0.0970258	3	148269083	14306	0.0181807	1.45589e-07	28.4809
ebi-a-GCST90017025	rs9403580	C	T	0.107801	6	145006780	14306	0.0229777	3.46785e-06	22.0106
ebi-a-GCST90017025	rs62496417	T	G	-0.0748504	7	96965504	14306	0.0165681	5.87503e-06	20.41
ebi-a-GCST90017025	rs7341608	T	C	-0.0784757	8	56839500	14306	0.0177648	9.48135e-06	19.5142
ebi-a-GCST90017025	rs573933	T	C	-0.107898	9	14477851	14306	0.0232346	3.10506e-06	21.5653
ebi-a-GCST90017025	rs10815577	C	G	-0.0683706	9	7273249	14306	0.0143691	1.71502e-06	22.6402
ebi-a-GCST90017025	rs2371284	C	T	0.0761893	12	56256262	14306	0.0170127	7.55962e-06	20.0559
ebi-a-GCST90017025	rs4981345	T	C	-0.0681973	14	21455973	14306	0.0149831	6.08597e-06	20.7172
ebi-a-GCST90017025	rs74034332	G	A	0.168045	16	79092359	14306	0.0382637	3.3335e-06	19.2876
ebi-a-GCST90017025	rs7213933	T	A	-0.0816269	17	36155074	14306	0.01838	9.01675e-06	19.7231
ebi-a-GCST90017025	rs8104225	A	G	0.0892098	19	13962924	14306	0.0197665	8.04211e-06	20.3688
ebi-a-GCST90017055	rs12125734	G	T	0.133972	1	103732214	14306	0.0257416	2.09426e-07	27.0868
ebi-a-GCST90017055	rs550351	A	C	0.078587	1	18676399	14306	0.018003	9.43127e-06	19.0551
ebi-a-GCST90017055	rs7569771	A	G	-0.075914	2	239846337	14306	0.0170308	8.1197e-06	19.8689
ebi-a-GCST90017055	rs9818949	T	G	-0.0859927	3	197683751	14306	0.0188671	5.38828e-06	20.7737
ebi-a-GCST90017055	rs6769553	A	G	0.0849743	3	54427795	14306	0.0157451	7.91061e-08	29.1262
ebi-a-GCST90017055	rs511258	G	A	-0.0757474	3	169966722	14306	0.0162475	4.52054e-06	21.7351
ebi-a-GCST90017055	rs3800154	A	C	-0.0797959	6	2119329	14306	0.0177639	6.11575e-06	20.1783
ebi-a-GCST90017055	rs11961899	G	A	-0.0707825	6	132887921	14306	0.0161381	9.18015e-06	19.2374
ebi-a-GCST90017055	rs2248146	T	C	0.0689452	7	24791998	14306	0.0153649	8.19993e-06	20.1349
ebi-a-GCST90017055	rs872501	G	A	0.116125	8	139253064	14306	0.025946	5.80805e-06	20.0314
ebi-a-GCST90017055	rs10976229	T	G	0.095976	9	7317307	14306	0.0214554	7.04482e-06	20.0102
ebi-a-GCST90017055	rs7123615	C	G	-0.0786157	11	15771251	14306	0.0179592	7.09186e-06	19.1622
ebi-a-GCST90017103	rs638542	A	G	0.070592	1	109845252	14306	0.0157049	5.17285e-06	20.2042
ebi-a-GCST90017103	rs12566890	T	G	-0.103134	1	61850864	14306	0.0241775	8.11204e-06	18.1962
ebi-a-GCST90017103	rs62188991	G	C	-0.110864	2	177374176	14306	0.0241355	5.26708e-06	21.0993
ebi-a-GCST90017103	rs13100746	C	T	0.0638979	3	165846506	14306	0.0142685	7.28853e-06	20.0547
ebi-a-GCST90017103	rs3932485	C	T	0.0626209	3	184193482	14306	0.0141623	9.92865e-06	19.5511
ebi-a-GCST90017103	rs76373661	G	A	0.0908218	3	3771148	14306	0.0202986	5.15941e-06	20.0193
ebi-a-GCST90017103	rs7706512	A	G	-0.0657351	5	17443654	14306	0.0138979	2.27206e-06	22.3716
ebi-a-GCST90017103	rs10071529	C	G	-0.125105	5	176287195	14306	0.0278674	8.6441e-06	20.1538
ebi-a-GCST90017103	rs7801843	A	G	-0.0869495	7	4105705	14306	0.0194509	9.46891e-06	19.9827
ebi-a-GCST90017103	rs17235252	T	C	-0.122002	7	82536037	14306	0.0255463	2.15879e-06	22.8075
ebi-a-GCST90017103	rs11779863	G	A	-0.0772768	8	15406830	14306	0.0172171	6.68852e-06	20.1455
ebi-a-GCST90017103	rs7853673	A	G	0.0624389	9	116711241	14306	0.0139833	6.73256e-06	19.9384
ebi-a-GCST90017103	rs515984	C	T	0.0875451	10	3521459	14306	0.0190685	6.61363e-06	21.0781
ebi-a-GCST90017103	rs949341	A	G	-0.0656602	11	112386785	14306	0.0147216	7.73286e-06	19.8927
ebi-a-GCST90017103	rs74603314	T	C	0.230767	14	46519718	14306	0.0489701	2.27641e-06	22.2068
ebi-a-GCST90017103	rs739151	G	C	-0.0652658	22	42741466	14306	0.0139773	3.09286e-06	21.8034
ebi-a-GCST90016940	rs12760724	A	C	-0.0484566	1	214031969	14306	0.0107934	7.26742e-06	20.1553
ebi-a-GCST90016940	rs12562372	G	T	-0.0515295	1	117031337	14306	0.01067	1.42945e-06	23.3229
ebi-a-GCST90016940	rs13005175	G	A	-0.0993483	2	232469722	14306	0.0218395	8.37067e-06	20.6936
ebi-a-GCST90016940	rs959845	T	C	0.0493666	4	186906801	14306	0.0107801	5.16952e-06	20.9711
ebi-a-GCST90016940	rs2159863	A	G	-0.0585831	4	10245354	14306	0.0128742	3.69556e-06	20.7064
ebi-a-GCST90016940	rs2910921	C	T	-0.160302	5	32348593	14306	0.035832	8.41977e-06	20.0141
ebi-a-GCST90016940	rs11755180	C	G	-0.049227	6	161957425	14306	0.0104894	2.6898e-06	22.0245
ebi-a-GCST90016940	rs146660815	T	C	-0.215114	6	46664437	14306	0.0476778	6.53236e-06	20.3566
ebi-a-GCST90016940	rs11979110	T	C	-0.0500924	7	130436459	14306	0.0105069	1.81844e-06	22.7297
ebi-a-GCST90016940	rs11139361	C	T	-0.0494463	9	72179847	14306	0.0110503	4.26265e-06	20.0226
ebi-a-GCST90016940	rs79086868	T	C	0.0776723	9	133791605	14306	0.0164472	3.01426e-06	22.3022
ebi-a-GCST90016940	rs35524804	T	C	-0.0607481	9	100113683	14306	0.0125216	2.44997e-06	23.5367
ebi-a-GCST90016940	rs3127230	C	T	-0.0503537	10	103392503	14306	0.0112201	6.20326e-06	20.1405
ebi-a-GCST90016940	rs11841382	G	T	-0.0718128	13	38004672	14306	0.017462	9.57767e-06	16.9128
ebi-a-GCST90016940	rs9929145	G	A	-0.125721	16	76559184	14306	0.0245233	2.83596e-07	26.282
ebi-a-GCST90016940	rs112040820	A	G	0.0549584	17	80469064	14306	0.0117086	2.41835e-06	22.0322
ebi-a-GCST90016940	rs7359994	C	T	0.0503142	19	29408858	14306	0.0112482	5.35895e-06	20.0085
ebi-a-GCST90016940	rs10402491	C	T	0.0661701	19	13425799	14306	0.014851	7.58351e-06	19.8524
ebi-a-GCST90016940	rs1205443	A	G	0.0501415	20	36876868	14306	0.0112157	7.28836e-06	19.9867
ebi-a-GCST90017030	rs16861661	G	A	-0.183147	1	18501459	14306	0.038148	1.27809e-06	23.0492
ebi-a-GCST90017030	rs11674854	C	T	-0.0852686	2	28903275	14306	0.0176504	1.59199e-06	23.3383
ebi-a-GCST90017030	rs12693845	C	T	-0.0805447	2	199312684	14306	0.0177429	8.96314e-06	20.6075
ebi-a-GCST90017030	rs1530559	G	A	0.0804001	2	135755629	14306	0.0178207	4.93106e-06	20.3547
ebi-a-GCST90017030	rs77478751	A	G	-0.219886	3	173151665	14306	0.0475759	7.32706e-06	21.361
ebi-a-GCST90017030	rs62314653	C	A	0.187692	4	109896462	14306	0.0394585	2.24383e-06	22.6261
ebi-a-GCST90017030	rs75127669	C	A	0.139784	6	151027636	14306	0.0310414	6.83439e-06	20.2783
ebi-a-GCST90017030	rs768253	T	G	-0.079195	8	69010103	14306	0.0171791	4.24766e-06	21.2518
ebi-a-GCST90017030	rs7399658	G	A	-0.107134	13	23834968	14306	0.0221883	3.12097e-06	23.3135
ebi-a-GCST90017030	rs328312	T	A	0.0815092	16	73890910	14306	0.0169441	1.40618e-06	23.1407
ebi-a-GCST90017030	rs921925	A	C	0.0985077	19	6928017	14306	0.0203229	9.71673e-07	23.4947
ebi-a-GCST90017030	rs6092149	A	T	-0.0801344	20	54192992	14306	0.017149	3.29041e-06	21.8354
ebi-a-GCST90017117	rs12566890	T	G	-0.101147	1	61850864	14306	0.0230978	3.65098e-06	19.1763
ebi-a-GCST90017117	rs3768491	G	A	0.0681052	1	109965986	14306	0.0149061	4.2335e-06	20.8753
ebi-a-GCST90017117	rs11890098	A	G	0.074438	2	157532549	14306	0.0153389	9.56577e-07	23.5505
ebi-a-GCST90017117	rs2464826	A	C	0.0944239	7	79490250	14306	0.0211806	8.39499e-06	19.8741
ebi-a-GCST90017117	rs10108398	G	A	0.0769142	8	59440824	14306	0.0153953	1.09001e-06	24.9595
ebi-a-GCST90017117	rs72901605	T	C	-0.0841852	11	47103877	14306	0.0178119	3.25792e-06	22.3383
ebi-a-GCST90017117	rs78169027	A	G	-0.108283	11	108439087	14306	0.0237289	5.87611e-06	20.8241
ebi-a-GCST90017117	rs4885016	C	T	0.0819606	13	73170489	14306	0.0181628	7.26993e-06	20.3631
ebi-a-GCST90017117	rs74603314	T	C	0.221639	14	46519718	14306	0.0462918	1.5569e-06	22.9237
ebi-a-GCST90017117	rs17214486	C	A	0.06099	14	97159674	14306	0.0135623	6.60861e-06	20.2232
ebi-a-GCST90017117	rs28537087	G	A	0.0820873	15	95309676	14306	0.0188312	8.07402e-06	19.0019
ebi-a-GCST90017117	rs6043847	T	C	-0.114937	20	16259524	14306	0.0248606	4.55481e-06	21.3745
ebi-a-GCST90017116	rs11126162	T	C	-0.0770689	2	68086034	14306	0.0187079	9.25977e-06	16.971
ebi-a-GCST90017116	rs12467198	C	T	0.0498267	2	124872681	14306	0.011138	6.30667e-06	20.0129
ebi-a-GCST90017116	rs6707783	C	T	0.0849594	2	52053891	14306	0.0187782	8.08593e-06	20.4699
ebi-a-GCST90017116	rs922773	C	T	-0.0803778	3	66318042	14306	0.0157851	3.67959e-07	25.9285
ebi-a-GCST90017116	rs11715072	G	A	-0.0519289	3	53720793	14306	0.0115246	6.90415e-06	20.3033
ebi-a-GCST90017116	rs2347697	G	T	0.0502281	7	134388240	14306	0.0108968	4.26914e-06	21.2469
ebi-a-GCST90017116	rs74757828	A	T	0.0951285	8	89541526	14306	0.0216921	9.2506e-06	19.2317
ebi-a-GCST90017116	rs72771021	C	T	0.141726	10	13841631	14306	0.0309242	7.18092e-06	21.004
ebi-a-GCST90017116	rs2532663	A	G	0.125578	10	119247234	14306	0.0258034	7.4681e-07	23.685
ebi-a-GCST90017116	rs10750258	C	A	0.0491248	11	123997498	14306	0.010824	8.71907e-06	20.598
ebi-a-GCST90017116	rs4340090	C	T	-0.0668162	12	130331764	14306	0.0153387	9.9901e-06	18.9752
ebi-a-GCST90017116	rs312757	G	C	0.0517269	17	68347701	14306	0.0112854	4.83905e-06	21.0087
ebi-a-GCST90017116	rs12150865	C	T	0.0511615	19	43505320	14306	0.0106407	1.54085e-06	23.1178
ebi-a-GCST90017116	rs3890996	G	T	0.0474614	22	20301800	14306	0.0105645	6.94656e-06	20.1829
ebi-a-GCST90017047	rs16843578	C	T	-0.0875276	1	171903885	14306	0.0196779	5.08124e-06	19.7848
ebi-a-GCST90017047	rs75987356	G	A	-0.129578	2	16066705	14306	0.0280454	6.70795e-06	21.3471
ebi-a-GCST90017047	rs114398731	G	C	-0.131039	5	57229635	14306	0.0293815	7.95848e-06	19.8908
ebi-a-GCST90017047	rs9389266	T	G	0.0722815	6	135411737	14306	0.0162353	9.38469e-06	19.8214
ebi-a-GCST90017047	rs28603357	T	C	-0.214911	7	106406824	14306	0.0474739	8.52236e-06	20.4931
ebi-a-GCST90017047	rs34302036	G	A	-0.0550261	7	78136725	14306	0.0120835	5.87665e-06	20.7373
ebi-a-GCST90017047	rs62504452	A	G	-0.0710048	7	145760298	14306	0.0156654	4.65833e-06	20.5444
ebi-a-GCST90017047	rs10279978	A	G	-0.0622202	7	5319387	14306	0.0127675	1.17009e-06	23.7493
ebi-a-GCST90017047	rs75200530	T	G	-0.190644	8	5088054	14306	0.0421065	5.06559e-06	20.4997
ebi-a-GCST90017047	rs61841503	G	A	0.092888	10	17019559	14306	0.0171454	3.99595e-08	29.3511
ebi-a-GCST90017047	rs7109293	A	G	0.0919112	11	133834657	14306	0.0205738	6.98361e-06	19.9576
ebi-a-GCST90017047	rs11221428	T	C	-0.0726779	11	99665050	14306	0.0158263	6.48649e-06	21.0885
ebi-a-GCST90017047	rs77702691	A	G	-0.094406	13	88725540	14306	0.0208544	7.3697e-06	20.4929
ebi-a-GCST90017047	rs9567264	C	T	0.0580018	13	32720756	14306	0.0127495	5.75692e-06	20.6965
ebi-a-GCST90016956	rs12741784	C	T	-0.0621452	1	50088819	14306	0.0119266	1.28493e-07	27.1508
ebi-a-GCST90016956	rs6692542	G	A	-0.0534397	1	244391618	14306	0.0118254	8.67981e-06	20.4219
ebi-a-GCST90016956	rs1442060	A	G	0.0514024	4	46366067	14306	0.0112125	4.50671e-06	21.0166
ebi-a-GCST90016956	rs2175069	G	A	0.0526752	4	23317124	14306	0.0114886	4.63554e-06	21.0222
ebi-a-GCST90016956	rs12186441	G	A	0.208096	5	132646303	14306	0.0453999	4.52856e-06	21.0096
ebi-a-GCST90016956	rs2561116	T	G	-0.083617	5	38348199	14306	0.0187159	7.88515e-06	19.9603
ebi-a-GCST90016956	rs6909981	C	T	-0.0638696	6	75534152	14306	0.0141765	5.47621e-06	20.2979
ebi-a-GCST90016956	rs61264131	A	C	0.202367	6	139188534	14306	0.0464388	6.74544e-06	18.9897
ebi-a-GCST90016956	rs9345168	A	C	-0.0509102	6	92380922	14306	0.0113253	8.48887e-06	20.2074
ebi-a-GCST90016956	rs12668619	A	G	0.055301	7	21637810	14306	0.0117654	2.57365e-06	22.0929
ebi-a-GCST90016956	rs4263802	A	G	-0.050942	8	138319508	14306	0.0114921	7.45006e-06	19.6496
ebi-a-GCST90016956	rs1447205	C	G	0.0520689	8	41231597	14306	0.0115656	7.34903e-06	20.2684
ebi-a-GCST90016956	rs75768969	C	G	-0.0703773	13	101617913	14306	0.0156855	7.19234e-06	20.1311
ebi-a-GCST90016956	rs114889439	A	G	-0.253809	13	61597625	14306	0.0539169	6.19028e-06	22.1597
ebi-a-GCST90016956	rs79535861	A	C	0.100666	13	38326692	14306	0.0207016	1.57688e-06	23.646
ebi-a-GCST90016956	rs2585520	G	T	-0.0904972	13	78785141	14306	0.0200428	5.26926e-06	20.387
ebi-a-GCST90016956	rs111810795	C	T	-0.0867108	14	102897930	14306	0.0180573	1.72926e-06	23.059
ebi-a-GCST90016956	rs4461038	G	A	0.0554965	15	78546996	14306	0.0119467	3.73474e-06	21.5792
ebi-a-GCST90016956	rs4797169	T	C	0.0587799	18	462180	14306	0.0128297	4.49345e-06	20.9906
ebi-a-GCST90016956	rs1693340	T	C	0.0818934	18	30208691	14306	0.018245	9.25273e-06	20.147
ebi-a-GCST90016956	rs11700976	C	A	0.0503337	21	35576123	14306	0.0113763	9.2538e-06	19.5756
ebi-a-GCST90017039	rs6657302	T	C	-0.10452	1	85585609	14306	0.0225521	9.75708e-06	21.4795
ebi-a-GCST90017039	rs72893646	A	T	-0.0715594	2	38037203	14306	0.0156668	8.83385e-06	20.8628
ebi-a-GCST90017039	rs115602804	G	A	0.10308	3	191572365	14306	0.0222736	1.93059e-06	21.4175
ebi-a-GCST90017039	rs114567323	T	C	0.186478	3	52354847	14306	0.0405199	5.65484e-06	21.1796
ebi-a-GCST90017039	rs3860755	G	C	0.0558784	5	169360155	14306	0.0116625	1.71325e-06	22.9564
ebi-a-GCST90017039	rs11965579	G	C	0.162824	6	165969505	14306	0.0381863	8.86584e-06	18.1812
ebi-a-GCST90017039	rs4236095	A	G	-0.0761961	6	47368687	14306	0.0157042	1.93143e-06	23.5415
ebi-a-GCST90017039	rs60884758	C	T	-0.0702667	9	2217340	14306	0.0142249	5.7069e-07	24.4006
ebi-a-GCST90017039	rs7298818	C	T	0.0888832	12	56396953	14306	0.0200902	8.53631e-06	19.5736
ebi-a-GCST90017039	rs17141986	C	G	-0.0500303	16	7045276	14306	0.0111459	7.27411e-06	20.1482
ebi-a-GCST90016935	rs16851319	G	C	-0.0732697	1	203308383	14306	0.0150964	2.39651e-06	23.556
ebi-a-GCST90016935	rs2692012	G	A	-0.114231	1	203991605	14306	0.0253568	1.5639e-06	20.2945
ebi-a-GCST90016935	rs3935584	C	T	-0.0525838	2	233929283	14306	0.0115757	6.78141e-06	20.6352
ebi-a-GCST90016935	rs72647048	T	C	-0.0770089	8	57865378	14306	0.017089	9.60882e-06	20.3071
ebi-a-GCST90016935	rs17791387	A	G	-0.0729251	9	81834426	14306	0.0154381	2.09677e-06	22.3134
ebi-a-GCST90016935	rs112381107	C	T	0.211435	9	15269705	14306	0.0456962	2.81877e-06	21.4089
ebi-a-GCST90016935	rs11599763	C	T	0.0555931	10	11855599	14306	0.0117493	2.49701e-06	22.3881
ebi-a-GCST90016935	rs7164160	A	T	-0.0574455	15	96159374	14306	0.0129468	7.34345e-06	19.6873
ebi-a-GCST90016935	rs9928243	C	A	-0.0541732	16	71541641	14306	0.0117819	4.48477e-06	21.1416
ebi-a-GCST90016935	rs4506934	C	T	-0.0943381	17	2856662	14306	0.020138	3.16046e-06	21.9453
ebi-a-GCST90016935	rs6058181	C	T	0.0834742	20	33694801	14306	0.0166111	2.69911e-07	25.2527
ebi-a-GCST90016935	rs2838334	G	A	0.0571419	21	45064961	14306	0.012423	3.82375e-06	21.1571
ebi-a-GCST90016934	rs9725395	A	G	-0.138357	1	85205632	14306	0.0295185	3.41374e-06	21.9692
ebi-a-GCST90016934	rs1582238	C	T	-0.0801923	1	118723685	14306	0.0167061	1.692e-06	23.0417
ebi-a-GCST90016934	rs4677103	A	G	0.0977203	3	72207794	14306	0.0197033	9.42193e-07	24.5975
ebi-a-GCST90016934	rs17051335	C	T	-0.134314	4	122202910	14306	0.0292201	4.58121e-06	21.129
ebi-a-GCST90016934	rs72731813	C	T	-0.149751	4	147414743	14306	0.0293415	2.75778e-07	26.048
ebi-a-GCST90016934	rs28696126	T	A	0.107106	7	79734541	14306	0.0238173	5.56327e-06	20.2229
ebi-a-GCST90016934	rs540220	C	T	0.123954	9	93331308	14306	0.0289814	9.48135e-06	18.2929
ebi-a-GCST90016934	rs112893842	T	C	0.110761	9	8786663	14306	0.0232545	2.7503e-06	22.6861
ebi-a-GCST90016934	rs4344384	T	G	-0.0708803	10	66407366	14306	0.0156121	5.86017e-06	20.6124
ebi-a-GCST90016934	rs1908593	T	C	0.070223	18	59026148	14306	0.0156601	7.85905e-06	20.108
ebi-a-GCST90016934	rs55658617	T	C	0.177314	21	41811003	14306	0.0361844	1.40608e-06	24.0128
ebi-a-GCST90016934	rs9608282	T	G	0.139014	22	24804081	14306	0.0299429	4.60829e-06	21.5541
ebi-a-GCST90016947	rs35961441	A	C	0.0915257	1	240929774	14306	0.0207306	8.37394e-06	19.4923
ebi-a-GCST90016947	rs17065783	A	G	-0.059133	3	62035586	14306	0.0122235	1.79349e-06	23.4028
ebi-a-GCST90016947	rs3111851	G	C	-0.0581896	3	189854046	14306	0.0121147	2.19498e-06	23.0709
ebi-a-GCST90016947	rs864093	A	C	-0.0527939	4	149825977	14306	0.0117499	9.59798e-06	20.1883
ebi-a-GCST90016947	rs6953849	A	G	0.0718149	7	69251692	14306	0.0150724	2.44478e-06	22.702
ebi-a-GCST90016947	rs10858364	G	T	0.055316	9	138076081	14306	0.012085	4.31062e-06	20.9512
ebi-a-GCST90016947	rs10119172	C	G	-0.0737324	9	2233969	14306	0.014259	1.32425e-07	26.7386
ebi-a-GCST90016947	rs10762312	A	G	0.052368	10	71571863	14306	0.0118814	8.70362e-06	19.4266
ebi-a-GCST90016947	rs7330827	T	C	-0.103842	13	23531802	14306	0.0237355	8.04896e-06	19.1403
ebi-a-GCST90016947	rs1980561	A	G	-0.0485289	14	63386516	14306	0.0109284	8.9454e-06	19.7191
ebi-a-GCST90016947	rs35233670	T	C	-0.0473576	17	63750903	14306	0.010602	7.90988e-06	19.9528
ebi-a-GCST90017050	rs79968172	G	A	0.11614	1	240503826	14306	0.0243083	1.66054e-06	22.8273
ebi-a-GCST90017050	rs792058	G	A	0.0554234	2	5548605	14306	0.0125423	8.57946e-06	19.5268
ebi-a-GCST90017050	rs35362464	C	A	0.0720077	4	36478011	14306	0.0165387	8.99146e-06	18.9564
ebi-a-GCST90017050	rs73176030	T	C	0.058665	7	101271282	14306	0.013208	7.28887e-06	19.728
ebi-a-GCST90017050	rs11992182	A	C	0.0625299	8	79766499	14306	0.0137876	4.64836e-06	20.5683
ebi-a-GCST90017050	rs116969552	A	G	-0.166823	10	128214403	14306	0.0376681	9.15946e-06	19.6139
ebi-a-GCST90017050	rs10829821	T	C	-0.097606	10	132651293	14306	0.0216072	3.47144e-06	20.4059
ebi-a-GCST90017050	rs663262	C	T	0.13498	11	86179076	14306	0.0310715	3.39414e-06	18.8718
ebi-a-GCST90017050	rs77193512	A	G	0.0736533	11	40289063	14306	0.0153163	1.29587e-06	23.1247
ebi-a-GCST90017050	rs9555756	A	C	-0.0804138	13	111703249	14306	0.0176692	7.10133e-06	20.7123
ebi-a-GCST90017050	rs1756364	G	T	0.0999189	14	20954661	14306	0.0197169	2.53653e-07	25.6814
ebi-a-GCST90017050	rs71414120	T	G	0.200894	14	56938952	14306	0.0406434	1.07696e-06	24.4317
ebi-a-GCST90017050	rs1871858	C	G	-0.105422	15	61047117	14306	0.0237274	9.11612e-06	19.7407
ebi-a-GCST90017050	rs61060922	T	G	0.15913	16	72136154	14306	0.0322283	1.08648e-06	24.3798
ebi-a-GCST90017050	rs72991535	T	G	0.135604	18	76018244	14306	0.0295174	4.9537e-06	21.1052
ebi-a-GCST90017050	rs67479537	T	C	0.118994	19	10115515	14306	0.026487	9.30208e-06	20.1829
ebi-a-GCST90017050	rs2548459	C	T	0.0554866	19	49209339	14306	0.0122755	6.40206e-06	20.4314
ebi-a-GCST90016990	rs112205261	T	C	-0.188618	1	9136139	14306	0.0403613	3.34649e-06	21.8392
ebi-a-GCST90016990	rs3851328	G	T	0.107774	2	45453805	14306	0.0236527	4.1759e-06	20.7619
ebi-a-GCST90016990	rs6430926	T	C	-0.0879736	2	141337454	14306	0.0197127	8.37124e-06	19.9165
ebi-a-GCST90016990	rs13070736	A	C	-0.121331	3	20807454	14306	0.0272024	7.61921e-06	19.8943
ebi-a-GCST90016990	rs2877457	G	A	-0.093486	4	70483957	14306	0.0210208	9.02714e-06	19.7786
ebi-a-GCST90016990	rs2240838	G	A	-0.0980582	7	38335954	14306	0.0197653	7.36207e-07	24.6128
ebi-a-GCST90016990	rs1784446	A	G	-0.0907728	11	102461599	14306	0.0198096	5.2313e-06	20.9971
ebi-a-GCST90016990	rs67490567	T	C	0.108495	15	65691324	14306	0.0245457	8.94211e-06	19.5375
ebi-a-GCST90016990	rs4985746	A	G	-0.110522	17	17098213	14306	0.0247653	5.71465e-06	19.9164
ebi-a-GCST90016990	rs76663501	C	T	0.175349	20	55647869	14306	0.0378576	4.8257e-06	21.4536
ebi-a-GCST90016990	rs2223081	A	G	-0.102572	21	29778032	14306	0.0221108	3.88893e-06	21.5203
ebi-a-GCST90017104	rs166849	A	G	-0.0911053	2	200778866	14306	0.0202239	7.73891e-06	20.2935
ebi-a-GCST90017104	rs13385922	T	C	0.0929494	2	234081324	14306	0.0201348	3.96826e-06	21.3107
ebi-a-GCST90017104	rs267959	G	A	-0.0988612	5	10737802	14306	0.0209676	2.61993e-06	22.2308
ebi-a-GCST90017104	rs13219468	G	C	0.115344	6	68934648	14306	0.0236958	1.40637e-06	23.6945
ebi-a-GCST90017104	rs60583455	T	C	0.108934	7	1321675	14306	0.021177	2.59579e-07	26.4605
ebi-a-GCST90017104	rs2172426	T	C	0.10212	8	18229020	14306	0.0198947	3.17424e-07	26.3479
ebi-a-GCST90017104	rs55921101	A	T	-0.109245	10	127094261	14306	0.0236201	4.32136e-06	21.3914
ebi-a-GCST90017104	rs7911787	G	T	-0.223071	10	98619568	14306	0.0470232	3.38821e-06	22.5041
ebi-a-GCST90017104	rs11251024	G	A	0.104201	10	2095726	14306	0.0206737	6.62796e-07	25.4043
ebi-a-GCST90017104	rs11606187	A	G	-0.154539	11	91589600	14306	0.0326288	3.30583e-06	22.4323
ebi-a-GCST90017104	rs9542068	T	C	0.0990709	13	70306831	14306	0.0218149	6.52334e-06	20.6246
ebi-a-GCST90017104	rs72671304	T	C	0.172322	14	39425971	14306	0.0370028	3.79577e-06	21.6876
ebi-a-GCST90017104	rs60775321	T	C	-0.0962425	15	97318671	14306	0.0213842	7.10461e-06	20.2557
ebi-a-GCST90017104	rs4383094	C	T	-0.149188	15	81694972	14306	0.0320662	4.28134e-06	21.6458
ebi-a-GCST90017104	rs2930903	C	G	0.0908335	19	887824	14306	0.0209434	6.84353e-06	18.8104
ebi-a-GCST90017104	rs8126061	T	C	-0.159135	20	3405239	14306	0.0351904	7.36326e-06	20.4495
ebi-a-GCST90016978	rs62190261	A	C	0.0958394	2	230943099	14306	0.0214723	8.74017e-06	19.9219
ebi-a-GCST90016978	rs10461257	A	G	-0.0551969	4	156131004	14306	0.0122069	6.50744e-06	20.4465
ebi-a-GCST90016978	rs79150079	C	A	0.121547	5	29352420	14306	0.0270977	9.41803e-06	20.1198
ebi-a-GCST90016978	rs62467127	C	T	0.114108	7	118096925	14306	0.0251983	3.25364e-06	20.5064
ebi-a-GCST90016978	rs892686	A	G	0.0514099	9	83043376	14306	0.011136	3.96862e-06	21.3125
ebi-a-GCST90016978	rs78521377	C	T	0.124992	10	126448374	14306	0.0274797	5.60673e-06	20.689
ebi-a-GCST90016978	rs17081797	A	G	-0.0904325	18	67555560	14306	0.0204253	3.34033e-06	19.6025
ebi-a-GCST90016978	rs73952017	C	T	-0.0862164	18	1779609	14306	0.0194354	8.45766e-06	19.6785
ebi-a-GCST90016978	rs60954665	T	G	0.049815	19	35883736	14306	0.0110787	7.13181e-06	20.2182
ebi-a-GCST90016978	rs999354	T	A	0.0580248	19	34076956	14306	0.0117185	7.00697e-07	24.5179
ebi-a-GCST90016978	rs62132810	A	G	-0.0828853	19	49279227	14306	0.0179623	5.66709e-06	21.2927
ebi-a-GCST90016909	rs10803434	A	T	-0.0692742	1	14238305	14306	0.0148866	3.55435e-06	21.6547
ebi-a-GCST90016909	rs76784716	A	G	0.133271	2	169033340	14306	0.0267738	5.09143e-07	24.7771
ebi-a-GCST90016909	rs34569731	G	A	-0.0705145	2	75630344	14306	0.0157564	7.37921e-06	20.0282
ebi-a-GCST90016909	rs17061716	G	C	0.0927341	3	59982336	14306	0.0207569	9.33254e-06	19.9597
ebi-a-GCST90016909	rs55876211	C	T	-0.080811	3	84471266	14306	0.0184159	7.53633e-06	19.2555
ebi-a-GCST90016909	rs62285697	C	T	0.0805256	3	176407911	14306	0.0180912	9.75933e-06	19.8122
ebi-a-GCST90016909	rs9813022	A	G	-0.0751277	3	13726736	14306	0.0153867	1.05334e-06	23.8402
ebi-a-GCST90016909	rs140912403	C	T	-0.160677	9	95517807	14306	0.0317708	6.20369e-07	25.5771
ebi-a-GCST90016909	rs7960664	A	G	-0.0969489	12	89471235	14306	0.0215149	8.84301e-06	20.3052
ebi-a-GCST90016909	rs12977163	G	C	0.0690234	19	28641647	14306	0.0153829	7.14184e-06	20.1334
ebi-a-GCST90017019	rs12566247	T	A	0.0637084	1	43767569	14306	0.0135355	2.19053e-06	22.1536
ebi-a-GCST90017019	rs716604	A	G	0.0818068	2	6514088	14306	0.0165992	8.56624e-07	24.2887
ebi-a-GCST90017019	rs72982915	C	T	0.183158	2	140898088	14306	0.0402743	4.91157e-06	20.6822
ebi-a-GCST90017019	rs2276760	A	G	-0.0685233	3	150620956	14306	0.0152546	7.84061e-06	20.1779
ebi-a-GCST90017019	rs62240188	G	A	0.130074	3	10611142	14306	0.0267179	2.20308e-06	23.7015
ebi-a-GCST90017019	rs9823439	C	T	0.0581947	3	17187502	14306	0.0131455	9.85871e-06	19.598
ebi-a-GCST90017019	rs994794	G	C	-0.141905	4	114608814	14306	0.0315074	7.305e-06	20.2848
ebi-a-GCST90017019	rs2731794	C	T	0.120632	5	17209391	14306	0.0257529	1.91743e-06	21.9418
ebi-a-GCST90017019	rs6934519	C	T	0.0692373	6	67200802	14306	0.0151154	8.56959e-06	20.9817
ebi-a-GCST90017019	rs62427239	C	A	0.162658	6	155737906	14306	0.0367647	9.40503e-06	19.5744
ebi-a-GCST90017019	rs10262702	T	C	0.0918017	7	66890843	14306	0.0194885	2.06072e-06	22.1894
ebi-a-GCST90017019	rs1859797	G	A	0.060368	7	22007303	14306	0.0131793	4.1223e-06	20.9811
ebi-a-GCST90017019	rs17067892	C	T	0.107194	8	3763540	14306	0.0250013	6.37926e-06	18.383
ebi-a-GCST90017019	rs11258178	A	G	0.0660742	10	13124513	14306	0.0134139	6.982e-07	24.2635
ebi-a-GCST90017019	rs12226153	A	G	-0.151142	11	94364293	14306	0.0306922	5.12165e-07	24.2501
ebi-a-GCST90017019	rs1000888	C	G	-0.0585038	13	23343542	14306	0.013219	9.71292e-06	19.5871
ebi-a-GCST90017019	rs7170984	T	C	-0.0658116	15	93819735	14306	0.0140767	2.98353e-06	21.8576
ebi-a-GCST90017019	rs4784055	T	C	-0.175324	16	58818770	14306	0.038599	8.71806e-07	20.6315
ebi-a-GCST90017019	rs2930225	T	G	-0.0729524	16	85327902	14306	0.0152948	1.34623e-06	22.7505
ebi-a-GCST90017019	rs4113676	A	C	-0.218507	20	6218922	14306	0.0490152	7.41635e-06	19.8733
ebi-a-GCST90017068	rs1990708	A	C	-0.109619	2	206654123	14306	0.0247785	8.90574e-06	19.5714
ebi-a-GCST90017068	rs13383270	C	G	-0.0774679	2	220831701	14306	0.017084	6.03949e-06	20.562
ebi-a-GCST90017068	rs10036909	C	T	0.185519	5	127861692	14306	0.0400881	8.05434e-06	21.4164
ebi-a-GCST90017068	rs11787826	C	A	0.081327	9	34332382	14306	0.0171154	2.63463e-06	22.5785
ebi-a-GCST90017068	rs57512504	T	A	0.0819494	13	19489214	14306	0.0172241	2.0332e-06	22.637
ebi-a-GCST90017068	rs2017373	C	T	0.0782258	14	34431996	14306	0.0176841	9.50298e-06	19.5674
ebi-a-GCST90017068	rs72887800	T	A	-0.0822462	17	74949284	14306	0.0175721	2.41535e-06	21.9071
ebi-a-GCST90017068	rs7225245	A	G	-0.079173	17	48379615	14306	0.0170421	4.18013e-06	21.5828
ebi-a-GCST90017052	rs6681678	T	C	0.100174	1	100248591	14306	0.024	9.0494e-06	17.4216
ebi-a-GCST90017052	rs11586410	G	A	-0.0863422	1	157338888	14306	0.0169937	3.66277e-07	25.8149
ebi-a-GCST90017052	rs12731	A	G	-0.0527684	2	239087912	14306	0.0115053	4.87237e-06	21.0355
ebi-a-GCST90017052	rs114244418	C	G	-0.175266	2	235430299	14306	0.0372779	3.59153e-06	22.1051
ebi-a-GCST90017052	rs7573569	T	C	0.107739	2	141897042	14306	0.0233638	3.23139e-06	21.2647
ebi-a-GCST90017052	rs13087692	G	T	-0.0574623	3	84725039	14306	0.012594	8.69221e-06	20.818
ebi-a-GCST90017052	rs147475196	A	G	-0.133769	3	26509287	14306	0.0295196	4.72498e-06	20.5348
ebi-a-GCST90017052	rs12642039	C	T	0.0553003	4	159932022	14306	0.0119397	3.43005e-06	21.452
ebi-a-GCST90017052	rs35559912	T	C	-0.0925071	5	35288938	14306	0.0203674	4.89024e-06	20.629
ebi-a-GCST90017052	rs11241747	T	C	-0.0533858	5	123846318	14306	0.0120035	6.58977e-06	19.7804
ebi-a-GCST90017052	rs73158814	C	G	-0.109257	7	132042135	14306	0.0227458	2.19796e-06	23.0726
ebi-a-GCST90017052	rs34576931	G	C	-0.0873312	12	78373555	14306	0.0194886	4.71639e-06	20.0806
ebi-a-GCST90017052	rs62027366	T	C	0.0615389	16	24073806	14306	0.0137612	6.58461e-06	19.998
ebi-a-GCST90017052	rs4814689	C	T	-0.1083	20	18030357	14306	0.0230708	4.55187e-06	22.0359
ebi-a-GCST90017052	rs136761	A	G	0.0587521	22	49796014	14306	0.0119155	8.15192e-07	24.3121
ebi-a-GCST90017052	rs5994253	A	G	-0.0811302	22	17793012	14306	0.0157621	2.35185e-07	26.4934
ebi-a-GCST90017057	rs4079028	C	T	0.0915623	1	202299085	14306	0.019936	3.28246e-06	21.0939
ebi-a-GCST90017057	rs61779334	G	C	-0.138137	1	39983022	14306	0.0292072	1.94241e-06	22.3687
ebi-a-GCST90017057	rs138460696	A	G	0.139274	2	66396776	14306	0.0315794	9.80844e-06	19.4506
ebi-a-GCST90017057	rs2192926	A	G	-0.089048	2	75512668	14306	0.0192989	4.87742e-06	21.2904
ebi-a-GCST90017057	rs12508214	C	T	-0.0774649	4	7426937	14306	0.0168937	4.75488e-06	21.0262
ebi-a-GCST90017057	rs113006825	T	C	-0.0928893	6	51803869	14306	0.0208035	7.97701e-06	19.9369
ebi-a-GCST90017057	rs4708333	T	G	-0.084033	6	78106701	14306	0.0174757	1.56246e-06	23.1223
ebi-a-GCST90017057	rs6952765	G	A	0.0732099	7	32001710	14306	0.0166777	8.13055e-06	19.2694
ebi-a-GCST90017057	rs2058609	G	A	-0.0816464	12	12970792	14306	0.017472	3.12486e-06	21.8368
ebi-a-GCST90017057	rs9558661	T	C	-0.0897823	13	106650093	14306	0.0200739	7.00842e-06	20.0041
ebi-a-GCST90017057	rs8009993	G	C	-0.135936	14	39306809	14306	0.0244857	4.42181e-08	30.8208
ebi-a-GCST90017057	rs758191	T	G	0.17702	16	1979831	14306	0.0375113	9.0099e-06	22.27
ebi-a-GCST90017057	rs1550196	A	G	-0.130842	17	32786955	14306	0.0262478	1.13287e-06	24.849
ebi-a-GCST90017057	rs78410648	A	G	0.120989	19	52399401	14306	0.0277317	9.67208e-06	19.0344
ebi-a-GCST90017022	rs12127733	G	A	0.115182	1	234157721	14306	0.0246006	3.10592e-06	21.9219
ebi-a-GCST90017022	rs3756315	A	G	-0.0883469	5	149544722	14306	0.0188397	3.32583e-06	21.9905
ebi-a-GCST90017022	rs12208226	C	A	-0.154739	6	22725908	14306	0.0340372	9.74833e-06	20.6677
ebi-a-GCST90017022	rs1928659	T	C	0.102522	9	29334137	14306	0.0226445	6.17234e-06	20.4979
ebi-a-GCST90017022	rs1331592	G	C	-0.0948806	9	122239986	14306	0.0208369	5.34355e-06	20.7343
ebi-a-GCST90017022	rs1929743	T	C	0.0837206	13	76829562	14306	0.0190318	9.05503e-06	19.3511
ebi-a-GCST90017022	rs12863463	G	A	-0.156365	13	47512191	14306	0.0345372	6.03976e-06	20.4977
ebi-a-GCST90017022	rs117467633	T	C	-0.169687	17	21157406	14306	0.0383169	9.13314e-06	19.6118
ebi-a-GCST90017022	rs17067076	G	A	-0.154631	18	58229086	14306	0.0352194	5.61203e-06	19.2765
ebi-a-GCST90017022	rs6116753	G	A	0.0994748	20	5330700	14306	0.0209139	2.92247e-06	22.6233
ebi-a-GCST90016924	rs6427992	C	G	0.0595857	1	203102563	14306	0.01296	4.24326e-06	21.1385
ebi-a-GCST90016924	rs74540770	G	A	-0.108969	3	186553389	14306	0.0243533	7.0881e-06	20.0212
ebi-a-GCST90016924	rs78702810	T	C	-0.143755	3	18462531	14306	0.0323244	9.16474e-06	19.7781
ebi-a-GCST90016924	rs262812	T	C	-0.065675	6	158647999	14306	0.0142257	3.24908e-06	21.3134
ebi-a-GCST90016924	rs6923842	T	C	-0.0796106	6	5723181	14306	0.0169192	2.21304e-06	22.1402
ebi-a-GCST90016924	rs2933324	G	A	0.0662557	9	107117653	14306	0.0140257	2.23676e-06	22.315
ebi-a-GCST90016924	rs6589457	G	A	-0.165911	11	114701288	14306	0.0349516	2.3151e-06	22.5329
ebi-a-GCST90016924	rs45497800	T	C	-0.117863	20	61991833	14306	0.0257351	5.86422e-06	20.9751
ebi-a-GCST90016908	rs6660520	G	A	-0.0711483	1	207003553	14306	0.0134495	1.10652e-07	27.9845
ebi-a-GCST90016908	rs12049045	A	G	0.0510452	1	114665485	14306	0.0114325	8.62621e-06	19.9355
ebi-a-GCST90016908	rs182549	T	C	-0.111489	2	136616754	14306	0.012066	3.78966e-20	85.3763
ebi-a-GCST90016908	rs1376754	G	A	0.0509242	2	161611969	14306	0.0112503	6.71382e-06	20.489
ebi-a-GCST90016908	rs11745923	G	T	0.0563759	5	475408	14306	0.0115529	1.58132e-06	23.8125
ebi-a-GCST90016908	rs7700479	T	A	-0.0769653	5	18019549	14306	0.0173933	8.62144e-06	19.5806
ebi-a-GCST90016908	rs857444	C	T	0.0509553	6	14617591	14306	0.011539	8.92237e-06	19.5003
ebi-a-GCST90016908	rs961091	G	A	0.0501255	7	95654718	14306	0.011255	8.67601e-06	19.8347
ebi-a-GCST90016908	rs80083040	T	G	0.155784	8	65654844	14306	0.0348017	8.62105e-06	20.0376
ebi-a-GCST90016908	rs1515761	C	T	-0.0762317	10	126110032	14306	0.0169884	4.96364e-06	20.1357
ebi-a-GCST90016908	rs4945008	G	A	-0.0540741	11	71221248	14306	0.0121393	5.39237e-06	19.8423
ebi-a-GCST90016908	rs10841473	G	C	-0.0583765	12	20378911	14306	0.0123353	2.59358e-06	22.3963
ebi-a-GCST90016908	rs7322849	T	C	0.0944467	13	112859829	14306	0.0192976	6.20798e-07	23.9534
ebi-a-GCST90016908	rs12899991	T	A	-0.0719923	15	49208992	14306	0.0154661	4.02819e-06	21.6676
ebi-a-GCST90016908	rs72767435	T	C	-0.126352	15	94852795	14306	0.0273626	2.56803e-06	21.3231
ebi-a-GCST90016908	rs8047955	G	A	-0.0575816	16	81776768	14306	0.0116762	8.3372e-07	24.32
ebi-a-GCST90016908	rs11655079	T	C	-0.0560674	17	75348675	14306	0.0124286	5.92516e-06	20.3506
ebi-a-GCST90016908	rs134366	A	G	-0.111877	22	35567355	14306	0.023501	1.50428e-06	22.6626
ebi-a-GCST90017048	rs12740451	T	C	0.0697527	1	95178974	14306	0.0153607	7.3426e-06	20.6205
ebi-a-GCST90017048	rs302266	T	C	-0.0777312	1	194183650	14306	0.0172985	8.12587e-06	20.1917
ebi-a-GCST90017048	rs6445851	A	G	0.0497336	3	57116228	14306	0.0108158	3.5272e-06	21.1438
ebi-a-GCST90017048	rs116270582	T	A	-0.153844	4	119349	14306	0.0329324	1.19525e-06	21.823
ebi-a-GCST90017048	rs2943022	T	C	0.0493786	5	89598914	14306	0.0106763	4.11405e-06	21.3912
ebi-a-GCST90017048	rs78753150	A	C	0.0968739	5	144135655	14306	0.0214067	9.98321e-06	20.4793
ebi-a-GCST90017048	rs329182	T	C	0.0690327	5	125076494	14306	0.0152884	5.90147e-06	20.3885
ebi-a-GCST90017048	rs75326254	C	T	-0.104628	6	166170836	14306	0.0230897	7.50205e-06	20.5333
ebi-a-GCST90017048	rs6930661	C	T	-0.0961587	6	12774611	14306	0.0204975	2.47942e-06	22.0077
ebi-a-GCST90017048	rs4748237	G	C	0.0488326	10	16051097	14306	0.0106404	4.67218e-06	21.0622
ebi-a-GCST90017048	rs75820970	C	G	-0.232125	10	79277321	14306	0.0481562	1.47798e-07	23.2348
ebi-a-GCST90017048	rs16910295	T	C	-0.0980434	11	12009569	14306	0.020957	2.91112e-06	21.8866
ebi-a-GCST90017048	rs2160994	C	T	-0.0550687	12	50650057	14306	0.0112481	9.6984e-07	23.9691
ebi-a-GCST90017048	rs9300744	C	T	-0.0588452	13	103117486	14306	0.0126228	4.75116e-06	21.7325
ebi-a-GCST90017048	rs55858165	A	C	0.179284	15	86512809	14306	0.0404954	9.98964e-06	19.6007
ebi-a-GCST90017048	rs57466170	C	T	0.0741405	15	37859065	14306	0.0171601	8.30099e-06	18.6669
ebi-a-GCST90017048	rs2034589	G	C	0.0629765	16	8307948	14306	0.0123489	5.01164e-07	26.0076
ebi-a-GCST90017020	rs12566975	T	C	-0.0468097	1	185091351	14306	0.0105787	9.57194e-06	19.5797
ebi-a-GCST90017020	rs1528479	A	G	0.0497799	2	167244051	14306	0.0111919	9.63984e-06	19.7834
ebi-a-GCST90017020	rs615997	T	C	0.0511752	3	23037786	14306	0.0106491	2.0268e-06	23.0937
ebi-a-GCST90017020	rs62285313	A	G	0.0864203	3	177470032	14306	0.0181565	1.58332e-06	22.6552
ebi-a-GCST90017020	rs1031599	T	G	0.078627	3	66725825	14306	0.0175644	6.31379e-06	20.039
ebi-a-GCST90017020	rs3821998	C	A	-0.0864066	4	38694566	14306	0.0192519	6.72048e-06	20.144
ebi-a-GCST90017020	rs4738679	A	G	0.0520267	8	59370320	14306	0.011404	4.41754e-06	20.8132
ebi-a-GCST90017020	rs1997204	C	T	0.108075	12	102046595	14306	0.0242022	5.97077e-06	19.9407
ebi-a-GCST90017020	rs62028349	G	C	0.0469989	16	27217620	14306	0.0105971	9.17044e-06	19.6699
ebi-a-GCST90017020	rs72829893	G	T	0.117472	17	46694541	14306	0.0268103	5.57763e-06	19.1984
ebi-a-GCST90017020	rs78068103	A	G	0.0886199	17	13816159	14306	0.0194248	3.66522e-06	20.8137
ebi-a-GCST90017020	rs2385421	A	G	0.0746186	18	19743455	14306	0.0180734	7.13724e-06	17.0457
ebi-a-GCST90017020	rs789029	C	T	-0.0641288	18	1053252	14306	0.0137974	3.75327e-06	21.6029
ebi-a-GCST90017020	rs6112314	A	C	-0.0561715	20	19300846	14306	0.0108174	2.43215e-07	26.9641
ebi-a-GCST90017100	rs16851659	G	C	-0.0895168	1	230523039	14306	0.0186555	1.27025e-06	23.0248
ebi-a-GCST90017100	rs9864379	T	C	-0.160521	3	14306949	14306	0.0292752	4.65876e-08	30.0652
ebi-a-GCST90017100	rs73074665	A	T	0.164631	7	20010624	14306	0.0356037	3.62376e-06	21.3812
ebi-a-GCST90017100	rs113884518	T	C	-0.20591	9	24648997	14306	0.0455376	7.7398e-06	20.4463
ebi-a-GCST90017100	rs4129395	G	A	0.0904264	9	115975389	14306	0.0185253	1.21742e-06	23.8265
ebi-a-GCST90017100	rs1221147	A	T	-0.126305	9	122046549	14306	0.0279161	4.85959e-06	20.4706
ebi-a-GCST90017100	rs367480	A	G	0.0841649	11	2937631	14306	0.0185948	7.52419e-06	20.487
ebi-a-GCST90017100	rs79790072	T	C	0.226103	15	100747683	14306	0.0488017	3.5381e-06	21.4656
ebi-a-GCST90017100	rs8028558	A	G	0.08346	15	62055753	14306	0.0188504	9.78228e-06	19.6027
ebi-a-GCST90017100	rs11150282	T	C	0.098235	16	80493705	14306	0.0197127	7.36055e-07	24.8336
ebi-a-GCST90017100	rs28678345	T	C	0.213083	17	53906328	14306	0.0471377	8.05954e-06	20.4344
ebi-a-GCST90017100	rs789069	A	C	-0.10413	18	1008278	14306	0.0234459	6.5001e-06	19.725
ebi-a-GCST90017000	rs10798999	C	T	0.0601661	1	34308917	14306	0.0126752	2.60555e-06	22.5317
ebi-a-GCST90017000	rs17474256	G	A	0.0810805	1	104524676	14306	0.0184573	9.45453e-06	19.2973
ebi-a-GCST90017000	rs6550770	C	T	0.198087	3	23663416	14306	0.0443545	4.82303e-06	19.9451
ebi-a-GCST90017000	rs949971	T	G	-0.0540164	3	110283389	14306	0.0116101	3.29003e-06	21.6461
ebi-a-GCST90017000	rs28584818	A	G	0.126115	3	64664456	14306	0.0268627	4.43231e-06	22.0411
ebi-a-GCST90017000	rs138531890	A	G	0.153138	3	195238086	14306	0.0349456	5.43063e-06	19.2035
ebi-a-GCST90017000	rs17074066	T	C	-0.0813986	4	183709536	14306	0.0189272	9.3491e-06	18.4953
ebi-a-GCST90017000	rs13116360	T	C	0.154124	4	111885431	14306	0.0297185	2.9449e-07	26.8959
ebi-a-GCST90017000	rs60254196	G	A	0.0522832	7	148856720	14306	0.0111865	2.69675e-06	21.8442
ebi-a-GCST90017000	rs10808115	C	A	0.0504747	7	100635375	14306	0.0109922	4.42446e-06	21.0852
ebi-a-GCST90017000	rs10501370	C	T	-0.115589	11	58040621	14306	0.0252489	5.41914e-06	20.9579
ebi-a-GCST90017000	rs78056098	G	T	-0.0507411	11	123789877	14306	0.0113758	8.2882e-06	19.8955
ebi-a-GCST90017000	rs117748144	T	C	-0.126582	11	11771637	14306	0.028712	7.85995e-06	19.4365
ebi-a-GCST90017000	rs74018587	C	T	0.208943	15	62014160	14306	0.043822	3.70254e-06	22.7338
ebi-a-GCST90017000	rs630939	C	T	-0.0508914	18	48384463	14306	0.0114352	9.15756e-06	19.8062
ebi-a-GCST90017000	rs281379	A	G	-0.0499523	19	49214274	14306	0.0112153	9.32803e-06	19.8376
ebi-a-GCST90016961	rs11184341	C	G	-0.0655855	1	105422565	14306	0.0142236	4.0635e-06	21.2616
ebi-a-GCST90016961	rs61779207	G	A	-0.0760539	1	41074472	14306	0.0167769	6.32121e-06	20.5504
ebi-a-GCST90016961	rs11729256	T	C	0.0750473	4	95027272	14306	0.0150184	6.58385e-07	24.9702
ebi-a-GCST90016961	rs74542928	T	C	0.112623	4	100544188	14306	0.0236434	1.4802e-06	22.69
ebi-a-GCST90016961	rs9349825	A	G	-0.0703407	6	56341481	14306	0.0147133	2.59884e-06	22.8556
ebi-a-GCST90016961	rs4242783	A	G	-0.0685454	10	5064327	14306	0.0147701	2.99799e-06	21.5372
ebi-a-GCST90016961	rs4936098	G	A	-0.0649225	11	130280667	14306	0.0135934	1.1036e-06	22.8105
ebi-a-GCST90016961	rs111862613	T	C	0.0911199	12	130309670	14306	0.0196748	3.39234e-06	21.4489
ebi-a-GCST90016961	rs12908520	G	A	0.061772	15	97570657	14306	0.0130954	2.2648e-06	22.2508
ebi-a-GCST90016961	rs2602429	T	C	-0.0745352	16	81063149	14306	0.0156201	2.71569e-06	22.7696
ebi-a-GCST90016961	rs117107102	A	G	0.204406	18	49473635	14306	0.0431629	3.01141e-06	22.4267
ebi-a-GCST90016961	rs941682	G	A	-0.0632957	20	31867840	14306	0.0143777	9.17128e-06	19.3807
ebi-a-GCST90016949	rs6679026	T	C	0.111984	1	78619512	14306	0.0251088	9.94672e-06	19.8912
ebi-a-GCST90016949	rs72714493	A	G	0.0816858	1	92206218	14306	0.0180791	7.3492e-06	20.4145
ebi-a-GCST90016949	rs76784716	A	G	0.136049	2	169033340	14306	0.0285767	1.48988e-06	22.6656
ebi-a-GCST90016949	rs3754624	C	T	0.0971389	2	225633812	14306	0.0200064	1.71479e-06	23.5748
ebi-a-GCST90016949	rs9813022	A	G	-0.0842444	3	13726736	14306	0.0163583	2.53122e-07	26.522
ebi-a-GCST90016949	rs55876211	C	T	-0.0911851	3	84471266	14306	0.0196395	2.86682e-06	21.5569
ebi-a-GCST90016949	rs74354280	C	T	-0.0911896	4	134192918	14306	0.0204907	6.67298e-06	19.8051
ebi-a-GCST90016949	rs1549633	A	C	0.0999312	5	27945645	14306	0.0218634	4.70392e-06	20.8914
ebi-a-GCST90016949	rs1035406	G	A	-0.11354	5	119372737	14306	0.0250863	5.84454e-06	20.4845
ebi-a-GCST90016949	rs1923415	A	G	-0.0999238	6	89268715	14306	0.0227326	9.63696e-06	19.3214
ebi-a-GCST90016949	rs7001029	C	T	0.117366	8	131958403	14306	0.0261324	5.34749e-06	20.1709
ebi-a-GCST90016949	rs11591293	G	T	0.0743184	10	113419797	14306	0.0158724	2.67147e-06	21.9234
ebi-a-GCST90016949	rs4278423	T	C	0.107529	10	2670553	14306	0.0235725	3.12018e-06	20.8085
ebi-a-GCST90016949	rs61933850	G	A	0.164808	12	73139398	14306	0.0360647	7.22587e-06	20.883
ebi-a-GCST90016949	rs13336560	C	T	-0.0701719	16	88554243	14306	0.0158061	9.17339e-06	19.7096
ebi-a-GCST90016949	rs12977163	G	C	0.0730952	19	28641647	14306	0.0163491	7.62588e-06	19.989
ebi-a-GCST90016949	rs4822789	G	C	0.0734321	22	27173098	14306	0.0160521	7.00519e-06	20.9271
ebi-a-GCST90017079	rs12748533	G	T	-0.0821108	1	242767252	14306	0.0172701	2.59018e-06	22.6053
ebi-a-GCST90017079	rs17043785	T	C	-0.176187	2	53139362	14306	0.0347133	5.11835e-07	25.7606
ebi-a-GCST90017079	rs61508842	T	C	0.122574	3	158653545	14306	0.0272389	7.82781e-06	20.2497
ebi-a-GCST90017079	rs6831034	T	A	-0.0956546	4	149300138	14306	0.0205228	6.10394e-06	21.7239
ebi-a-GCST90017079	rs11135366	C	G	0.0842142	5	164763068	14306	0.0183739	8.77829e-06	21.0072
ebi-a-GCST90017079	rs78609301	A	G	-0.0867065	6	63236747	14306	0.0195709	7.093e-06	19.6283
ebi-a-GCST90017079	rs10872669	G	A	0.123071	6	151515172	14306	0.0275665	9.49008e-06	19.9319
ebi-a-GCST90017079	rs941000	T	C	-0.0850266	7	90714667	14306	0.0163382	3.15559e-07	27.0833
ebi-a-GCST90017079	rs1850003	A	G	0.084048	15	47340971	14306	0.0177806	2.4053e-06	22.3441
ebi-a-GCST90017079	rs7217209	C	T	0.0843019	17	21205200	14306	0.0187308	8.42946e-06	20.2564
ebi-a-GCST90017079	rs738193	T	C	0.0847328	22	25943322	14306	0.0165856	3.82164e-07	26.1
ebi-a-GCST90017038	rs4428215	G	A	0.130293	3	171947435	14306	0.0242237	7.51069e-08	28.9309
ebi-a-GCST90017038	rs36057338	G	T	0.207847	4	189935314	14306	0.0421439	8.79812e-07	24.3231
ebi-a-GCST90017038	rs1569853	T	C	-0.138078	6	38550301	14306	0.0296981	3.64502e-06	21.6168
ebi-a-GCST90017038	rs6993398	G	A	0.127217	8	115560689	14306	0.0278855	7.12771e-06	20.8129
ebi-a-GCST90017038	rs10464997	G	A	0.137691	8	20902693	14306	0.0294804	3.29754e-06	21.8145
ebi-a-GCST90017038	rs12002250	A	C	0.217122	9	19682558	14306	0.0466317	1.41504e-06	21.6793
ebi-a-GCST90017038	rs736744	T	C	-0.117882	9	87514407	14306	0.0211262	2.57472e-08	31.1352
ebi-a-GCST90017038	rs3862635	C	T	-0.172142	11	126582578	14306	0.0394026	9.18692e-06	19.0864
ebi-a-GCST90017038	rs11108500	A	G	-0.199099	12	96819204	14306	0.0427327	3.74283e-06	21.7079
ebi-a-GCST90017038	rs111966731	T	C	0.213114	15	93941937	14306	0.047162	7.29861e-06	20.4192
ebi-a-GCST90017038	rs6071435	T	A	-0.105512	20	59502888	14306	0.021489	1.07431e-06	24.1086
ebi-a-GCST90017038	rs6000536	C	T	-0.130992	22	37421469	14306	0.0253804	2.06054e-07	26.6374
ebi-a-GCST90016946	rs6721459	G	A	-0.0509823	2	67852836	14306	0.0111975	5.07762e-06	20.7299
ebi-a-GCST90016946	rs1520207	T	C	-0.0525658	3	151781175	14306	0.0112476	3.16548e-06	21.8417
ebi-a-GCST90016946	rs10805326	A	G	-0.0566637	4	14324623	14306	0.012276	4.03395e-06	21.3057
ebi-a-GCST90016946	rs4692811	C	T	0.0642075	4	171180190	14306	0.0126913	4.21124e-07	25.5952
ebi-a-GCST90016946	rs117020988	C	T	0.182411	7	46710977	14306	0.0372126	1.02795e-06	24.0282
ebi-a-GCST90016946	rs76982728	T	C	0.124203	7	44312824	14306	0.0266923	3.24056e-06	21.6517
ebi-a-GCST90016946	rs2644627	C	G	-0.0558506	8	26726641	14306	0.011224	6.3333e-07	24.7606
ebi-a-GCST90016946	rs12377846	C	A	-0.252	9	16786784	14306	0.0511627	7.26256e-07	24.2602
ebi-a-GCST90016946	rs61841503	G	A	0.0919658	10	17019559	14306	0.0161331	9.80122e-09	32.495
ebi-a-GCST90016946	rs77540684	T	G	0.106725	10	14650535	14306	0.0245638	8.13711e-06	18.8774
ebi-a-GCST90016946	rs9573937	A	G	-0.0693637	13	77351196	14306	0.0142907	1.70589e-06	23.559
ebi-a-GCST90016946	rs59865771	C	T	-0.0573764	16	89246670	14306	0.0127192	7.69024e-06	20.3492
ebi-a-GCST90016946	rs1467258	G	A	0.072584	17	38216487	14306	0.0162321	7.89805e-06	19.9955
ebi-a-GCST90016946	rs75819860	T	A	0.126264	18	65324280	14306	0.0268383	2.48737e-06	22.1334
ebi-a-GCST90016946	rs12986312	T	G	0.0571818	19	17414138	14306	0.0125947	5.76713e-06	20.6129
ebi-a-GCST90016946	rs59987323	C	T	-0.0537078	22	37976422	14306	0.011443	2.70085e-06	22.029
ebi-a-GCST90017070	rs11720390	G	A	0.107024	3	94103591	14306	0.0228121	3.59484e-06	22.0106
ebi-a-GCST90017070	rs6806351	T	C	-0.0633829	3	132058723	14306	0.0136647	4.93867e-06	21.5151
ebi-a-GCST90017070	rs57646748	G	A	-0.0907696	4	37452858	14306	0.0200344	5.47545e-06	20.5271
ebi-a-GCST90017070	rs10028567	C	T	-0.0921167	4	53657577	14306	0.0191881	7.30348e-06	23.0469
ebi-a-GCST90017070	rs395407	C	G	0.0792781	5	169689604	14306	0.0173697	4.36506e-06	20.8316
ebi-a-GCST90017070	rs11764382	A	G	-0.0695345	7	46774896	14306	0.0143671	1.28632e-06	23.4241
ebi-a-GCST90017070	rs17708276	A	G	-0.0793955	8	10199548	14306	0.0170628	3.04096e-06	21.6517
ebi-a-GCST90017070	rs10448310	A	G	-0.0517935	9	93556174	14306	0.0111324	3.30704e-06	21.6458
ebi-a-GCST90017070	rs71481756	T	G	0.0931048	10	8102404	14306	0.0207949	6.51478e-06	20.0461
ebi-a-GCST90017070	rs7916711	A	G	0.102891	10	28588269	14306	0.0217362	2.717e-06	22.4072
ebi-a-GCST90017070	rs1918540	A	G	-0.059639	11	131649446	14306	0.0128148	2.44068e-06	21.6589
ebi-a-GCST90017070	rs11110281	T	C	-0.137519	12	100584014	14306	0.0227398	2.58315e-09	36.5723
ebi-a-GCST90017070	rs2370083	G	T	-0.0816836	14	97526750	14306	0.0185851	9.75237e-06	19.317
ebi-a-GCST90017070	rs72739637	A	G	0.0959942	15	41663393	14306	0.0193213	1.03307e-06	24.6841
ebi-a-GCST90017070	rs6563952	C	G	-0.0827344	16	73391982	14306	0.0180035	5.8213e-06	21.1183
ebi-a-GCST90017070	rs4968759	A	G	-0.0515109	17	61298020	14306	0.0112068	3.7812e-06	21.1269
ebi-a-GCST90017070	rs9903102	C	A	-0.0709483	17	80576624	14306	0.0155275	4.17994e-06	20.8776
ebi-a-GCST90016984	rs9426473	A	G	0.0727361	1	4210455	14306	0.0161662	6.30681e-06	20.2434
ebi-a-GCST90016984	rs6677933	C	T	-0.0804405	1	112139008	14306	0.0164216	1.185e-06	23.9949
ebi-a-GCST90016984	rs61823518	A	C	-0.0955381	1	223688236	14306	0.0215724	6.68252e-06	19.6136
ebi-a-GCST90016984	rs12634070	T	C	0.0736486	3	180544880	14306	0.0164921	9.95108e-06	19.9424
ebi-a-GCST90016984	rs72680320	T	C	-0.0649382	4	131125786	14306	0.013919	2.27117e-06	21.7663
ebi-a-GCST90016984	rs10070053	A	G	0.0594312	5	34794789	14306	0.0135375	7.64874e-06	19.2731
ebi-a-GCST90016984	rs2482516	C	T	0.0754415	9	25554068	14306	0.0164619	4.72335e-06	21.002
ebi-a-GCST90016984	rs35890118	A	G	-0.066536	10	129715759	14306	0.0147661	8.25962e-06	20.304
ebi-a-GCST90016984	rs1958519	T	A	0.0665288	14	86833255	14306	0.0138558	1.57692e-06	23.0545
ebi-a-GCST90016984	rs59936925	A	T	0.117085	20	49266770	14306	0.0233995	9.3754e-07	25.0374
ebi-a-GCST90017082	rs111373036	A	G	-0.0858259	1	204056176	14306	0.0179766	1.70306e-06	22.7941
ebi-a-GCST90017082	rs12696594	G	A	0.0636249	3	189357616	14306	0.0140502	6.10942e-06	20.5064
ebi-a-GCST90017082	rs55736413	C	T	0.158132	6	129231261	14306	0.0357614	8.44812e-06	19.5529
ebi-a-GCST90017082	rs2136103	T	C	0.0754533	8	118729182	14306	0.0154038	6.72527e-07	23.9939
ebi-a-GCST90017082	rs2599390	G	A	0.094049	8	70926204	14306	0.0198355	3.03424e-06	22.4813
ebi-a-GCST90017082	rs10123122	G	C	0.12759	9	3477030	14306	0.028741	4.60659e-06	19.7074
ebi-a-GCST90017082	rs11140959	A	G	0.190401	9	88020057	14306	0.0432674	6.20126e-06	19.365
ebi-a-GCST90017082	rs79929882	A	G	-0.104457	10	130677483	14306	0.0232394	5.91834e-06	20.2034
ebi-a-GCST90017082	rs7334707	G	T	-0.118994	13	39470153	14306	0.0266494	6.25043e-06	19.9377
ebi-a-GCST90017082	rs58850151	T	C	-0.0808936	18	39835030	14306	0.018154	7.48342e-06	19.8556
ebi-a-GCST90017082	rs6516833	A	G	0.134075	21	29651882	14306	0.0277636	2.33598e-06	23.3208
ebi-a-GCST90016955	rs13385922	T	C	0.0929494	2	234081324	14306	0.0201348	3.96826e-06	21.3107
ebi-a-GCST90016955	rs166849	A	G	-0.0911053	2	200778866	14306	0.0202239	7.73891e-06	20.2935
ebi-a-GCST90016955	rs267959	G	A	-0.0988612	5	10737802	14306	0.0209676	2.61993e-06	22.2308
ebi-a-GCST90016955	rs13219468	G	C	0.115344	6	68934648	14306	0.0236958	1.40637e-06	23.6945
ebi-a-GCST90016955	rs60583455	T	C	0.108934	7	1321675	14306	0.021177	2.59579e-07	26.4605
ebi-a-GCST90016955	rs2172426	T	C	0.10212	8	18229020	14306	0.0198947	3.17424e-07	26.3479
ebi-a-GCST90016955	rs55921101	A	T	-0.109245	10	127094261	14306	0.0236201	4.32136e-06	21.3914
ebi-a-GCST90016955	rs7911787	G	T	-0.223071	10	98619568	14306	0.0470232	3.38821e-06	22.5041
ebi-a-GCST90016955	rs11251024	G	A	0.104201	10	2095726	14306	0.0206737	6.62796e-07	25.4043
ebi-a-GCST90016955	rs11606187	A	G	-0.154539	11	91589600	14306	0.0326288	3.30583e-06	22.4323
ebi-a-GCST90016955	rs9542068	T	C	0.0990709	13	70306831	14306	0.0218149	6.52334e-06	20.6246
ebi-a-GCST90016955	rs72671304	T	C	0.172322	14	39425971	14306	0.0370028	3.79577e-06	21.6876
ebi-a-GCST90016955	rs4383094	C	T	-0.149188	15	81694972	14306	0.0320662	4.28134e-06	21.6458
ebi-a-GCST90016955	rs60775321	T	C	-0.0962425	15	97318671	14306	0.0213842	7.10461e-06	20.2557
ebi-a-GCST90016955	rs2930903	C	G	0.0908335	19	887824	14306	0.0209434	6.84353e-06	18.8104
ebi-a-GCST90016955	rs8126061	T	C	-0.159135	20	3405239	14306	0.0351904	7.36326e-06	20.4495
ebi-a-GCST90017088	rs6656807	G	A	-0.0703062	1	178945043	14306	0.0153954	5.49693e-06	20.8548
ebi-a-GCST90017088	rs7645873	T	A	-0.0761385	3	125544032	14306	0.0164228	3.11803e-06	21.4939
ebi-a-GCST90017088	rs62376424	C	T	-0.0762216	5	119914285	14306	0.0163499	3.65452e-06	21.7333
ebi-a-GCST90017088	rs12679709	C	G	-0.0793499	8	13253770	14306	0.0164818	1.77578e-06	23.1784
ebi-a-GCST90017088	rs11141494	G	A	-0.0783421	9	89306305	14306	0.0174393	9.74653e-06	20.1805
ebi-a-GCST90017088	rs55807413	A	G	0.107329	11	2956783	14306	0.0237633	5.5143e-06	20.3996
ebi-a-GCST90017088	rs2013594	C	T	0.0720698	11	44302154	14306	0.0155153	3.42129e-06	21.5768
ebi-a-GCST90017088	rs11614532	G	C	0.0744538	12	129984555	14306	0.0165214	7.1264e-06	20.3086
ebi-a-GCST90017088	rs7359080	C	A	-0.135391	14	106939916	14306	0.030352	7.39895e-06	19.8978
ebi-a-GCST90017088	rs1882878	A	G	-0.0768966	21	30010673	14306	0.0163908	2.98092e-06	22.0097
ebi-a-GCST90017088	rs742016	A	G	-0.0688571	22	45604800	14306	0.0149769	4.65693e-06	21.1375
ebi-a-GCST90016980	rs11586026	A	T	0.110967	1	83252771	14306	0.0250498	8.84993e-06	19.6236
ebi-a-GCST90016980	rs2817172	C	T	0.058139	1	3041519	14306	0.0124492	2.76656e-06	21.8098
ebi-a-GCST90016980	rs11264403	G	A	-0.139061	1	155676492	14306	0.0334454	7.7555e-06	17.2877
ebi-a-GCST90016980	rs12490337	C	G	-0.0616879	3	111482845	14306	0.0137581	7.49463e-06	20.104
ebi-a-GCST90016980	rs115807074	A	G	-0.22736	5	84997131	14306	0.0492575	4.31688e-06	21.3051
ebi-a-GCST90016980	rs550843	T	C	-0.0783246	6	165722832	14306	0.0169209	2.05069e-06	21.4264
ebi-a-GCST90016980	rs12341505	G	A	0.0810718	9	136710881	14306	0.0180121	4.8217e-06	20.2587
ebi-a-GCST90016980	rs2795528	G	A	-0.184315	10	43270264	14306	0.0392204	2.72038e-06	22.085
ebi-a-GCST90016980	rs116847295	C	T	0.110021	12	43485015	14306	0.0246032	4.58121e-06	19.9971
ebi-a-GCST90016915	rs16851319	G	C	-0.0705516	1	203308383	14306	0.0150849	5.67884e-06	21.874
ebi-a-GCST90016915	rs2692012	G	A	-0.110335	1	203991605	14306	0.0253336	3.14188e-06	18.9685
ebi-a-GCST90016915	rs3935584	C	T	-0.0523484	2	233929283	14306	0.011566	7.50119e-06	20.4852
ebi-a-GCST90016915	rs55744759	A	G	-0.0779693	8	57867671	14306	0.0170738	7.31375e-06	20.8539
ebi-a-GCST90016915	rs112381107	C	T	0.206594	9	15269705	14306	0.0456908	4.63052e-06	20.4446
ebi-a-GCST90016915	rs17791387	A	G	-0.0735881	9	81834426	14306	0.0154246	1.60221e-06	22.7608
ebi-a-GCST90016915	rs11599763	C	T	0.0544219	10	11855599	14306	0.0117397	3.94121e-06	21.4899
ebi-a-GCST90016915	rs1035691	G	A	0.055176	11	10658735	14306	0.0121602	9.65162e-06	20.5882
ebi-a-GCST90016915	rs62020470	A	G	-0.0585411	15	96161065	14306	0.0129358	4.85087e-06	20.4802
ebi-a-GCST90016915	rs9928243	C	A	-0.0538457	16	71541641	14306	0.0117718	5.02077e-06	20.9226
ebi-a-GCST90016915	rs4506934	C	T	-0.0936514	17	2856662	14306	0.02012	3.58889e-06	21.6657
ebi-a-GCST90016915	rs17084793	G	A	-0.0710762	18	69312914	14306	0.015953	5.6863e-06	19.8501
ebi-a-GCST90016915	rs6058181	C	T	0.0825716	20	33694801	14306	0.0165958	3.39555e-07	24.7551
ebi-a-GCST90016915	rs2838334	G	A	0.0561722	21	45064961	14306	0.0124124	5.44553e-06	20.4801
ebi-a-GCST90017099	rs290833	T	G	-0.0497374	1	97457427	14306	0.0111376	8.02897e-06	19.9427
ebi-a-GCST90017099	rs1884466	C	T	-0.0475363	1	64139196	14306	0.0106939	9.52708e-06	19.7596
ebi-a-GCST90017099	rs2300774	A	G	-0.0524152	3	195793712	14306	0.0106784	8.95468e-07	24.0936
ebi-a-GCST90017099	rs1074800	G	A	-0.0492438	5	3002546	14306	0.010887	6.14582e-06	20.4591
ebi-a-GCST90017099	rs62504403	C	T	0.0681159	8	38803551	14306	0.0127883	1.12264e-07	28.3708
ebi-a-GCST90017099	rs7826267	G	T	0.0839071	8	2954952	14306	0.0199131	9.28453e-06	17.755
ebi-a-GCST90017099	rs10781552	C	T	-0.0552212	10	133897233	14306	0.0116074	2.33115e-06	22.633
ebi-a-GCST90017099	rs17530232	A	G	0.10305	13	40385457	14306	0.0224648	2.79126e-06	21.0422
ebi-a-GCST90017099	rs56970041	T	G	0.0724145	14	80357610	14306	0.0164471	5.40344e-06	19.3853
ebi-a-GCST90017099	rs8003149	C	T	0.0538798	14	56156504	14306	0.0116888	4.08479e-06	21.2477
ebi-a-GCST90017099	rs4078432	T	C	0.0608929	14	48997206	14306	0.0133764	4.23107e-06	20.7231
ebi-a-GCST90017099	rs35161940	T	C	-0.0806041	17	70327224	14306	0.0167641	1.8451e-06	23.1182
ebi-a-GCST90017099	rs7234058	T	C	-0.0945759	18	5830507	14306	0.0194091	9.12347e-07	23.7438
ebi-a-GCST90016921	rs3768491	G	A	0.0681052	1	109965986	14306	0.0149061	4.2335e-06	20.8753
ebi-a-GCST90016921	rs12566890	T	G	-0.101147	1	61850864	14306	0.0230978	3.65098e-06	19.1763
ebi-a-GCST90016921	rs11890098	A	G	0.074438	2	157532549	14306	0.0153389	9.56577e-07	23.5505
ebi-a-GCST90016921	rs2464826	A	C	0.0944239	7	79490250	14306	0.0211806	8.39499e-06	19.8741
ebi-a-GCST90016921	rs10108398	G	A	0.0769142	8	59440824	14306	0.0153953	1.09001e-06	24.9595
ebi-a-GCST90016921	rs72901605	T	C	-0.0841852	11	47103877	14306	0.0178119	3.25792e-06	22.3383
ebi-a-GCST90016921	rs78169027	A	G	-0.108283	11	108439087	14306	0.0237289	5.87611e-06	20.8241
ebi-a-GCST90016921	rs4885016	C	T	0.0819606	13	73170489	14306	0.0181628	7.26993e-06	20.3631
ebi-a-GCST90016921	rs74603314	T	C	0.221639	14	46519718	14306	0.0462918	1.5569e-06	22.9237
ebi-a-GCST90016921	rs17214486	C	A	0.06099	14	97159674	14306	0.0135623	6.60861e-06	20.2232
ebi-a-GCST90016921	rs28537087	G	A	0.0820873	15	95309676	14306	0.0188312	8.07402e-06	19.0019
ebi-a-GCST90016921	rs6043847	T	C	-0.114937	20	16259524	14306	0.0248606	4.55481e-06	21.3745
ebi-a-GCST90017002	rs12129908	A	C	-0.0893273	1	195064019	14306	0.0198333	5.79522e-06	20.2852
ebi-a-GCST90017002	rs2973294	G	T	0.0923559	4	37526679	14306	0.0195439	2.38836e-06	22.3309
ebi-a-GCST90017002	rs1425962	C	G	-0.0906104	4	187905399	14306	0.0200612	7.32285e-06	20.4006
ebi-a-GCST90017002	rs440215	T	C	-0.0932766	5	106882394	14306	0.0195294	1.65406e-06	22.8122
ebi-a-GCST90017002	rs12423772	G	T	0.14098	12	94515340	14306	0.0295029	2.62924e-06	22.8342
ebi-a-GCST90017002	rs34561138	G	A	0.216145	16	86480355	14306	0.045992	2.51166e-06	22.0864
ebi-a-GCST90017018	rs893394	G	A	0.0583322	2	20054971	14306	0.0130729	7.85037e-06	19.9101
ebi-a-GCST90017018	rs68093214	C	T	0.0662258	3	70657785	14306	0.0149877	9.25763e-06	19.5247
ebi-a-GCST90017018	rs2702387	G	A	-0.0608559	4	179361262	14306	0.0132145	4.25991e-06	21.2082
ebi-a-GCST90017018	rs10805326	A	G	-0.0775151	4	14324623	14306	0.0139665	3.54544e-08	30.8033
ebi-a-GCST90017018	rs6875660	C	T	0.0890455	5	159686256	14306	0.0193905	3.05781e-06	21.0885
ebi-a-GCST90017018	rs447950	A	G	0.0628342	5	148846426	14306	0.0136652	5.6391e-06	21.1427
ebi-a-GCST90017018	rs9348442	C	T	0.099082	6	10303945	14306	0.0221625	6.25936e-06	19.9872
ebi-a-GCST90017018	rs62430350	T	C	0.151096	6	170918194	14306	0.0351476	6.84227e-06	18.4805
ebi-a-GCST90017018	rs16938435	T	C	-0.112189	9	21502923	14306	0.0235439	1.80098e-06	22.7062
ebi-a-GCST90017018	rs2098844	T	C	0.0575295	11	127703160	14306	0.0128416	6.78875e-06	20.0698
ebi-a-GCST90017018	rs478972	C	T	0.142681	11	125663184	14306	0.0297116	1.81991e-06	23.0611
ebi-a-GCST90017018	rs11109097	T	C	-0.0624272	12	97928437	14306	0.0138539	5.4949e-06	20.305
ebi-a-GCST90017018	rs4327025	G	A	-0.0810346	15	92446683	14306	0.0154397	1.64327e-07	27.5463
ebi-a-GCST90017018	rs118030283	G	A	-0.151829	16	5993076	14306	0.0324471	2.67436e-06	21.8956
ebi-a-GCST90017018	rs6062862	A	G	0.0924508	20	61325223	14306	0.0204658	6.6799e-06	20.4063
ebi-a-GCST90017095	rs290772	G	A	0.084254	2	102126220	14306	0.0196297	9.9977e-06	18.4227
ebi-a-GCST90017095	rs10209007	G	C	0.0795424	2	231676041	14306	0.0182427	9.59555e-06	19.0116
ebi-a-GCST90017095	rs6442336	T	C	0.0547729	3	12870886	14306	0.0124169	9.62565e-06	19.4583
ebi-a-GCST90017095	rs76767978	G	A	0.0699806	3	131371980	14306	0.0156318	8.17561e-06	20.0418
ebi-a-GCST90017095	rs6814436	C	T	-0.0741858	4	161507301	14306	0.0150814	9.06296e-07	24.1968
ebi-a-GCST90017095	rs6815608	C	T	-0.104089	4	152131744	14306	0.0210883	3.71989e-07	24.3628
ebi-a-GCST90017095	rs13105690	C	T	0.0527441	4	7420184	14306	0.011818	9.36807e-06	19.9186
ebi-a-GCST90017095	rs72738886	T	C	0.0865333	5	35770550	14306	0.0190392	8.4157e-06	20.6571
ebi-a-GCST90017095	rs13179700	C	T	-0.0510953	5	149077788	14306	0.0109569	3.52111e-06	21.7464
ebi-a-GCST90017095	rs1842454	G	A	-0.0543676	5	105060362	14306	0.012734	9.91745e-06	18.2285
ebi-a-GCST90017095	rs6934062	G	C	0.0522397	6	163743050	14306	0.0116116	7.0948e-06	20.2403
ebi-a-GCST90017095	rs76860606	C	G	0.094122	6	12397187	14306	0.0225117	8.58163e-06	17.481
ebi-a-GCST90017095	rs10774377	G	A	-0.0523003	12	5942519	14306	0.0113859	3.80899e-06	21.0996
ebi-a-GCST90017095	rs2273429	A	G	-0.0726191	14	52494072	14306	0.0153105	4.16869e-06	22.4969
ebi-a-GCST90017095	rs72915163	T	C	-0.0580246	18	48792829	14306	0.0120558	1.39104e-06	23.165
ebi-a-GCST90017095	rs7269302	A	T	-0.0965346	20	50803760	14306	0.0212006	8.84341e-06	20.7334
ebi-a-GCST90017095	rs112334273	G	A	0.0639383	21	40703251	14306	0.0127404	4.07258e-07	25.1858
ebi-a-GCST90017095	rs992074	T	C	-0.255441	21	18567802	14306	0.0508788	8.95385e-07	25.2062
ebi-a-GCST90017013	rs12191680	C	G	0.106544	6	129224488	14306	0.0200323	1.46913e-07	28.2876
ebi-a-GCST90017013	rs9328464	T	C	0.0723095	6	8350917	14306	0.0148799	1.42269e-06	23.6151
ebi-a-GCST90017013	rs9382510	C	T	-0.093521	6	55448491	14306	0.0172649	7.12049e-08	29.342
ebi-a-GCST90017013	rs56310940	G	C	-0.108393	7	24360361	14306	0.0247052	7.23236e-06	19.2498
ebi-a-GCST90017013	rs10781340	A	G	-0.0948915	9	78752170	14306	0.0203221	4.32265e-06	21.8031
ebi-a-GCST90017013	rs78909003	T	C	-0.246256	9	105650242	14306	0.0503924	1.66744e-06	23.8805
ebi-a-GCST90017013	rs76022354	C	T	0.244638	10	94306385	14306	0.0505504	1.83033e-06	23.4206
ebi-a-GCST90017013	rs10840326	C	G	-0.0677384	11	9951672	14306	0.0151463	7.36529e-06	20.0012
ebi-a-GCST90017013	rs35509	G	A	0.128249	12	115493337	14306	0.0268779	2.00951e-06	22.7676
ebi-a-GCST90017013	rs12876183	T	A	0.0749201	13	85114550	14306	0.016711	9.62498e-06	20.0998
ebi-a-GCST90017013	rs9574096	A	T	-0.0736375	13	36104947	14306	0.0155227	2.18022e-06	22.5042
ebi-a-GCST90017013	rs111582866	G	A	-0.124265	16	48742489	14306	0.026016	1.27347e-06	22.8148
ebi-a-GCST90017013	rs9895850	T	C	-0.192957	17	64535013	14306	0.0416755	2.14062e-06	21.4368
ebi-a-GCST90017013	rs4822728	T	C	0.0705861	22	26891808	14306	0.0151388	3.47848e-06	21.7398
ebi-a-GCST90017031	rs6674304	C	T	0.200758	1	116887742	14306	0.0442121	6.1776e-06	20.6188
ebi-a-GCST90017031	rs2293361	C	T	-0.199221	2	54114864	14306	0.0430969	1.39592e-06	21.3687
ebi-a-GCST90017031	rs12621813	G	A	0.108423	2	31266049	14306	0.0239978	6.6083e-06	20.4127
ebi-a-GCST90017031	rs17168302	G	A	0.191857	7	14650221	14306	0.0424761	6.28608e-06	20.4017
ebi-a-GCST90017031	rs55910161	C	T	0.146426	10	71518643	14306	0.0307367	2.36211e-06	22.6946
ebi-a-GCST90017031	rs4766997	C	T	0.114599	12	113161438	14306	0.023839	2.06144e-06	23.1092
ebi-a-GCST90017031	rs7992246	C	T	-0.104232	13	113472525	14306	0.0230786	4.44723e-06	20.3978
ebi-a-GCST90017031	rs123059	C	T	0.13671	17	2699935	14306	0.0274694	1.26561e-06	24.7686
ebi-a-GCST90017031	rs34757988	G	C	0.122294	18	64699550	14306	0.0228976	8.95035e-08	28.5253
ebi-a-GCST90017031	rs10417872	G	T	-0.118306	19	28767353	14306	0.024522	1.28677e-06	23.2756
ebi-a-GCST90017031	rs757872	C	G	-0.140799	22	31532568	14306	0.027582	4.36878e-07	26.0584
ebi-a-GCST90017075	rs7561370	C	T	-0.131341	2	57810406	14306	0.0286292	1.51604e-06	21.0466
ebi-a-GCST90017075	rs17706273	T	C	-0.140368	5	16388259	14306	0.0274708	5.87814e-07	26.1092
ebi-a-GCST90017075	rs6920448	C	T	-0.141081	6	5755626	14306	0.0305446	4.15375e-06	21.3338
ebi-a-GCST90017075	rs1232220	T	G	0.143869	6	102680257	14306	0.031828	7.90788e-06	20.4322
ebi-a-GCST90017075	rs17809157	A	T	-0.163819	7	82547827	14306	0.0336386	1.54135e-06	23.7166
ebi-a-GCST90017075	rs7019909	T	C	0.144156	9	33113322	14306	0.0301626	1.76121e-06	22.8417
ebi-a-GCST90017075	rs112102233	A	G	-0.216348	10	46098286	14306	0.0477575	6.17675e-06	20.5221
ebi-a-GCST90017075	rs10898797	C	T	0.12238	11	87588698	14306	0.0274683	8.85442e-06	19.8499
ebi-a-GCST90017075	rs191093	G	A	0.159008	12	77390329	14306	0.0353306	6.76394e-06	20.2552
ebi-a-GCST90017075	rs7333521	T	C	-0.207191	13	81593016	14306	0.0453121	4.87607e-06	20.908
ebi-a-GCST90017075	rs75091807	G	T	-0.184966	13	35023691	14306	0.0383029	1.70675e-06	23.3196
ebi-a-GCST90017075	rs4904512	T	C	-0.117151	14	89595945	14306	0.0250306	3.09272e-06	21.9053
ebi-a-GCST90017075	rs55799124	A	G	-0.11435	17	3738781	14306	0.0238604	1.33549e-06	22.9677
ebi-a-GCST90017075	rs67476743	T	G	0.132164	19	1030320	14306	0.022208	3.7405e-09	35.4166
ebi-a-GCST90017037	rs751183	C	T	0.0774322	1	76803093	14306	0.0172216	6.85125e-06	20.216
ebi-a-GCST90017037	rs73038677	T	A	-0.08321	3	172373615	14306	0.0168666	1.09428e-06	24.3386
ebi-a-GCST90017037	rs28889936	A	C	0.114051	4	89483300	14306	0.0252838	3.36589e-06	20.3476
ebi-a-GCST90017037	rs12206468	G	A	-0.133016	6	18093691	14306	0.0269733	1.04222e-06	24.3187
ebi-a-GCST90017037	rs72866977	A	C	-0.130569	6	56160483	14306	0.0281674	5.62704e-06	21.4875
ebi-a-GCST90017037	rs62422654	C	T	0.0898456	6	170474630	14306	0.0198088	6.46755e-06	20.572
ebi-a-GCST90017037	rs1954532	C	T	0.0826246	14	28151415	14306	0.0175252	2.26772e-06	22.2276
ebi-a-GCST90017037	rs12925026	T	C	0.13559	16	89792856	14306	0.030678	9.31022e-06	19.5345
ebi-a-GCST90017037	rs8076323	A	G	0.0715392	17	14881860	14306	0.0156539	5.61319e-06	20.8854
ebi-a-GCST90017006	rs4654122	G	C	-0.0553508	1	246780557	14306	0.0123588	7.19615e-06	20.0583
ebi-a-GCST90017006	rs10917203	A	C	0.0612633	1	22627266	14306	0.0130917	3.15152e-06	21.8982
ebi-a-GCST90017006	rs75586835	A	G	-0.114498	4	87891938	14306	0.0263455	9.38707e-06	18.8879
ebi-a-GCST90017006	rs13239072	G	A	0.0687427	7	43566344	14306	0.0142728	1.81782e-06	23.1972
ebi-a-GCST90017006	rs1999224	G	T	-0.0949051	9	130498120	14306	0.0203503	3.75491e-06	21.7489
ebi-a-GCST90017006	rs2213117	T	G	0.0877797	11	131009660	14306	0.0189012	4.21328e-06	21.568
ebi-a-GCST90017006	rs10140184	A	C	0.0576795	14	73181783	14306	0.012599	4.95861e-06	20.959
ebi-a-GCST90017006	rs112176119	C	T	-0.113455	16	73696771	14306	0.0245762	3.32767e-06	21.3117
ebi-a-GCST90017006	rs2012708	G	A	-0.0573202	16	84790559	14306	0.0126905	6.52544e-06	20.4013
ebi-a-GCST90017006	rs79582700	C	G	-0.0951677	17	66689958	14306	0.0199969	2.40979e-06	22.6492
ebi-a-GCST90017006	rs12980122	C	G	-0.108274	19	8255478	14306	0.0238257	5.01938e-06	20.6518
ebi-a-GCST90017006	rs17830032	G	A	-0.160597	20	57995506	14306	0.0310515	2.38891e-07	26.7491
ebi-a-GCST90017044	rs9426434	T	C	-0.123657	1	29736216	14306	0.0278514	9.71717e-06	19.7126
ebi-a-GCST90017044	rs12124567	A	G	-0.121281	1	3343802	14306	0.0275017	9.48986e-06	19.4476
ebi-a-GCST90017044	rs57404562	C	A	0.155486	2	12101762	14306	0.0316057	6.2157e-07	24.202
ebi-a-GCST90017044	rs2240542	C	T	0.12085	2	242066314	14306	0.0261776	4.8415e-06	21.3125
ebi-a-GCST90017044	rs430270	A	C	0.139155	3	60474379	14306	0.0297055	2.86847e-06	21.9444
ebi-a-GCST90017044	rs12195431	T	C	0.196528	6	91019654	14306	0.0442322	8.72811e-06	19.7411
ebi-a-GCST90017044	rs2918132	T	C	0.114648	10	133000320	14306	0.0254916	6.42407e-06	20.2273
ebi-a-GCST90017044	rs79263163	A	C	-0.143982	11	39821773	14306	0.031501	7.51052e-06	20.8914
ebi-a-GCST90017044	rs16937247	G	C	0.146098	11	19943115	14306	0.0351529	9.63696e-06	17.2729
ebi-a-GCST90017044	rs118038478	A	G	0.205676	16	47237609	14306	0.0468917	7.85416e-06	19.2387
ebi-a-GCST90017044	rs9959718	G	A	0.133012	18	71442664	14306	0.0275361	1.9006e-06	23.3333
ebi-a-GCST90017044	rs9608249	A	G	-0.158213	22	24613952	14306	0.0336317	2.06685e-06	22.1303
ebi-a-GCST90017001	rs9425984	T	C	-0.130234	1	34529736	14306	0.0292347	7.20676e-06	19.845
ebi-a-GCST90017001	rs7880204	T	C	-0.125454	1	171060821	14306	0.0275303	6.8388e-06	20.7657
ebi-a-GCST90017001	rs6818880	G	A	0.110081	4	94712747	14306	0.0245964	7.82546e-06	20.03
ebi-a-GCST90017001	rs10458299	T	C	-0.187753	7	135052348	14306	0.041969	8.3672e-06	20.0132
ebi-a-GCST90017001	rs10263623	C	T	0.193496	7	64894137	14306	0.0439023	8.90697e-06	19.4254
ebi-a-GCST90017001	rs7827125	C	T	0.1223	8	4954912	14306	0.0271331	7.17348e-06	20.3167
ebi-a-GCST90017001	rs113893692	C	T	-0.185107	9	28245518	14306	0.0403573	5.75705e-06	21.0379
ebi-a-GCST90017001	rs77910827	C	T	0.201788	9	96597985	14306	0.0413568	9.05378e-07	23.8066
ebi-a-GCST90017001	rs11006576	A	G	-0.110167	10	61322015	14306	0.024593	7.98656e-06	20.0669
ebi-a-GCST90017001	rs61841040	G	T	0.160621	10	9659749	14306	0.0341609	3.56139e-06	22.1078
ebi-a-GCST90017001	rs34297067	A	G	-0.186907	14	52185888	14306	0.0341475	6.59781e-08	29.9594
ebi-a-GCST90017087	rs75285799	T	C	0.132213	1	159508009	14306	0.0275812	3.24795e-06	22.9785
ebi-a-GCST90017087	rs11691923	G	A	-0.0923453	2	157246935	14306	0.0206883	8.35276e-06	19.9242
ebi-a-GCST90017087	rs474008	A	T	0.102406	3	8963324	14306	0.0231025	7.12279e-06	19.6487
ebi-a-GCST90017087	rs2199860	C	G	0.121445	4	58800779	14306	0.0222909	6.64477e-08	29.6827
ebi-a-GCST90017087	rs13165831	A	G	-0.120653	5	79470160	14306	0.0243306	9.81025e-07	24.5907
ebi-a-GCST90017087	rs56210598	C	G	-0.11152	6	1605241	14306	0.0225689	9.12053e-07	24.4166
ebi-a-GCST90017087	rs66473610	T	G	0.181405	7	22843553	14306	0.0401061	8.79124e-06	20.4587
ebi-a-GCST90017087	rs2317372	T	C	0.0946411	8	57438932	14306	0.0210788	7.92994e-06	20.1589
ebi-a-GCST90017087	rs12261792	T	G	-0.113723	10	11909896	14306	0.0256243	9.57326e-06	19.6967
ebi-a-GCST90017087	rs10892421	T	C	0.103858	11	119498403	14306	0.0213953	1.38589e-06	23.5637
ebi-a-GCST90017087	rs4766410	T	C	-0.0969305	12	1765779	14306	0.0212237	5.33876e-06	20.8583
ebi-a-GCST90017087	rs1969793	A	G	-0.102671	13	103561362	14306	0.0218939	3.25687e-06	21.9912
ebi-a-GCST90017087	rs9534068	A	G	0.098738	13	45802607	14306	0.0211319	3.06719e-06	21.8319
ebi-a-GCST90017087	rs115909738	A	C	-0.134627	15	61402485	14306	0.0297761	6.49127e-06	20.4423
ebi-a-GCST90017087	rs2831909	C	T	-0.132488	21	29955973	14306	0.0306785	5.89794e-06	18.6503
ebi-a-GCST90017015	rs967319	T	C	0.0788638	3	60615680	14306	0.0176744	8.38147e-06	19.9098
ebi-a-GCST90017015	rs4146507	C	T	0.079488	5	106209093	14306	0.0177002	7.2297e-06	20.1673
ebi-a-GCST90017015	rs77293403	A	G	0.164556	5	77388406	14306	0.0341775	1.77468e-06	23.1818
ebi-a-GCST90017015	rs9500080	C	T	0.0926764	6	105737322	14306	0.0178886	4.08517e-07	26.8402
ebi-a-GCST90017015	rs12701617	A	G	-0.0660617	7	38292857	14306	0.0149427	9.51853e-06	19.5453
ebi-a-GCST90017015	rs73139538	G	A	-0.148594	7	63323145	14306	0.0327469	7.77177e-06	20.5903
ebi-a-GCST90017015	rs113593397	A	G	-0.128935	8	123973840	14306	0.0282526	9.35729e-06	20.8269
ebi-a-GCST90017015	rs10885477	T	C	-0.135137	10	115332413	14306	0.0301894	8.59825e-06	20.0373
ebi-a-GCST90017015	rs80149660	C	T	-0.232987	10	129908282	14306	0.0519183	6.04213e-06	20.1383
ebi-a-GCST90017015	rs1867876	T	C	0.0842919	11	18768068	14306	0.0162192	2.7388e-07	27.0093
ebi-a-GCST90017015	rs150096134	T	A	0.162139	12	39589195	14306	0.0332089	2.37766e-06	23.8378
ebi-a-GCST90017015	rs116500994	G	T	-0.13755	13	81685543	14306	0.0293386	2.34477e-06	21.9807
ebi-a-GCST90017015	rs9529719	C	T	-0.074038	13	70856516	14306	0.0160494	5.96664e-06	21.281
ebi-a-GCST90017015	rs41438744	C	G	-0.124871	14	102553414	14306	0.0270129	2.44433e-06	21.3688
ebi-a-GCST90017015	rs111745969	A	G	0.120677	15	93110222	14306	0.0265781	3.70775e-06	20.6158
ebi-a-GCST90017015	rs11080063	G	A	-0.0665238	17	26789271	14306	0.0149837	6.66884e-06	19.7113
ebi-a-GCST90017015	rs55888180	C	G	0.128671	17	76443497	14306	0.0282795	5.89196e-06	20.7023
ebi-a-GCST90017015	rs6133067	T	C	0.0910829	20	3839754	14306	0.0178561	5.16928e-07	26.0196
ebi-a-GCST90017023	rs2861203	G	A	0.0572304	3	172950553	14306	0.0127279	7.36936e-06	20.2181
ebi-a-GCST90017023	rs13110238	C	G	-0.0636978	4	7678735	14306	0.0142041	4.47806e-06	20.1104
ebi-a-GCST90017023	rs72776675	T	C	-0.0647067	10	14137663	14306	0.014797	8.71686e-06	19.1228
ebi-a-GCST90017023	rs9932954	A	G	-0.0561864	16	1100633	14306	0.0115984	1.24882e-06	23.4675
ebi-a-GCST90016948	rs3860225	A	G	0.083936	1	111161677	14306	0.0167936	5.4968e-07	24.9809
ebi-a-GCST90016948	rs12118202	T	C	-0.0751986	1	210681370	14306	0.0147265	5.5423e-07	26.0748
ebi-a-GCST90016948	rs12057990	C	T	0.0589878	1	99470269	14306	0.0132268	8.9747e-06	19.8891
ebi-a-GCST90016948	rs4493272	T	C	-0.0604992	2	118910912	14306	0.0118027	3.02315e-07	26.2746
ebi-a-GCST90016948	rs4685827	T	C	-0.0679529	3	4864877	14306	0.0145407	2.77192e-06	21.8396
ebi-a-GCST90016948	rs2278540	G	A	0.0554249	3	32408916	14306	0.0123265	8.43587e-06	20.2176
ebi-a-GCST90016948	rs148376875	T	G	0.084515	3	170126707	14306	0.0179163	2.08027e-06	22.2521
ebi-a-GCST90016948	rs13069367	A	C	-0.0539768	3	71801830	14306	0.0119687	7.39486e-06	20.3386
ebi-a-GCST90016948	rs34660375	A	G	-0.0805894	5	180283881	14306	0.0178291	7.40321e-06	20.4313
ebi-a-GCST90016948	rs3758087	C	T	-0.0564199	8	23714609	14306	0.0124655	8.60578e-06	20.4854
ebi-a-GCST90016948	rs34071565	T	A	-0.1567	11	119712522	14306	0.0347882	5.60144e-06	20.2896
ebi-a-GCST90016948	rs7975087	C	A	-0.0601448	12	21404832	14306	0.0135454	7.59451e-06	19.7157
ebi-a-GCST90016948	rs9586501	G	A	0.0592681	13	105075823	14306	0.0127329	2.58988e-06	21.6664
ebi-a-GCST90016948	rs10131942	C	G	0.0701212	14	78643095	14306	0.0158326	8.60815e-06	19.6153
ebi-a-GCST90016948	rs912860	A	G	0.229046	14	33706908	14306	0.0483124	9.29929e-07	22.4765
ebi-a-GCST90016948	rs9958960	G	A	-0.0914807	18	63018983	14306	0.0173611	1.06324e-07	27.7654
ebi-a-GCST90016948	rs7252711	G	A	0.0740876	19	17460999	14306	0.0161926	5.56583e-06	20.9343
ebi-a-GCST90016948	rs2206482	T	G	-0.0569105	20	9771109	14306	0.0117486	1.30377e-06	23.4646
ebi-a-GCST90017024	rs954878	A	G	-0.0520656	1	54578401	14306	0.0109082	1.78201e-06	22.7822
ebi-a-GCST90017024	rs4955932	T	C	-0.0492283	3	55181375	14306	0.0109388	7.05424e-06	20.253
ebi-a-GCST90017024	rs7616165	G	T	-0.230542	3	190415145	14306	0.0483465	2.77389e-06	22.7389
ebi-a-GCST90017024	rs76193507	A	G	-0.22973	3	161749981	14306	0.0499776	2.93089e-06	21.1293
ebi-a-GCST90017024	rs59805249	T	C	0.0936162	5	90289997	14306	0.0207982	9.45388e-06	20.2605
ebi-a-GCST90017024	rs160061	G	A	-0.0513831	5	6116659	14306	0.0108094	2.12197e-06	22.5963
ebi-a-GCST90017024	rs10952110	G	T	0.0487709	7	8497922	14306	0.0109614	9.08113e-06	19.7965
ebi-a-GCST90017024	rs28540839	A	C	0.0508285	8	84735080	14306	0.0110591	9.34329e-06	21.1239
ebi-a-GCST90017024	rs7832116	A	G	-0.0714756	8	4842929	14306	0.0151703	3.57084e-06	22.1987
ebi-a-GCST90017024	rs7073658	G	T	0.0499621	10	62175024	14306	0.0109693	5.26914e-06	20.7455
ebi-a-GCST90017024	rs12362320	G	C	0.0573168	11	3922055	14306	0.0115466	8.0423e-07	24.6408
ebi-a-GCST90017024	rs68104925	T	C	-0.0549104	14	100177681	14306	0.0115385	2.36777e-06	22.647
ebi-a-GCST90017024	rs2880566	T	C	0.0599578	17	30016653	14306	0.0134693	5.61423e-06	19.8153
ebi-a-GCST90017024	rs11263806	A	G	-0.0524615	17	35240097	14306	0.0116758	5.06512e-06	20.1887
ebi-a-GCST90017024	rs12611395	G	A	0.0902532	19	21806125	14306	0.0199652	5.83042e-06	20.4352
ebi-a-GCST90017024	rs73044693	A	G	-0.10758	19	51256120	14306	0.0229884	3.57256e-06	21.9001
ebi-a-GCST90016968	rs1340391	T	C	-0.0592004	1	102960989	14306	0.0132244	6.73008e-06	20.04
ebi-a-GCST90016968	rs11585893	A	G	-0.0740746	1	10644351	14306	0.0147633	1.79511e-06	25.1751
ebi-a-GCST90016968	rs6795673	C	T	0.0538565	3	10593224	14306	0.0105251	3.37909e-07	26.1833
ebi-a-GCST90016968	rs66710942	T	C	-0.0488038	3	77215327	14306	0.0107412	5.8626e-06	20.6444
ebi-a-GCST90016968	rs2366421	T	A	-0.0528153	3	62019400	14306	0.0117124	7.64945e-06	20.3342
ebi-a-GCST90016968	rs28757219	T	A	0.0818398	6	29143451	14306	0.0170319	1.2942e-06	23.0889
ebi-a-GCST90016968	rs13207588	A	G	-0.059205	6	41519430	14306	0.0131195	7.48497e-06	20.3649
ebi-a-GCST90016968	rs495004	C	G	-0.0607475	9	112855426	14306	0.0129865	3.4209e-06	21.8813
ebi-a-GCST90016968	rs9507307	C	T	0.0604456	13	24910476	14306	0.0129128	2.12711e-06	21.9123
ebi-a-GCST90016968	rs2023437	T	C	-0.0782325	14	22045949	14306	0.0167634	5.01822e-06	21.7796
ebi-a-GCST90016968	rs17619981	T	G	0.0880978	19	24342250	14306	0.0187002	2.68683e-06	22.1941
ebi-a-GCST90016968	rs66474973	G	T	0.0812515	20	58605432	14306	0.0164479	6.80973e-07	24.4029
ebi-a-GCST90016922	rs13086907	G	A	0.0625312	3	142135117	14306	0.0131735	1.95488e-06	22.5316
ebi-a-GCST90016922	rs73232831	G	A	-0.151829	4	17413426	14306	0.0314932	1.87452e-06	23.2421
ebi-a-GCST90016922	rs1643968	T	C	-0.0565284	5	165266628	14306	0.0112298	4.14601e-07	25.339
ebi-a-GCST90016922	rs4722181	T	G	0.0501306	7	22817571	14306	0.0105798	2.00111e-06	22.4518
ebi-a-GCST90016922	rs1135612	G	A	0.0529785	7	75609677	14306	0.0119177	9.26296e-06	19.7613
ebi-a-GCST90016922	rs1447205	C	G	0.0502053	8	41231597	14306	0.0108382	2.93326e-06	21.4578
ebi-a-GCST90016922	rs61249479	A	C	0.0777075	9	124912908	14306	0.0168628	2.95474e-06	21.2357
ebi-a-GCST90016922	rs4463806	C	T	0.0543966	10	115597993	14306	0.0129365	7.80657e-06	17.6811
ebi-a-GCST90016922	rs1649999	A	G	0.0748989	10	80086072	14306	0.0166458	7.58124e-06	20.2461
ebi-a-GCST90016922	rs9423647	G	A	0.047817	10	5579818	14306	0.0105282	6.06108e-06	20.628
ebi-a-GCST90016922	rs71405394	G	A	-0.114178	15	101245088	14306	0.02405	2.16631e-06	22.539
ebi-a-GCST90016922	rs60274479	T	C	-0.0659623	16	21249925	14306	0.0134137	1.1623e-06	24.1821
ebi-a-GCST90016922	rs2834062	A	G	0.0489057	21	34377485	14306	0.0108842	8.43918e-06	20.1895
ebi-a-GCST90017064	rs2105937	G	A	-0.0580215	1	20552072	14306	0.0127806	5.10352e-06	20.6099
ebi-a-GCST90017064	rs12079579	A	G	0.0955324	1	161880482	14306	0.0213436	5.03721e-06	20.0339
ebi-a-GCST90017064	rs10931481	A	G	-0.0610096	2	191954852	14306	0.0130484	3.38213e-06	21.8616
ebi-a-GCST90017064	rs9870933	G	A	-0.0621643	3	112372317	14306	0.0126072	8.49122e-07	24.3134
ebi-a-GCST90017064	rs73802842	C	A	0.0736808	4	18824860	14306	0.0169665	7.48032e-06	18.8592
ebi-a-GCST90017064	rs13188803	T	A	0.0709419	5	112627773	14306	0.0156855	7.27562e-06	20.4554
ebi-a-GCST90017064	rs431418	G	A	0.094737	5	166419552	14306	0.0210157	5.53669e-06	20.3213
ebi-a-GCST90017064	rs12539819	C	T	0.110654	7	153487396	14306	0.0240684	4.49376e-06	21.1368
ebi-a-GCST90017064	rs2166943	C	A	-0.0566974	8	137090850	14306	0.0123497	5.27716e-06	21.0772
ebi-a-GCST90017064	rs2047242	A	G	-0.067603	10	29201860	14306	0.0133738	2.46371e-07	25.5518
ebi-a-GCST90017064	rs1391597	C	T	0.0590284	12	61119266	14306	0.0124874	1.85964e-06	22.3449
ebi-a-GCST90017064	rs289410	A	G	0.0654926	15	85563483	14306	0.0139101	2.27463e-06	22.1679
ebi-a-GCST90017064	rs71386687	T	G	0.121037	16	2767894	14306	0.02386	2.90764e-07	25.7333
ebi-a-GCST90016983	rs1010560	C	A	0.0580232	1	30400301	14306	0.0122722	1.95916e-06	22.3542
ebi-a-GCST90016983	rs74101919	T	C	-0.0718988	1	95424321	14306	0.0144651	1.0329e-06	24.7059
ebi-a-GCST90016983	rs1519491	T	C	0.0499197	2	22079770	14306	0.0113558	8.95282e-06	19.3245
ebi-a-GCST90016983	rs73167075	T	C	0.0573137	3	165693143	14306	0.0127573	8.5686e-06	20.1836
ebi-a-GCST90016983	rs56405618	A	G	-0.08963	4	174468316	14306	0.0186508	1.57195e-06	23.0947
ebi-a-GCST90016983	rs1576241	A	G	-0.0510343	6	72529277	14306	0.0109535	3.32859e-06	21.7079
ebi-a-GCST90016983	rs7784490	G	C	0.0518543	7	132556835	14306	0.0113136	4.55229e-06	21.0072
ebi-a-GCST90016983	rs946513	T	C	-0.205899	10	15913820	14306	0.0460018	8.61847e-06	20.0336
ebi-a-GCST90016983	rs12794898	G	T	0.0903299	11	124554061	14306	0.0197212	4.9153e-06	20.9796
ebi-a-GCST90016983	rs73031725	T	C	0.167591	11	134622282	14306	0.0355224	1.97916e-06	22.2585
ebi-a-GCST90016983	rs12886051	G	C	-0.0521782	14	29898456	14306	0.0118051	8.00774e-06	19.5361
ebi-a-GCST90016983	rs2907920	G	A	-0.0561173	19	2600717	14306	0.0126824	7.65332e-06	19.579
ebi-a-GCST90016983	rs4277593	G	A	-0.0585649	20	4319420	14306	0.0109914	1.1397e-07	28.3902
ebi-a-GCST90017089	rs11899949	G	A	0.130568	2	38049069	1531	0.0276239	2.76707e-06	22.341
ebi-a-GCST90017089	rs6445926	G	C	0.117031	3	57723877	1531	0.0249764	2.95822e-06	21.9554
ebi-a-GCST90017089	rs12512543	A	C	-0.178036	4	9608445	1531	0.0374344	2.54132e-06	22.619
ebi-a-GCST90017089	rs2546432	C	T	0.110803	5	180579462	1531	0.0249655	9.93276e-06	19.698
ebi-a-GCST90017089	rs4895919	C	T	0.116918	6	131630319	1531	0.0247515	2.75201e-06	22.3131
ebi-a-GCST90017089	rs342302	A	G	-0.152754	7	106378229	1531	0.0351572	8.15943e-06	18.878
ebi-a-GCST90017089	rs592514	T	A	-0.181449	9	136309841	1531	0.0391678	2.60375e-06	21.461
ebi-a-GCST90017089	rs56349194	A	G	-0.158501	11	9312796	1531	0.0315231	6.25749e-07	25.2817
ebi-a-GCST90017089	rs4764863	G	A	0.121561	12	102514184	1531	0.0246058	8.22224e-07	24.407
ebi-a-GCST90017089	rs173120	C	T	-0.13381	13	72876881	1531	0.0290127	7.65244e-06	21.2716
ebi-a-GCST90017089	rs911666	T	C	-0.118576	14	96071125	1531	0.0263146	7.65244e-06	20.3049
ebi-a-GCST90017089	rs1882775	A	G	-0.13827	21	40405606	1531	0.031273	8.72831e-06	19.5487
ebi-a-GCST90016938	rs488164	G	T	-0.117998	1	239995451	14306	0.025516	4.79789e-06	21.3857
ebi-a-GCST90016938	rs3733511	A	G	0.128253	4	119955787	14306	0.0274718	3.38556e-06	21.7952
ebi-a-GCST90016938	rs11547158	A	G	-0.177599	7	148921732	14306	0.0372795	2.70222e-06	22.6956
ebi-a-GCST90016938	rs10759623	C	T	-0.162115	9	115821485	14306	0.032151	5.78309e-07	25.4248
ebi-a-GCST90016938	rs17379710	T	C	-0.116383	11	35334668	14306	0.0252125	3.97109e-06	21.3082
ebi-a-GCST90016938	rs2155352	A	G	-0.150538	11	95357209	14306	0.0302319	6.63437e-07	24.7948
ebi-a-GCST90016938	rs697771	A	G	-0.117677	16	54115200	14306	0.0251491	3.19374e-06	21.8947
ebi-a-GCST90016938	rs78222136	G	C	0.224835	16	64956642	14306	0.0511672	8.4126e-06	19.3083
ebi-a-GCST90016938	rs2156611	T	C	-0.112486	18	43345864	14306	0.0251099	9.42671e-06	20.0681
ebi-a-GCST90016938	rs6025153	C	G	-0.118619	20	55348292	14306	0.0261969	7.07082e-06	20.5026
ebi-a-GCST90017034	rs6856150	A	G	-0.0881922	4	11907559	14306	0.0194146	6.05954e-06	20.635
ebi-a-GCST90017034	rs10093869	A	G	-0.0577795	8	1266824	14306	0.0125389	3.67443e-06	21.2338
ebi-a-GCST90017034	rs74553962	T	G	0.121449	8	69677480	14306	0.0264106	9.48681e-06	21.1462
ebi-a-GCST90017034	rs16918425	A	T	0.0999781	11	6848360	14306	0.0223785	8.85054e-06	19.9594
ebi-a-GCST90017034	rs77779484	G	A	-0.133489	12	67655943	14306	0.0268526	6.56251e-07	24.7126
ebi-a-GCST90017034	rs28417404	A	G	-0.0726896	14	70944224	14306	0.0161372	3.68036e-06	20.2903
ebi-a-GCST90017034	rs503751	C	G	0.0618294	15	58063881	14306	0.0118887	2.07625e-07	27.0471
ebi-a-GCST90017034	rs4793970	A	G	-0.0576329	17	46763962	14306	0.0129154	6.02698e-06	19.9125
ebi-a-GCST90017034	rs10423795	T	C	-0.0550695	19	49523088	14306	0.0121164	6.5793e-06	20.6574
ebi-a-GCST90016994	rs75949021	T	C	-0.169667	2	175403951	14306	0.0374238	3.57511e-06	20.5541
ebi-a-GCST90017111	rs7546249	A	T	0.0569173	1	176792690	14306	0.0118382	1.41932e-06	23.1162
ebi-a-GCST90017111	rs72706335	T	C	-0.223193	1	157495438	14306	0.0493382	7.13116e-06	20.4642
ebi-a-GCST90017111	rs2032750	C	T	0.0510857	2	53831026	14306	0.0106804	1.70836e-06	22.8783
ebi-a-GCST90017111	rs73846128	A	G	-0.0664262	3	89340254	14306	0.0133481	4.783e-07	24.7651
ebi-a-GCST90017111	rs62531359	T	G	0.0657788	8	70916181	14306	0.0149886	8.42326e-06	19.2597
ebi-a-GCST90017111	rs13291169	C	G	0.0700929	9	116888284	14306	0.0148756	2.60994e-06	22.2024
ebi-a-GCST90017111	rs62575403	C	T	0.145424	9	136493820	14306	0.0311079	2.95951e-06	21.854
ebi-a-GCST90017111	rs73512608	G	A	-0.123117	13	70522683	14306	0.0236743	2.53893e-07	27.0447
ebi-a-GCST90017111	rs7999780	G	A	0.0543635	13	24963729	14306	0.0124067	9.46651e-06	19.2
ebi-a-GCST90017111	rs111845179	T	C	0.104177	14	59317502	14306	0.0213837	6.47187e-07	23.7344
ebi-a-GCST90017111	rs929878	T	C	0.0540001	16	74290641	14306	0.0121526	6.51118e-06	19.7447
ebi-a-GCST90017111	rs73975615	G	A	-0.207163	17	6461200	14306	0.0442629	1.20412e-06	21.9051
ebi-a-GCST90017111	rs6586324	T	C	0.0477792	21	43942135	14306	0.0105437	7.36885e-06	20.5349
ebi-a-GCST90017111	rs17343978	A	C	-0.0556041	22	27433885	14306	0.0120272	7.2247e-06	21.3739
ebi-a-GCST90017049	rs2801960	G	C	-0.0520975	1	41878680	14306	0.0115111	6.20869e-06	20.4833
ebi-a-GCST90017049	rs73002572	G	C	0.181548	2	103755970	14306	0.0414078	8.82226e-06	19.2229
ebi-a-GCST90017049	rs4955951	A	G	-0.0713749	3	55243531	14306	0.0165826	9.9552e-06	18.5262
ebi-a-GCST90017049	rs113753996	T	C	0.0820689	5	32477664	14306	0.0174463	3.98896e-06	22.1284
ebi-a-GCST90017049	rs1492620	T	C	-0.0830505	6	50405920	14306	0.0180073	3.52574e-06	21.271
ebi-a-GCST90017049	rs2791343	T	C	0.051717	8	131316030	14306	0.0113369	5.53962e-06	20.8103
ebi-a-GCST90017049	rs10827477	A	G	-0.0547387	10	35262588	14306	0.0115163	2.1918e-06	22.5924
ebi-a-GCST90017049	rs2482038	C	A	0.0518991	10	12835085	14306	0.0108777	1.70314e-06	22.7638
ebi-a-GCST90017049	rs2286384	C	G	0.0518814	12	1891043	14306	0.0107482	1.43857e-06	23.2998
ebi-a-GCST90017049	rs1223978	C	T	-0.0484169	13	108775162	14306	0.0108254	8.16188e-06	20.0035
ebi-a-GCST90017049	rs8053158	G	A	0.0740543	16	86769909	14306	0.0159151	5.89807e-06	21.6512
ebi-a-GCST90017049	rs6121460	G	A	0.0932955	20	60293505	14306	0.0199206	2.64107e-06	21.9339
ebi-a-GCST90017049	rs79968837	A	G	-0.0950311	20	41177956	14306	0.0193507	1.14623e-06	24.1178
ebi-a-GCST90017049	rs243585	C	G	-0.0585939	21	19151940	14306	0.0121017	1.32681e-06	23.4429
ebi-a-GCST90017049	rs2833828	G	A	0.0489617	21	33811886	14306	0.0108702	6.81648e-06	20.2879
ebi-a-GCST90016969	rs28479800	A	T	-0.09152	1	206216607	14306	0.0210002	7.93414e-06	18.9926
ebi-a-GCST90016969	rs113258194	A	G	0.098992	2	180020849	14306	0.0214121	7.31122e-06	21.3738
ebi-a-GCST90016969	rs62251337	G	A	0.0690763	3	44327429	14306	0.0149374	4.2416e-06	21.3849
ebi-a-GCST90016969	rs35177866	A	G	0.0917125	3	181589155	14306	0.0190133	2.94761e-06	23.2671
ebi-a-GCST90016969	rs79795328	A	G	-0.0818645	4	114546595	14306	0.0176441	4.23302e-06	21.5274
ebi-a-GCST90016969	rs72684847	T	C	-0.114369	4	102616869	14306	0.0253873	6.76176e-06	20.2947
ebi-a-GCST90016969	rs2276875	A	G	-0.0697176	4	5730954	14306	0.0139537	4.65029e-07	24.9635
ebi-a-GCST90016969	rs77455852	T	G	-0.0891491	5	54107036	14306	0.0195601	3.16352e-06	20.7726
ebi-a-GCST90016969	rs11155559	T	C	0.0956023	6	148601905	14306	0.0212961	8.91908e-06	20.1529
ebi-a-GCST90016969	rs199035	G	A	0.0559495	6	23435415	14306	0.0119716	3.00296e-06	21.8418
ebi-a-GCST90016969	rs2428166	G	A	-0.165859	6	110831148	14306	0.0337309	8.50883e-07	24.1781
ebi-a-GCST90016969	rs2057922	C	G	-0.0915241	7	10076378	14306	0.0194623	3.82631e-06	22.1148
ebi-a-GCST90016969	rs13242616	C	T	0.0583747	7	122021518	14306	0.0123176	2.29018e-06	22.4593
ebi-a-GCST90016969	rs76181748	C	T	-0.0778559	8	105458416	14306	0.017164	6.77657e-06	20.5753
ebi-a-GCST90016969	rs28418786	C	G	-0.0791324	8	25834694	14306	0.0174957	6.47635e-06	20.4572
ebi-a-GCST90016969	rs60316894	C	T	-0.121478	12	54872438	14306	0.025184	1.19064e-06	23.2673
ebi-a-GCST90016969	rs12909713	C	T	-0.0550716	15	87145913	14306	0.0120039	4.94527e-06	21.048
ebi-a-GCST90016916	rs1884466	C	T	-0.0475363	1	64139196	14306	0.0106939	9.52708e-06	19.7596
ebi-a-GCST90016916	rs290833	T	G	-0.0497374	1	97457427	14306	0.0111376	8.02897e-06	19.9427
ebi-a-GCST90016916	rs2300774	A	G	-0.0524152	3	195793712	14306	0.0106784	8.95468e-07	24.0936
ebi-a-GCST90016916	rs1074800	G	A	-0.0492438	5	3002546	14306	0.010887	6.14582e-06	20.4591
ebi-a-GCST90016916	rs62504403	C	T	0.0681159	8	38803551	14306	0.0127883	1.12264e-07	28.3708
ebi-a-GCST90016916	rs7826267	G	T	0.0839071	8	2954952	14306	0.0199131	9.28453e-06	17.755
ebi-a-GCST90016916	rs10781552	C	T	-0.0552212	10	133897233	14306	0.0116074	2.33115e-06	22.633
ebi-a-GCST90016916	rs17530232	A	G	0.10305	13	40385457	14306	0.0224648	2.79126e-06	21.0422
ebi-a-GCST90016916	rs4078432	T	C	0.0608929	14	48997206	14306	0.0133764	4.23107e-06	20.7231
ebi-a-GCST90016916	rs8003149	C	T	0.0538798	14	56156504	14306	0.0116888	4.08479e-06	21.2477
ebi-a-GCST90016916	rs56970041	T	G	0.0724145	14	80357610	14306	0.0164471	5.40344e-06	19.3853
ebi-a-GCST90016916	rs35161940	T	C	-0.0806041	17	70327224	14306	0.0167641	1.8451e-06	23.1182
ebi-a-GCST90016916	rs7234058	T	C	-0.0945759	18	5830507	14306	0.0194091	9.12347e-07	23.7438
ebi-a-GCST90016974	rs270727	G	C	-0.0694173	1	45082825	14306	0.0150795	5.38158e-06	21.1915
ebi-a-GCST90016974	rs71428626	G	T	-0.133188	2	83093264	14306	0.0289905	4.80408e-06	21.1066
ebi-a-GCST90016974	rs78453362	A	G	-0.14948	3	78740009	14306	0.0327073	4.05807e-06	20.887
ebi-a-GCST90016974	rs782080	A	T	-0.0653488	3	127468661	14306	0.0137974	2.23398e-06	22.4327
ebi-a-GCST90016974	rs326049	C	G	0.0759694	5	997217	14306	0.0167617	8.18653e-06	20.5419
ebi-a-GCST90016974	rs2642760	G	C	0.0713357	5	62119947	14306	0.0145396	8.58084e-07	24.0718
ebi-a-GCST90016974	rs62390301	T	C	-0.0872983	5	159867647	14306	0.0174893	7.41908e-07	24.9153
ebi-a-GCST90016974	rs9657374	C	T	0.0680719	8	4834406	14306	0.0148172	4.5036e-06	21.1059
ebi-a-GCST90016974	rs7083431	A	C	0.0703539	10	72711156	14306	0.0144439	8.85462e-07	23.7251
ebi-a-GCST90016974	rs72814525	A	G	0.0664154	10	72443070	14306	0.0149766	8.24594e-06	19.6658
ebi-a-GCST90016974	rs11228830	A	G	0.135265	11	56664962	14306	0.0298411	6.55164e-06	20.5467
ebi-a-GCST90016974	rs12304031	G	A	-0.0862781	12	129438771	14306	0.0196846	6.7007e-06	19.2109
ebi-a-GCST90016974	rs2114713	G	T	0.062721	15	80528373	14306	0.0138998	6.87717e-06	20.3615
ebi-a-GCST90016974	rs1862649	G	A	0.113124	16	22172866	14306	0.0248176	4.76255e-06	20.7773
ebi-a-GCST90016974	rs12458763	A	C	0.122037	18	34091618	14306	0.0269587	6.36649e-06	20.492
ebi-a-GCST90016974	rs62130338	A	G	0.0732608	19	49162501	14306	0.0158324	3.89807e-06	21.4116
ebi-a-GCST90016974	rs113054641	G	A	-0.144881	21	16550389	14306	0.0274574	1.73696e-07	27.8422
ebi-a-GCST90017033	rs10202904	G	T	0.112811	2	125440268	14306	0.0239106	3.08546e-06	22.2598
ebi-a-GCST90017033	rs6776814	T	C	-0.188956	3	15053083	14306	0.0419905	8.04896e-06	20.2497
ebi-a-GCST90017033	rs894996	C	A	0.214213	4	104418307	14306	0.0456045	3.81566e-06	22.0636
ebi-a-GCST90017033	rs1334944	T	C	0.115197	10	112266046	14306	0.0255492	7.61377e-06	20.3295
ebi-a-GCST90017033	rs11018665	A	T	0.113013	11	89349287	14306	0.0254343	7.03105e-06	19.7432
ebi-a-GCST90017033	rs76029318	T	C	0.222849	13	41963791	14306	0.0454319	1.07552e-06	24.0602
ebi-a-GCST90017033	rs4779844	C	G	-0.109639	15	31516919	14306	0.0247979	9.28282e-06	19.5479
ebi-a-GCST90017033	rs4802933	G	A	0.135628	19	52925820	14306	0.0308139	9.73823e-06	19.3734
ebi-a-GCST90017060	rs11581881	C	T	0.0661211	1	9361576	14306	0.0144736	4.72585e-06	20.8702
ebi-a-GCST90017060	rs12485353	G	A	-0.0607903	3	197049996	14306	0.0130847	4.19382e-06	21.5845
ebi-a-GCST90017060	rs76973485	G	T	0.194976	3	9534657	14306	0.0418213	3.34981e-06	21.7354
ebi-a-GCST90017060	rs9313055	T	C	0.105087	5	3628882	14306	0.023446	9.54707e-06	20.0891
ebi-a-GCST90017060	rs12189346	G	A	0.0684961	5	141395140	14306	0.014558	1.67954e-06	22.1375
ebi-a-GCST90017060	rs7784330	A	G	0.0498329	7	32530997	14306	0.0112066	8.16263e-06	19.7735
ebi-a-GCST90017060	rs2730183	G	A	-0.0488692	8	40311885	14306	0.0109907	8.43782e-06	19.7706
ebi-a-GCST90017060	rs2428106	C	G	-0.0490863	9	136620584	14306	0.0109903	8.37606e-06	19.9481
ebi-a-GCST90017060	rs12336782	T	C	-0.0856047	9	13609119	14306	0.0189311	8.603e-06	20.4477
ebi-a-GCST90017060	rs16918863	A	C	0.111491	10	19780463	14306	0.0240157	4.15499e-06	21.5521
ebi-a-GCST90017060	rs12781711	C	T	-0.0656129	10	2219930	14306	0.0117477	2.553e-08	31.1941
ebi-a-GCST90017060	rs4385846	T	G	-0.0598404	10	115650278	14306	0.0131807	6.46205e-06	20.6116
ebi-a-GCST90017060	rs75088940	T	C	-0.0942968	12	30245557	14306	0.0200712	2.55399e-06	22.0723
ebi-a-GCST90017060	rs9565219	T	A	-0.0524592	13	76583319	14306	0.0117701	8.72529e-06	19.8647
ebi-a-GCST90017060	rs1729063	C	G	0.0533411	16	10863459	14306	0.0120757	9.63585e-06	19.5119
ebi-a-GCST90017008	rs72730932	C	A	-0.0899559	1	192019835	14306	0.0177107	6.88763e-07	25.7981
ebi-a-GCST90017008	rs16840310	G	A	0.0608052	1	240694163	14306	0.0122149	6.75118e-07	24.78
ebi-a-GCST90017008	rs11126423	T	C	-0.0904399	2	74195551	14306	0.0196301	5.91248e-06	21.2263
ebi-a-GCST90017008	rs9837139	A	G	0.10752	3	29811865	14306	0.0240482	8.70803e-06	19.99
ebi-a-GCST90017008	rs9852893	G	C	-0.0657834	3	3556826	14306	0.0129056	3.87543e-07	25.9822
ebi-a-GCST90017008	rs11736617	G	A	-0.0759493	4	38917830	14306	0.0172101	9.02049e-06	19.4751
ebi-a-GCST90017008	rs149302	T	C	-0.0645635	5	14159925	14306	0.0143225	7.48187e-06	20.3206
ebi-a-GCST90017008	rs9276029	A	G	-0.0811384	6	32695336	14306	0.0185669	8.92771e-06	19.0974
ebi-a-GCST90017008	rs17156849	G	A	-0.112891	7	28603985	14306	0.0245292	4.1917e-06	21.1813
ebi-a-GCST90017008	rs739451	C	T	0.0649589	9	136678954	14306	0.0147534	7.87807e-06	19.3862
ebi-a-GCST90017008	rs12812672	T	C	-0.096065	12	18127597	14306	0.020828	2.55806e-06	21.2733
ebi-a-GCST90017008	rs12911842	A	T	-0.0811976	15	40047706	14306	0.0183335	6.90828e-06	19.6153
ebi-a-GCST90017008	rs16940167	C	T	0.0732552	15	58683697	14306	0.0159898	3.90841e-06	20.989
ebi-a-GCST90017008	rs62029761	A	G	0.128753	16	16006242	14306	0.0276002	3.89081e-06	21.7616
ebi-a-GCST90017008	rs62200412	C	T	-0.0800851	20	4618639	14306	0.0163834	5.80216e-07	23.8944
ebi-a-GCST90017107	rs13086907	G	A	0.0625312	3	142135117	14306	0.0131735	1.95488e-06	22.5316
ebi-a-GCST90017107	rs73232831	G	A	-0.151829	4	17413426	14306	0.0314932	1.87452e-06	23.2421
ebi-a-GCST90017107	rs1643968	T	C	-0.0565284	5	165266628	14306	0.0112298	4.14601e-07	25.339
ebi-a-GCST90017107	rs4722181	T	G	0.0501306	7	22817571	14306	0.0105798	2.00111e-06	22.4518
ebi-a-GCST90017107	rs1135612	G	A	0.0529785	7	75609677	14306	0.0119177	9.26296e-06	19.7613
ebi-a-GCST90017107	rs1447205	C	G	0.0502053	8	41231597	14306	0.0108382	2.93326e-06	21.4578
ebi-a-GCST90017107	rs61249479	A	C	0.0777075	9	124912908	14306	0.0168628	2.95474e-06	21.2357
ebi-a-GCST90017107	rs4463806	C	T	0.0543966	10	115597993	14306	0.0129365	7.80657e-06	17.6811
ebi-a-GCST90017107	rs1649999	A	G	0.0748989	10	80086072	14306	0.0166458	7.58124e-06	20.2461
ebi-a-GCST90017107	rs9423647	G	A	0.047817	10	5579818	14306	0.0105282	6.06108e-06	20.628
ebi-a-GCST90017107	rs71405394	G	A	-0.114178	15	101245088	14306	0.02405	2.16631e-06	22.539
ebi-a-GCST90017107	rs60274479	T	C	-0.0659623	16	21249925	14306	0.0134137	1.1623e-06	24.1821
ebi-a-GCST90017107	rs2834062	A	G	0.0489057	21	34377485	14306	0.0108842	8.43918e-06	20.1895
ebi-a-GCST90016933	rs240104	T	C	-0.0603429	1	176571431	14306	0.0126849	1.51604e-06	22.6297
ebi-a-GCST90016933	rs2442778	A	G	0.116408	3	11654412	14306	0.0258545	9.02693e-06	20.2718
ebi-a-GCST90016933	rs1397793	A	G	0.0498855	5	90471451	14306	0.0112446	9.77372e-06	19.6816
ebi-a-GCST90016933	rs80046645	C	G	0.25584	5	459415	14306	0.0561995	4.65693e-06	20.7239
ebi-a-GCST90016933	rs76779974	C	G	0.0774888	5	125460084	14306	0.0171877	5.63093e-06	20.3256
ebi-a-GCST90016933	rs13307134	T	C	-0.0565686	7	105084680	14306	0.0126265	7.79938e-06	20.0717
ebi-a-GCST90016933	rs62448869	T	A	-0.0486059	7	24464799	14306	0.0108982	7.87281e-06	19.8915
ebi-a-GCST90016933	rs3025411	A	G	0.0926543	9	136512906	14306	0.0209468	8.26913e-06	19.5657
ebi-a-GCST90016933	rs11250875	T	C	0.06075	10	1922731	14306	0.0130939	4.82848e-06	21.5256
ebi-a-GCST90016933	rs719099	A	G	0.0778402	10	65799217	14306	0.0155815	5.43313e-07	24.9568
ebi-a-GCST90016933	rs1816223	G	A	0.0586265	12	11494021	14306	0.0129006	4.84117e-06	20.6523
ebi-a-GCST90016933	rs8010111	A	G	0.103377	14	39660509	14306	0.0229286	6.8962e-06	20.3279
ebi-a-GCST90016933	rs11073596	G	T	-0.0510212	15	86433579	14306	0.0114339	8.14442e-06	19.9119
ebi-a-GCST90016933	rs34739816	G	T	0.0965017	17	37376685	14306	0.0207666	3.88356e-06	21.5943
ebi-a-GCST90016933	rs11656361	A	C	0.0773006	17	8121332	14306	0.017553	8.0201e-06	19.3938
ebi-a-GCST90016933	rs12974142	G	A	0.0789796	19	52895166	14306	0.0177205	8.51236e-06	19.8645
ebi-a-GCST90016933	rs67561917	A	G	-0.0714367	20	62072077	14306	0.0154113	5.39126e-06	21.4864
ebi-a-GCST90017005	rs78250280	G	A	0.0749762	1	147291928	14306	0.0164404	3.35792e-06	20.798
ebi-a-GCST90017005	rs66746423	C	T	0.0751501	1	109398264	14306	0.0164978	6.11139e-06	20.7495
ebi-a-GCST90017005	rs6704822	G	A	-0.0739179	2	203661779	14306	0.0166705	6.62232e-06	19.6608
ebi-a-GCST90017005	rs13082419	C	T	-0.0715522	3	107736434	14306	0.016137	9.55983e-06	19.6608
ebi-a-GCST90017005	rs66830358	T	A	0.0528752	3	171895485	14306	0.0117972	6.8691e-06	20.0884
ebi-a-GCST90017005	rs57199565	T	C	0.0783394	3	190223732	14306	0.0160257	7.9704e-07	23.8961
ebi-a-GCST90017005	rs73849225	T	C	0.0975711	4	126371814	14306	0.0224388	5.20907e-06	18.9079
ebi-a-GCST90017005	rs16884680	G	T	-0.0906428	8	114445055	14306	0.0191909	1.73968e-06	22.3088
ebi-a-GCST90017005	rs876734	T	C	0.0618696	12	52423996	14306	0.0132532	2.88908e-06	21.7928
ebi-a-GCST90017005	rs9316536	T	G	-0.0817111	13	51938576	14306	0.0183121	7.8352e-06	19.9107
ebi-a-GCST90017005	rs11617697	A	G	-0.143349	13	98785900	14306	0.0286241	7.21755e-07	25.0799
ebi-a-GCST90017005	rs3809430	T	C	-0.0548171	14	44975510	14306	0.0118426	3.5532e-06	21.4258
ebi-a-GCST90017005	rs35179274	C	T	-0.0627263	14	51960625	14306	0.013786	5.75798e-06	20.7025
ebi-a-GCST90017005	rs72783037	C	A	0.0658926	16	60348381	14306	0.0143747	6.54757e-06	21.0124
ebi-a-GCST90017005	rs12964517	G	A	0.0587198	18	22460785	14306	0.0123453	2.07501e-06	22.6238
ebi-a-GCST90017005	rs73615400	T	C	-0.0956303	20	50140919	14306	0.0193428	9.53608e-07	24.4429
ebi-a-GCST90017005	rs6048195	A	T	-0.0603594	20	2308307	14306	0.011658	2.50323e-07	26.8066
ebi-a-GCST90017061	rs10495392	T	C	0.082486	1	237422989	14306	0.0187194	9.96323e-06	19.4168
ebi-a-GCST90017061	rs74060145	C	G	-0.115767	1	15322582	14306	0.0254199	8.70502e-06	20.7406
ebi-a-GCST90017061	rs439810	C	G	0.0577127	2	119467367	14306	0.0126675	7.0419e-06	20.7568
ebi-a-GCST90017061	rs72809222	T	C	0.0671775	2	57205854	14306	0.0139838	2.4119e-06	23.078
ebi-a-GCST90017061	rs995642	C	T	0.060048	2	134854659	14306	0.0126417	1.90222e-06	22.5624
ebi-a-GCST90017061	rs12638134	T	G	0.0582548	3	101334609	14306	0.0119657	1.21143e-06	23.7021
ebi-a-GCST90017061	rs73186226	G	A	-0.0993852	3	123829361	14306	0.0216819	6.71754e-06	21.0111
ebi-a-GCST90017061	rs10941294	C	T	-0.122057	5	36435597	14306	0.0260017	2.39701e-06	22.0354
ebi-a-GCST90017061	rs115777838	T	C	-0.18835	5	26110626	14306	0.0386643	4.62328e-07	23.7307
ebi-a-GCST90017061	rs62478832	T	A	-0.058129	7	109564034	14306	0.012903	6.04422e-06	20.2957
ebi-a-GCST90017061	rs34402072	C	T	-0.0688023	8	3636548	14306	0.0156083	9.80438e-06	19.431
ebi-a-GCST90017061	rs56105232	G	A	0.139276	9	14363769	14306	0.0299132	2.9128e-06	21.6784
ebi-a-GCST90017061	rs853612	A	G	-0.0528257	10	119928413	14306	0.0119367	9.75461e-06	19.5849
ebi-a-GCST90017061	rs61898819	A	T	0.0607865	11	126024042	14306	0.0138761	9.91791e-06	19.1902
ebi-a-GCST90017061	rs10791168	G	A	0.0664624	11	131659000	14306	0.0150069	9.7618e-06	19.6142
ebi-a-GCST90017061	rs77627087	C	G	0.067562	16	87759750	14306	0.0150103	7.4266e-06	20.2594
ebi-a-GCST90017061	rs79640386	T	A	-0.110863	18	4084336	14306	0.0248098	8.73756e-06	19.9676
ebi-a-GCST90017061	rs17296933	C	G	-0.0829544	19	49175964	14306	0.0185058	7.33719e-06	20.0938
ebi-a-GCST90017076	rs6588624	A	G	0.0662317	1	56849539	14306	0.0138147	1.79287e-06	22.9852
ebi-a-GCST90017076	rs7538034	T	G	-0.078598	1	71391694	14306	0.0165982	2.36706e-06	22.4234
ebi-a-GCST90017076	rs2191834	T	G	-0.0746375	2	229942951	14306	0.0159136	2.50196e-06	21.9977
ebi-a-GCST90017076	rs13409132	A	G	-0.165419	2	205616346	14306	0.0352154	4.3723e-06	22.0651
ebi-a-GCST90017076	rs6755871	C	G	-0.0613825	2	202450739	14306	0.0138976	9.33061e-06	19.5079
ebi-a-GCST90017076	rs989682	A	G	0.070194	3	15564453	14306	0.0155364	6.84715e-06	20.4126
ebi-a-GCST90017076	rs10517600	G	T	-0.0626993	4	155632958	14306	0.0139364	6.82763e-06	20.2406
ebi-a-GCST90017076	rs7725895	A	G	-0.116224	5	142244898	14306	0.0240367	3.94357e-06	23.3799
ebi-a-GCST90017076	rs34088226	A	G	-0.117807	5	4308946	14306	0.026924	7.66214e-06	19.1453
ebi-a-GCST90017076	rs66714985	A	C	0.116908	8	3305122	14306	0.0252447	4.85333e-06	21.4461
ebi-a-GCST90017076	rs118104867	C	T	0.214464	8	123977538	14306	0.0455098	3.43598e-06	22.2075
ebi-a-GCST90017076	rs10904722	C	T	-0.0672314	10	6714424	14306	0.0147123	5.04836e-06	20.8825
ebi-a-GCST90017076	rs17121075	G	A	0.0769254	14	85856796	14306	0.0172234	7.91425e-06	19.9481
ebi-a-GCST90017076	rs55682560	C	T	-0.131519	15	87392290	14306	0.0261319	4.97038e-07	25.33
ebi-a-GCST90017076	rs28691777	C	T	0.137134	17	58149405	14306	0.0266996	6.95697e-07	26.3804
ebi-a-GCST90017076	rs7226487	A	G	-0.0643682	18	74373125	14306	0.0138701	3.58286e-06	21.5369
ebi-a-GCST90017076	rs9979874	G	C	-0.0738925	21	38612024	14306	0.0150911	1.05271e-06	23.975
ebi-a-GCST90017091	rs11207728	A	G	0.14455	1	61827534	14306	0.0316912	5.73456e-06	20.8046
ebi-a-GCST90017091	rs74420793	A	G	-0.164413	4	127766709	14306	0.0353763	3.07319e-06	21.5997
ebi-a-GCST90017091	rs12522021	T	A	0.174339	5	78856074	14306	0.0400515	7.60221e-06	18.9475
ebi-a-GCST90017091	rs10233278	T	C	-0.116319	7	117496144	14306	0.0248527	3.508e-06	21.9056
ebi-a-GCST90017091	rs4617108	G	A	-0.248861	7	49423832	14306	0.0525929	1.97506e-06	22.3903
ebi-a-GCST90017091	rs11034576	A	G	0.205765	11	38085711	14306	0.0453311	8.85972e-06	20.604
ebi-a-GCST90017091	rs62640857	A	G	0.148238	12	69332975	14306	0.0326455	4.49262e-06	20.6192
ebi-a-GCST90017091	rs11844714	A	G	-0.143245	14	49001226	14306	0.0320272	5.06209e-06	20.0042
ebi-a-GCST90017091	rs10410917	C	T	-0.11471	19	14970441	14306	0.0250025	5.57353e-06	21.0492
ebi-a-GCST90017091	rs1287018	G	A	0.141125	20	5826474	14306	0.0319309	9.87097e-06	19.5337
ebi-a-GCST90017091	rs74887130	C	G	-0.192166	21	28684912	14306	0.0358817	1.16118e-07	28.6818
ebi-a-GCST90016926	rs62191117	A	G	0.0684302	2	239900775	14306	0.0133636	2.75943e-07	26.221
ebi-a-GCST90016926	rs7638039	T	C	0.0603335	3	70588939	14306	0.0127779	2.70477e-06	22.2945
ebi-a-GCST90016926	rs2367850	G	C	0.0629104	3	193456274	14306	0.0131712	1.84629e-06	22.8136
ebi-a-GCST90016926	rs17000015	A	T	-0.0609257	4	75867283	14306	0.0125363	1.1272e-06	23.619
ebi-a-GCST90016926	rs4033856	T	C	-0.081834	4	45642485	14306	0.0168931	1.02903e-06	23.4665
ebi-a-GCST90016926	rs62395635	T	C	0.110583	5	173497796	14306	0.0238514	3.34696e-06	21.4956
ebi-a-GCST90016926	rs1153990	A	G	-0.058727	5	104233461	14306	0.0128306	5.96788e-06	20.9499
ebi-a-GCST90016926	rs112159068	A	T	0.131484	6	138305038	14306	0.0281089	3.56484e-06	21.8805
ebi-a-GCST90016926	rs6969323	A	C	-0.0593564	7	104214487	14306	0.0129137	3.8858e-06	21.1268
ebi-a-GCST90016926	rs112135816	T	G	-0.0775052	9	82485327	14306	0.0171554	5.27667e-06	20.4108
ebi-a-GCST90016926	rs74776516	T	G	-0.0944052	11	20763367	14306	0.0213287	6.85046e-06	19.5913
ebi-a-GCST90016926	rs7302582	G	C	-0.106817	12	1396151	14306	0.023298	3.33557e-06	21.0205
ebi-a-GCST90016926	rs9537886	A	C	-0.0570888	13	58545246	14306	0.0110683	2.35109e-07	26.6036
ebi-a-GCST90016926	rs2184675	A	T	-0.0563972	14	66593668	14306	0.0124753	6.08373e-06	20.4368
ebi-a-GCST90016926	rs28480294	C	T	0.0516967	15	71522509	14306	0.0115503	6.60602e-06	20.0327
ebi-a-GCST90016926	rs147968	C	T	0.0489475	16	85945839	14306	0.0110321	9.12704e-06	19.6854
ebi-a-GCST90016926	rs9964679	A	G	0.0537051	18	26569901	14306	0.0116008	4.47384e-06	21.4316
ebi-a-GCST90016926	rs67737557	C	G	0.0738409	20	29836081	14306	0.0151678	1.03743e-06	23.7
ebi-a-GCST90016973	rs12034718	G	A	-0.0701199	1	67379595	14306	0.0158213	9.57679e-06	19.6426
ebi-a-GCST90016973	rs10084203	G	A	-0.0549699	2	191304149	14306	0.0123563	8.58638e-06	19.7912
ebi-a-GCST90016973	rs56221232	T	C	0.0828027	2	153453410	14306	0.0167401	7.61939e-07	24.4666
ebi-a-GCST90016973	rs2017189	T	G	0.0506956	4	7460153	14306	0.011024	3.87258e-06	21.1477
ebi-a-GCST90016973	rs62478070	T	G	0.224039	7	157688150	14306	0.0494959	5.93772e-06	20.4884
ebi-a-GCST90016973	rs4962426	T	G	-0.0614216	10	126908208	14306	0.0135979	7.38482e-06	20.4032
ebi-a-GCST90016973	rs7322368	C	T	-0.0815733	13	100213990	14306	0.0183167	5.51785e-06	19.8336
ebi-a-GCST90016973	rs12585793	T	C	-0.262206	13	27018240	14306	0.0564729	5.79189e-06	21.5578
ebi-a-GCST90016973	rs75238760	T	A	0.0619423	18	22899113	14306	0.0139942	6.79704e-06	19.592
ebi-a-GCST90016941	rs16861661	G	A	-0.193287	1	18501459	14306	0.0379293	2.70128e-07	25.969
ebi-a-GCST90016941	rs74599091	A	G	0.191613	1	179720669	14306	0.0425039	7.6952e-06	20.3232
ebi-a-GCST90016941	rs1530559	G	A	0.0772453	2	135755629	14306	0.0176921	9.6525e-06	19.0627
ebi-a-GCST90016941	rs11674854	C	T	-0.0830224	2	28903275	14306	0.0175267	2.59543e-06	22.4383
ebi-a-GCST90016941	rs77478751	A	G	-0.219178	3	173151665	14306	0.0473566	5.9595e-06	21.4207
ebi-a-GCST90016941	rs62314653	C	A	0.177082	4	109896462	14306	0.0392269	6.59189e-06	20.3789
ebi-a-GCST90016941	rs9345899	A	G	-0.124042	6	67559323	14306	0.0278946	9.44583e-06	19.7741
ebi-a-GCST90016941	rs768253	T	G	-0.0792344	8	69010103	14306	0.0170604	3.60761e-06	21.5699
ebi-a-GCST90016941	rs1590596	C	G	-0.10381	13	23836941	14306	0.0220135	3.89933e-06	22.2382
ebi-a-GCST90016941	rs328312	T	A	0.082529	16	73890910	14306	0.0168225	8.69121e-07	24.0676
ebi-a-GCST90016941	rs921925	A	C	0.0999419	19	6928017	14306	0.0201687	5.77192e-07	24.555
ebi-a-GCST90016941	rs6092149	A	T	-0.0825646	20	54192992	14306	0.0170282	1.38159e-06	23.5099
ebi-a-GCST90016964	rs4364940	A	G	0.126418	1	234126516	14306	0.0282207	8.58361e-06	20.067
ebi-a-GCST90016964	rs4680035	G	A	0.119599	3	152805600	14306	0.0259446	4.99057e-06	21.2501
ebi-a-GCST90016964	rs17380632	A	T	0.125564	3	79794395	14306	0.0280409	9.27129e-06	20.0515
ebi-a-GCST90016964	rs58212166	A	G	-0.161506	4	189076705	14306	0.0359102	7.93615e-06	20.2275
ebi-a-GCST90016964	rs12675596	G	T	0.145669	8	69994816	14306	0.0290678	9.63718e-07	25.1137
ebi-a-GCST90016964	rs2154444	G	T	-0.138234	21	36053643	14306	0.0308961	8.36758e-06	20.0181
ebi-a-GCST90016964	rs34619204	G	A	-0.156037	21	40993008	14306	0.0344392	8.84199e-06	20.5281
ebi-a-GCST90017059	rs12724320	C	T	-0.120881	1	179370499	14306	0.0249229	1.51985e-06	23.5244
ebi-a-GCST90017059	rs9729514	G	A	-0.184934	1	219901055	14306	0.0394616	2.36772e-06	21.9626
ebi-a-GCST90017059	rs4490371	T	C	-0.111816	3	76205107	14306	0.0248963	7.74622e-06	20.1715
ebi-a-GCST90017059	rs12636310	G	A	0.132725	3	185469491	14306	0.0282037	2.81235e-06	22.1459
ebi-a-GCST90017059	rs1416041	A	C	-0.182339	6	105073676	14306	0.0339898	7.04417e-08	28.7781
ebi-a-GCST90017059	rs2729556	T	C	0.109097	7	111763988	14306	0.0233699	3.18676e-06	21.7927
ebi-a-GCST90017059	rs10274562	C	T	0.110917	7	11222521	14306	0.0244556	6.49606e-06	20.5703
ebi-a-GCST90017059	rs79113084	C	T	-0.152166	12	29634919	14306	0.0317519	2.06125e-06	22.9666
ebi-a-GCST90017009	rs3842897	G	A	-0.112639	1	183503664	14306	0.0242751	5.19709e-06	21.5306
ebi-a-GCST90017009	rs12049454	T	C	-0.0647298	1	85228325	14306	0.0134065	1.17379e-06	23.3119
ebi-a-GCST90017009	rs76463770	A	G	0.19313	3	45479090	14306	0.0419866	3.77477e-06	21.1582
ebi-a-GCST90017009	rs1426266	C	T	0.0665521	3	188224096	14306	0.0137151	1.24934e-06	23.5465
ebi-a-GCST90017009	rs62414802	C	T	-0.0611904	6	76598635	14306	0.013457	4.29181e-06	20.6762
ebi-a-GCST90017009	rs7119679	G	A	-0.0809085	11	94681786	14306	0.0174782	3.52493e-06	21.4287
ebi-a-GCST90017009	rs116979587	T	A	-0.121679	15	25151194	14306	0.0260821	3.04635e-06	21.7644
ebi-a-GCST90017009	rs8076666	G	A	-0.088655	17	78223817	14306	0.0198094	8.01826e-06	20.0292
ebi-a-GCST90017009	rs112362903	A	G	-0.149047	17	33761027	14306	0.0333271	7.87771e-06	20.001
ebi-a-GCST90017009	rs2276529	C	G	-0.0759406	21	45153079	14306	0.0165099	5.35673e-06	21.1572
ebi-a-GCST90017097	rs2692012	G	A	-0.112244	1	203991605	14306	0.0253553	2.27023e-06	19.597
ebi-a-GCST90017097	rs16851319	G	C	-0.0729137	1	203308383	14306	0.0150954	2.7029e-06	23.3308
ebi-a-GCST90017097	rs3935584	C	T	-0.0524466	2	233929283	14306	0.0115749	7.19747e-06	20.5305
ebi-a-GCST90017097	rs186073	T	C	0.0529219	3	31133401	14306	0.0118542	8.7444e-06	19.9309
ebi-a-GCST90017097	rs72647048	T	C	-0.0772459	8	57865378	14306	0.0170876	9.00285e-06	20.4357
ebi-a-GCST90017097	rs112381107	C	T	0.21009	9	15269705	14306	0.0456974	3.21655e-06	21.1362
ebi-a-GCST90017097	rs17791387	A	G	-0.0727501	9	81834426	14306	0.0154369	2.25294e-06	22.2099
ebi-a-GCST90017097	rs11599763	C	T	0.0554862	10	11855599	14306	0.0117486	2.60699e-06	22.3048
ebi-a-GCST90017097	rs62020470	A	G	-0.0573633	15	96161065	14306	0.0129462	7.50983e-06	19.6329
ebi-a-GCST90017097	rs9928243	C	A	-0.0544713	16	71541641	14306	0.0117811	3.96634e-06	21.3778
ebi-a-GCST90017097	rs4506934	C	T	-0.0953383	17	2856662	14306	0.0201367	2.42996e-06	22.416
ebi-a-GCST90017097	rs6058181	C	T	0.0836765	20	33694801	14306	0.0166098	2.52773e-07	25.3792
ebi-a-GCST90017097	rs2838334	G	A	0.0569024	21	45064961	14306	0.0124223	4.16793e-06	20.9825
ebi-a-GCST90016963	rs6742198	A	G	-0.149152	2	33607071	14306	0.0316484	3.34511e-06	22.2103
ebi-a-GCST90016963	rs1901739	G	T	-0.115769	5	114286707	14306	0.0248626	3.58798e-06	21.6816
ebi-a-GCST90016963	rs76904847	G	A	0.148523	7	137968010	14306	0.0334857	6.08751e-06	19.6729
ebi-a-GCST90016963	rs35778461	C	T	0.146679	9	100150556	14306	0.0297186	1.20629e-06	24.3601
ebi-a-GCST90016963	rs602075	G	A	-0.168974	9	79110160	14306	0.0296976	3.56574e-08	32.3741
ebi-a-GCST90016963	rs7898615	T	G	0.167966	10	122413451	14306	0.0373586	8.87279e-06	20.2144
ebi-a-GCST90016963	rs594561	T	C	-0.112231	11	88632972	14306	0.0251681	9.41109e-06	19.885
ebi-a-GCST90016963	rs35110698	T	C	-0.146322	12	28018998	14306	0.0320852	5.72321e-06	20.7974
ebi-a-GCST90016963	rs685403	G	C	-0.175203	18	75370866	14306	0.0404474	4.88394e-06	18.763
ebi-a-GCST90017084	rs4644504	T	C	-0.0969321	1	221985829	14306	0.0216146	5.81969e-06	20.1113
ebi-a-GCST90017084	rs11809762	G	A	-0.0934634	1	175159585	14306	0.0190198	1.68287e-06	24.1474
ebi-a-GCST90017084	rs11904514	A	G	0.109498	2	26541158	14306	0.0249839	7.89951e-06	19.2084
ebi-a-GCST90017084	rs1809136	C	G	-0.0994594	2	11152180	14306	0.0228638	8.36989e-06	18.9232
ebi-a-GCST90017084	rs16823675	C	T	-0.0767515	2	145173029	14306	0.0149973	2.33346e-07	26.1907
ebi-a-GCST90017084	rs11684166	A	G	-0.0769635	2	111817641	14306	0.0168349	3.49116e-06	20.9001
ebi-a-GCST90017084	rs10200320	T	C	-0.0641139	2	197967710	14306	0.0142769	5.6607e-06	20.1668
ebi-a-GCST90017084	rs2898979	G	C	0.0901515	4	54596608	14306	0.0202199	7.67291e-06	19.8787
ebi-a-GCST90017084	rs35740166	C	T	-0.112246	4	105068883	14306	0.0226824	8.39982e-07	24.4886
ebi-a-GCST90017084	rs17086536	C	A	-0.100851	6	124369748	14306	0.022432	3.3638e-06	20.2127
ebi-a-GCST90017084	rs34985298	G	A	-0.0623526	7	93746275	14306	0.013772	8.33758e-06	20.4982
ebi-a-GCST90017084	rs1455639	A	G	-0.0760307	8	2259412	14306	0.0169831	7.83899e-06	20.0421
ebi-a-GCST90017084	rs11195523	C	A	-0.0689278	10	113086067	14306	0.0145351	2.40121e-06	22.4881
ebi-a-GCST90017084	rs2939766	A	G	-0.0591611	11	41417982	14306	0.013042	7.01148e-06	20.5771
ebi-a-GCST90017084	rs76532867	T	C	0.112353	12	94212918	14306	0.0242364	2.55859e-06	21.4898
ebi-a-GCST90017084	rs12147596	C	T	-0.0719818	14	104006716	14306	0.0141609	2.86207e-07	25.8383
ebi-a-GCST90017084	rs72700702	T	C	-0.091726	15	35278445	14306	0.0189005	1.59272e-06	23.5526
ebi-a-GCST90017084	rs6007642	C	T	-0.0791412	22	47653347	14306	0.0177958	9.95543e-06	19.7774
ebi-a-GCST90017007	rs12753492	A	C	0.0641305	1	14201546	14306	0.0149933	8.80278e-06	18.2951
ebi-a-GCST90017007	rs10927394	G	T	-0.232262	1	245267339	14306	0.0512364	7.01892e-06	20.5494
ebi-a-GCST90017007	rs79656633	T	C	0.145631	1	111036827	14306	0.0323019	8.13561e-06	20.326
ebi-a-GCST90017007	rs114946999	C	T	-0.0861565	2	37125235	14306	0.01896	5.69574e-06	20.649
ebi-a-GCST90017007	rs6910935	G	A	-0.134864	6	131587157	14306	0.0277032	1.37848e-06	23.6991
ebi-a-GCST90017007	rs11776390	T	C	-0.078354	8	38593645	14306	0.017183	6.39676e-06	20.7933
ebi-a-GCST90017007	rs61875484	C	G	0.0817953	10	128614990	14306	0.018369	9.18015e-06	19.8283
ebi-a-GCST90017007	rs12320842	C	G	0.094833	12	83502773	14306	0.0163962	7.56955e-09	33.4528
ebi-a-GCST90017007	rs9536330	T	C	-0.048317	13	53567017	14306	0.010797	5.33261e-06	20.026
ebi-a-GCST90017007	rs1271565	C	T	-0.0576251	14	64044097	14306	0.0119649	1.3017e-06	23.1956
ebi-a-GCST90017007	rs28376661	C	G	0.0504817	15	47404021	14306	0.0109368	3.66454e-06	21.3053
ebi-a-GCST90017007	rs75499067	C	T	0.227585	16	6099863	14306	0.0465522	1.76449e-06	23.9005
ebi-a-GCST90017007	rs2835874	T	C	-0.0866356	21	39027901	14306	0.0196496	7.54397e-06	19.4395
ebi-a-GCST90016953	rs16851659	G	C	-0.0895168	1	230523039	14306	0.0186555	1.27025e-06	23.0248
ebi-a-GCST90016953	rs9864379	T	C	-0.160521	3	14306949	14306	0.0292752	4.65876e-08	30.0652
ebi-a-GCST90016953	rs73074665	A	T	0.164631	7	20010624	14306	0.0356037	3.62376e-06	21.3812
ebi-a-GCST90016953	rs4129395	G	A	0.0904264	9	115975389	14306	0.0185253	1.21742e-06	23.8265
ebi-a-GCST90016953	rs113884518	T	C	-0.20591	9	24648997	14306	0.0455376	7.7398e-06	20.4463
ebi-a-GCST90016953	rs1221147	A	T	-0.126305	9	122046549	14306	0.0279161	4.85959e-06	20.4706
ebi-a-GCST90016953	rs367480	A	G	0.0841649	11	2937631	14306	0.0185948	7.52419e-06	20.487
ebi-a-GCST90016953	rs8028558	A	G	0.08346	15	62055753	14306	0.0188504	9.78228e-06	19.6027
ebi-a-GCST90016953	rs79790072	T	C	0.226103	15	100747683	14306	0.0488017	3.5381e-06	21.4656
ebi-a-GCST90016953	rs11150282	T	C	0.098235	16	80493705	14306	0.0197127	7.36055e-07	24.8336
ebi-a-GCST90016953	rs28678345	T	C	0.213083	17	53906328	14306	0.0471377	8.05954e-06	20.4344
ebi-a-GCST90016953	rs789069	A	C	-0.10413	18	1008278	14306	0.0234459	6.5001e-06	19.725
ebi-a-GCST90017073	rs2569953	C	A	0.0775591	3	144148905	14306	0.0174641	8.95014e-06	19.723
ebi-a-GCST90017073	rs7034891	G	C	-0.0799209	9	117245252	14306	0.0173794	4.53774e-06	21.1471
ebi-a-GCST90017073	rs1883097	C	T	0.226399	11	8938819	14306	0.0454642	4.15786e-07	24.7976
ebi-a-GCST90017073	rs58405430	G	T	0.134617	11	20621043	14306	0.0301177	7.93707e-06	19.9782
ebi-a-GCST90017073	rs7184125	T	C	0.091256	16	15920394	14306	0.0205493	8.48106e-06	19.721
ebi-a-GCST90017073	rs2872237	A	C	0.0814505	19	17026940	14306	0.0175943	3.97137e-06	21.4311
ebi-a-GCST90017106	rs76784716	A	G	0.136039	2	169033340	14306	0.0284399	1.31383e-06	22.8808
ebi-a-GCST90017106	rs3754624	C	T	0.094128	2	225633812	14306	0.0198389	2.68368e-06	22.5114
ebi-a-GCST90017106	rs55876211	C	T	-0.0865002	3	84471266	14306	0.0195197	7.87318e-06	19.6376
ebi-a-GCST90017106	rs9813022	A	G	-0.0830794	3	13726736	14306	0.0162642	3.07213e-07	26.0928
ebi-a-GCST90017106	rs77304857	C	A	-0.0997433	4	134248015	14306	0.0222165	6.02033e-06	20.1565
ebi-a-GCST90017106	rs1549633	A	C	0.0996735	5	27945645	14306	0.0216667	3.88025e-06	21.1628
ebi-a-GCST90017106	rs3730086	A	G	0.0800354	5	67577051	14306	0.0178737	7.98252e-06	20.051
ebi-a-GCST90017106	rs1035406	G	A	-0.114725	5	119372737	14306	0.0247994	4.07165e-06	21.401
ebi-a-GCST90017106	rs7001029	C	T	0.120726	8	131958403	14306	0.0260989	2.83067e-06	21.3972
ebi-a-GCST90017106	rs4278423	T	C	0.105215	10	2670553	14306	0.0233778	3.98043e-06	20.2557
ebi-a-GCST90017106	rs11591293	G	T	0.0722755	10	113419797	14306	0.0158186	4.68533e-06	20.8759
ebi-a-GCST90017106	rs61933850	G	A	0.164663	12	73139398	14306	0.0360285	6.99874e-06	20.8881
ebi-a-GCST90017106	rs11630875	T	C	0.0945198	15	61775734	14306	0.0202139	3.70382e-06	21.8648
ebi-a-GCST90017106	rs13336560	C	T	-0.0695313	16	88554243	14306	0.0157065	9.74675e-06	19.5976
ebi-a-GCST90017106	rs4822789	G	C	0.0727755	22	27173098	14306	0.0159522	7.32723e-06	20.8127
ebi-a-GCST90017035	rs7540303	C	T	0.108044	1	179629191	14306	0.023638	5.32023e-06	20.892
ebi-a-GCST90017035	rs2759329	A	G	0.111131	1	231960352	14306	0.0237218	3.43202e-06	21.947
ebi-a-GCST90017035	rs35225860	A	G	-0.223604	1	247642270	14306	0.0482391	3.87044e-06	21.4863
ebi-a-GCST90017035	rs1035588	A	G	-0.108148	2	150077190	14306	0.0236848	4.85501e-06	20.8496
ebi-a-GCST90017035	rs61090148	A	G	-0.104783	4	174810498	14306	0.0231343	6.43724e-06	20.5149
ebi-a-GCST90017035	rs9460691	C	A	0.119966	6	10422207	14306	0.0268645	7.2835e-06	19.9415
ebi-a-GCST90017035	rs72691585	C	A	-0.249079	9	21884425	14306	0.0520814	2.95291e-06	22.8723
ebi-a-GCST90017035	rs17148768	G	A	0.140434	10	10777085	14306	0.0295602	2.19842e-06	22.5699
ebi-a-GCST90017035	rs8066522	A	G	0.106529	17	59632873	14306	0.0240379	9.70085e-06	19.6401
ebi-a-GCST90017035	rs62112538	C	T	-0.19943	19	4925018	14306	0.0407033	1.1882e-06	24.0061
ebi-a-GCST90017035	rs6046522	C	T	0.122938	20	19969568	14306	0.0269928	4.48456e-06	20.7432
ebi-a-GCST90017112	rs9864379	T	C	-0.138933	3	14306949	14306	0.0268045	2.03334e-07	26.8655
ebi-a-GCST90017112	rs2553290	A	T	0.0962131	4	37842537	14306	0.0202617	3.61335e-06	22.5484
ebi-a-GCST90017112	rs584122	T	C	0.151774	6	48288456	14306	0.0326827	4.22776e-06	21.5655
ebi-a-GCST90017112	rs76531781	T	C	-0.231868	7	21647735	14306	0.0493393	2.87336e-06	22.0849
ebi-a-GCST90017112	rs12555298	G	A	0.0974327	9	110489551	14306	0.0219351	8.0863e-06	19.7301
ebi-a-GCST90017112	rs61972390	T	C	0.107346	13	100566758	14306	0.0242469	9.11381e-06	19.6001
ebi-a-GCST90017112	rs7148504	T	G	-0.0800404	14	100168298	14306	0.0176621	6.62384e-06	20.5368
ebi-a-GCST90017112	rs2585223	T	C	0.111364	15	100880888	14306	0.0247743	8.85727e-06	20.2063
ebi-a-GCST90017112	rs2314810	G	C	0.218257	17	26104110	14306	0.0464571	4.24766e-06	22.0715
ebi-a-GCST90017112	rs789068	G	A	-0.111385	18	1008239	14306	0.0212922	1.5717e-07	27.3661
ebi-a-GCST90016951	rs76724913	T	G	0.0901053	1	24473669	14306	0.0203104	9.60484e-06	19.6818
ebi-a-GCST90016951	rs3009418	A	C	-0.0927607	1	147744468	14306	0.0210123	8.6902e-06	19.4886
ebi-a-GCST90016951	rs1612733	T	C	0.108708	1	107661606	14306	0.0238006	4.22435e-06	20.8616
ebi-a-GCST90016951	rs17376049	T	C	0.0848534	1	61425267	14306	0.0172114	7.29625e-07	24.3056
ebi-a-GCST90016951	rs2113833	C	T	-0.169146	2	218216801	14306	0.0355009	1.14464e-06	22.701
ebi-a-GCST90016951	rs10166469	C	T	0.053336	2	29829167	14306	0.0120209	8.52158e-06	19.6864
ebi-a-GCST90016951	rs1158100	G	A	0.0490539	8	4555684	14306	0.0109865	8.60855e-06	19.9356
ebi-a-GCST90016951	rs10093275	T	C	-0.0534595	8	69732887	14306	0.011677	5.35229e-06	20.9598
ebi-a-GCST90016951	rs56199908	T	C	-0.199327	9	2801371	14306	0.0410444	1.66414e-06	23.5844
ebi-a-GCST90016951	rs499272	G	C	0.0706431	11	116485496	14306	0.016046	9.29351e-06	19.3823
ebi-a-GCST90016951	rs55793120	T	C	0.13822	12	47384118	14306	0.0266152	1.44338e-07	26.9701
ebi-a-GCST90016951	rs2426816	T	A	-0.0480152	20	58278102	14306	0.0106011	6.04463e-06	20.5142
ebi-a-GCST90016937	rs290833	T	G	-0.0497374	1	97457427	14306	0.0111376	8.02897e-06	19.9427
ebi-a-GCST90016937	rs1884466	C	T	-0.0475363	1	64139196	14306	0.0106939	9.52708e-06	19.7596
ebi-a-GCST90016937	rs2300774	A	G	-0.0524152	3	195793712	14306	0.0106784	8.95468e-07	24.0936
ebi-a-GCST90016937	rs1074800	G	A	-0.0492438	5	3002546	14306	0.010887	6.14582e-06	20.4591
ebi-a-GCST90016937	rs62504403	C	T	0.0681159	8	38803551	14306	0.0127883	1.12264e-07	28.3708
ebi-a-GCST90016937	rs7826267	G	T	0.0839071	8	2954952	14306	0.0199131	9.28453e-06	17.755
ebi-a-GCST90016937	rs10781552	C	T	-0.0552212	10	133897233	14306	0.0116074	2.33115e-06	22.633
ebi-a-GCST90016937	rs17530232	A	G	0.10305	13	40385457	14306	0.0224648	2.79126e-06	21.0422
ebi-a-GCST90016937	rs56970041	T	G	0.0724145	14	80357610	14306	0.0164471	5.40344e-06	19.3853
ebi-a-GCST90016937	rs4078432	T	C	0.0608929	14	48997206	14306	0.0133764	4.23107e-06	20.7231
ebi-a-GCST90016937	rs8003149	C	T	0.0538798	14	56156504	14306	0.0116888	4.08479e-06	21.2477
ebi-a-GCST90016937	rs35161940	T	C	-0.0806041	17	70327224	14306	0.0167641	1.8451e-06	23.1182
ebi-a-GCST90016937	rs7234058	T	C	-0.0945759	18	5830507	14306	0.0194091	9.12347e-07	23.7438
ebi-a-GCST90016970	rs12022129	A	G	-0.0619356	1	207003374	14306	0.0138937	7.9965e-06	19.8722
ebi-a-GCST90016970	rs182549	T	C	-0.119703	2	136616754	14306	0.0127294	1.2782e-20	88.4289
ebi-a-GCST90016970	rs62181700	G	A	-0.0624643	2	189805784	14306	0.0131205	2.17245e-06	22.6654
ebi-a-GCST90016970	rs4567981	T	A	0.0562084	2	49906864	14306	0.0117923	1.92832e-06	22.7198
ebi-a-GCST90016970	rs55888705	A	G	0.0546319	4	1517826	14306	0.0121139	6.67022e-06	20.3388
ebi-a-GCST90016970	rs4957061	T	C	0.0534239	5	521096	14306	0.0117431	5.77936e-06	20.6969
ebi-a-GCST90016970	rs73797465	T	G	-0.0953566	5	142793467	14306	0.0209236	4.38157e-06	20.7696
ebi-a-GCST90016970	rs76671854	C	G	-0.0846055	5	169748189	14306	0.0184003	3.95667e-06	21.1421
ebi-a-GCST90016970	rs857444	C	T	0.0558234	6	14617591	14306	0.0121219	3.571e-06	21.2076
ebi-a-GCST90016970	rs2686790	C	T	-0.070741	7	48090746	14306	0.0157926	7.49894e-06	20.0648
ebi-a-GCST90016970	rs2491158	A	G	-0.0712624	10	126089703	14306	0.015983	8.04711e-06	19.8794
ebi-a-GCST90016970	rs10841473	G	C	-0.0624207	12	20378911	14306	0.0129438	1.6452e-06	23.2559
ebi-a-GCST90016970	rs7322849	T	C	0.112428	13	112859829	14306	0.0201813	1.08368e-08	31.0349
ebi-a-GCST90016970	rs540489	T	G	-0.0637641	17	72897722	14306	0.0138746	5.19457e-06	21.1209
ebi-a-GCST90016970	rs75344046	C	T	0.232354	21	31861790	14306	0.0505979	4.86351e-06	21.088
ebi-a-GCST90016970	rs5746486	T	C	-0.0536216	22	18354272	14306	0.0120801	8.99953e-06	19.7033
ebi-a-GCST90017105	rs73139353	A	C	-0.222573	3	97972214	14306	0.0484634	8.71325e-06	21.092
ebi-a-GCST90017105	rs72756943	G	A	0.13988	5	26531908	14306	0.0303029	3.3522e-06	21.308
ebi-a-GCST90017105	rs9382510	C	T	-0.0881865	6	55448491	14306	0.0169965	2.476e-07	26.9206
ebi-a-GCST90017105	rs12191680	C	G	0.102214	6	129224488	14306	0.0197189	3.04902e-07	26.8692
ebi-a-GCST90017105	rs6972479	A	G	-0.0781862	7	116918060	14306	0.0175366	7.74819e-06	19.8779
ebi-a-GCST90017105	rs62568866	T	A	-0.118018	9	6818307	14306	0.0259206	7.2267e-06	20.7303
ebi-a-GCST90017105	rs10965428	C	A	-0.119902	9	22718481	14306	0.0258219	4.29151e-06	21.5614
ebi-a-GCST90017105	rs78909003	T	C	-0.241159	9	105650242	14306	0.0498372	2.04894e-06	23.4153
ebi-a-GCST90017105	rs76022354	C	T	0.24289	10	94306385	14306	0.0500406	1.82856e-06	23.5599
ebi-a-GCST90017105	rs10840326	C	G	-0.0717634	11	9951672	14306	0.0149229	1.43843e-06	23.1259
ebi-a-GCST90017105	rs35510	A	G	0.122729	12	115491973	14306	0.0264958	4.01578e-06	21.4556
ebi-a-GCST90017105	rs12050685	A	G	-0.0670948	15	73477482	14306	0.015239	9.18523e-06	19.385
ebi-a-GCST90017105	rs9938097	C	T	0.0710386	16	84977389	14306	0.0158024	8.22602e-06	20.2089
ebi-a-GCST90017105	rs111582866	G	A	-0.113957	16	48742489	14306	0.0256403	7.06627e-06	19.7531
ebi-a-GCST90017105	rs9895850	T	C	-0.176406	17	64535013	14306	0.041017	9.0826e-06	18.4969
ebi-a-GCST90017105	rs16970009	A	G	0.187381	17	32862601	14306	0.0429572	7.31526e-06	19.0274
ebi-a-GCST90017105	rs731534	C	G	-0.0986502	20	5412480	14306	0.0216316	9.46303e-06	20.7979
ebi-a-GCST90017105	rs6092684	A	T	0.0684647	20	57274077	14306	0.014674	3.44057e-06	21.7689
ebi-a-GCST90017105	rs4822728	T	C	0.0685479	22	26891808	14306	0.0149032	4.71846e-06	21.1558
ebi-a-GCST90016939	rs66753613	G	A	0.0651136	1	39212021	14306	0.0144251	8.08295e-06	20.3754
ebi-a-GCST90016939	rs7514702	T	C	-0.0663236	1	186914023	14306	0.0141626	3.91643e-06	21.9306
ebi-a-GCST90016939	rs1887048	G	A	0.0579979	1	65170838	14306	0.0129602	9.65384e-06	20.0263
ebi-a-GCST90016939	rs482905	G	T	0.0596528	1	166557202	14306	0.012717	3.72349e-06	22.0035
ebi-a-GCST90016939	rs6797051	C	T	-0.0805985	3	88995218	14306	0.0171364	4.89283e-06	22.1215
ebi-a-GCST90016939	rs4293737	A	G	-0.112091	3	32373530	14306	0.0271305	8.38475e-06	17.0697
ebi-a-GCST90016939	rs12643275	A	T	-0.0550907	4	162211872	14306	0.0116474	2.41524e-06	22.3717
ebi-a-GCST90016939	rs118170811	A	G	0.151619	10	102366896	14306	0.0317112	1.80356e-06	22.8603
ebi-a-GCST90016939	rs7076829	T	A	-0.0516394	10	7906746	14306	0.0112313	4.76091e-06	21.1399
ebi-a-GCST90016939	rs3098182	T	G	-0.0508511	15	50802980	14306	0.011014	4.04027e-06	21.3162
ebi-a-GCST90016939	rs12904405	A	G	-0.0851896	15	94105415	14306	0.0192688	7.67414e-06	19.5463
ebi-a-GCST90016939	rs6501525	A	G	0.0561559	17	70218627	14306	0.0115587	1.23726e-06	23.6033
ebi-a-GCST90016939	rs10404377	A	C	0.0503183	19	16174657	14306	0.011165	6.99021e-06	20.3111
ebi-a-GCST90016939	rs1999289	A	T	-0.0637366	21	19685992	14306	0.013927	2.53805e-06	20.9441
[truncated: 776 more rows]

## Sheet: 2. GM-MGS
Order 2. Instrumental variables of gut microbiota.（Lopera-Maya EA/MGS）
id.exposure	SNP	effect_allele	other_allele	beta	chronome	position	sample size	standard error	p value	F_stat
ebi-a-GCST90027857	rs76776955	C	G	-0.207417	3	4084517	7738	0.0451065	4.25775e-06	21.1451
ebi-a-GCST90027857	rs2121787	G	A	0.228807	3	76667574	7738	0.0510771	7.47687e-06	20.0672
ebi-a-GCST90027857	rs57978465	A	G	0.223943	4	38659457	7738	0.0505637	9.46978e-06	19.6154
ebi-a-GCST90027857	rs13127387	A	G	0.129909	4	136618495	7738	0.0283014	4.42802e-06	21.0699
ebi-a-GCST90027857	rs17665612	G	C	0.17422	4	31738007	7738	0.0379599	4.4414e-06	21.0642
ebi-a-GCST90027857	rs7720468	A	G	-0.165604	5	31061463	7738	0.0374082	9.55807e-06	19.5978
ebi-a-GCST90027857	rs2568643	A	G	0.131633	7	13765237	7738	0.0289862	5.59229e-06	20.6228
ebi-a-GCST90027857	rs894795	T	C	0.118869	7	135562501	7738	0.0265788	7.73767e-06	20.0017
ebi-a-GCST90027857	rs4883997	G	C	0.203883	13	75994692	7738	0.0459584	9.15377e-06	19.6803
ebi-a-GCST90027857	rs856250	G	A	0.177245	14	97493057	7738	0.0399176	8.98421e-06	19.716
ebi-a-GCST90027857	rs8013597	G	A	0.152996	14	42477049	7738	0.030965	7.77535e-07	24.4128
ebi-a-GCST90027857	rs62006238	T	C	0.274038	15	46098409	7738	0.0534904	3.00525e-07	26.2464
ebi-a-GCST90027857	rs7217715	A	G	-0.138197	17	30059363	7738	0.0309403	7.94822e-06	19.9502
ebi-a-GCST90027857	rs7289868	T	G	0.123249	22	45253872	7738	0.0263401	2.88065e-06	21.8943
ebi-a-GCST90027856	rs7630416	A	C	0.0958709	3	67305449	7738	0.0197414	1.19569e-06	23.584
ebi-a-GCST90027856	rs2273934	G	A	-0.167222	10	112653664	7738	0.0367504	5.35932e-06	20.7044
ebi-a-GCST90027856	rs12418335	C	G	-0.0832976	11	77517745	7738	0.0183744	5.80537e-06	20.5513
ebi-a-GCST90027856	rs77776469	A	T	-0.193856	13	44700784	7738	0.038383	4.40535e-07	25.5082
ebi-a-GCST90027855	rs2087796	C	T	0.109263	1	40290277	7738	0.0234779	3.25769e-06	21.6585
ebi-a-GCST90027855	rs72697383	A	C	0.13667	1	117273912	7738	0.0279205	9.83218e-07	23.9607
ebi-a-GCST90027855	rs778342	A	G	0.170187	2	233798155	7738	0.036489	3.10027e-06	21.7535
ebi-a-GCST90027855	rs4834490	C	T	-0.102556	4	116389731	7738	0.0228527	7.20012e-06	20.1394
ebi-a-GCST90027855	rs6871001	C	T	0.0891786	5	98674510	7738	0.0195236	4.93026e-06	20.8642
ebi-a-GCST90027855	rs76557325	G	A	-0.166509	5	76299200	7738	0.0373612	8.32204e-06	19.8625
ebi-a-GCST90027855	rs7112918	C	T	0.0890031	11	1690969	7738	0.0198129	7.05001e-06	20.1797
ebi-a-GCST90027855	rs8006559	G	A	-0.206063	14	88053855	7738	0.0445341	3.70869e-06	21.4099
ebi-a-GCST90027855	rs12592099	C	G	-0.0967904	15	31763818	7738	0.0208836	3.57355e-06	21.481
ebi-a-GCST90027854	rs7590468	G	A	-0.0891075	2	68959471	7738	0.0184003	1.2808e-06	23.4519
ebi-a-GCST90027854	rs35004779	T	C	0.0807293	3	177893936	7738	0.0175514	4.23311e-06	21.1563
ebi-a-GCST90027854	rs7786467	A	C	-0.0968338	7	1338707	7738	0.0216192	7.49722e-06	20.062
ebi-a-GCST90027854	rs215996	C	G	-0.11075	12	2719297	7738	0.0240367	4.07502e-06	21.2294
ebi-a-GCST90027854	rs2225380	C	A	-0.0894148	14	83605637	7738	0.0188625	2.13354e-06	22.4709
ebi-a-GCST90027854	rs722241	G	T	-0.103384	16	13933400	7738	0.0220121	2.64405e-06	22.0589
ebi-a-GCST90027854	rs854661	T	C	0.0827355	17	34354883	7738	0.0171553	1.41605e-06	23.2588
ebi-a-GCST90027853	rs752704	C	T	-0.148743	1	47011372	7738	0.0324489	4.56342e-06	21.0123
ebi-a-GCST90027853	rs4970837	T	G	-0.156474	1	109822008	7738	0.0344	5.39859e-06	20.6903
ebi-a-GCST90027853	rs11581135	A	C	-0.161679	1	203341531	7738	0.035444	5.07844e-06	20.8076
ebi-a-GCST90027853	rs11127034	C	G	0.152524	2	86648492	7738	0.0337479	6.19798e-06	20.426
ebi-a-GCST90027853	rs16899159	A	C	-0.149747	6	67887156	7738	0.0337004	8.85177e-06	19.7445
ebi-a-GCST90027853	rs140741191	C	T	-0.347812	6	34301848	7738	0.0759706	4.689e-06	20.9603
ebi-a-GCST90027853	rs78404253	A	G	0.283489	7	12732484	7738	0.0613913	3.87945e-06	21.3235
ebi-a-GCST90027853	rs4559153	T	C	0.175285	7	46213818	7738	0.0370708	2.26334e-06	22.3576
ebi-a-GCST90027853	rs3750889	T	C	-0.158479	8	132002334	7738	0.0325016	1.08243e-06	23.7757
ebi-a-GCST90027853	rs76588436	A	T	0.309762	10	130572914	7738	0.0681741	5.52803e-06	20.6451
ebi-a-GCST90027853	rs61854800	T	C	0.23618	10	70008028	7738	0.0508065	3.34157e-06	21.6096
ebi-a-GCST90027853	rs61895387	T	A	-0.31575	11	102268603	7738	0.0669609	2.41196e-06	22.2354
ebi-a-GCST90027853	rs11223731	A	G	-0.18607	11	134100499	7738	0.0374824	6.89858e-07	24.6432
ebi-a-GCST90027853	rs1346173	A	G	0.156595	12	108635460	7738	0.034581	5.94443e-06	20.506
ebi-a-GCST90027853	rs28521978	A	G	0.1631	14	33633609	7738	0.0362663	6.88304e-06	20.2256
ebi-a-GCST90027853	rs8089654	G	T	0.228586	18	12734224	7738	0.0498372	4.50412e-06	21.0374
ebi-a-GCST90027853	rs12986007	T	G	-0.296425	19	49768214	7738	0.0653759	5.78322e-06	20.5586
ebi-a-GCST90027852	rs6757314	T	C	-0.12302	2	167195035	7738	0.0230206	9.09683e-08	28.5574
ebi-a-GCST90027852	rs116114211	G	A	0.15199	2	80212694	7738	0.0339721	7.67768e-06	20.0164
ebi-a-GCST90027852	rs4691694	G	A	0.148085	4	161589224	7738	0.032866	6.61485e-06	20.3015
ebi-a-GCST90027852	rs28640142	G	A	-0.0882115	6	506781	7738	0.0167762	1.45526e-07	27.648
ebi-a-GCST90027852	rs2527213	A	C	0.140356	7	158754493	7738	0.031139	6.56266e-06	20.3167
ebi-a-GCST90027852	rs66476925	C	G	-0.104325	7	21611399	7738	0.0205402	3.7935e-07	25.7969
ebi-a-GCST90027852	rs77141557	A	C	0.117445	10	18641481	7738	0.0243127	1.36126e-06	23.3347
ebi-a-GCST90027852	rs10773460	G	A	0.0969704	12	128485584	7738	0.0199372	1.1516e-06	23.6565
ebi-a-GCST90027852	rs4300413	A	C	-0.0828953	18	45547811	7738	0.0167473	7.4307e-07	24.5002
ebi-a-GCST90027852	rs12977498	G	A	0.0944185	19	41682274	7738	0.0197285	1.7022e-06	22.9048
ebi-a-GCST90027852	rs139469000	T	C	0.0853365	19	8441137	7738	0.0185864	4.40403e-06	21.0804
ebi-a-GCST90027851	rs12047309	A	G	-0.357667	1	237628841	7738	0.0808214	9.62631e-06	19.5842
ebi-a-GCST90027851	rs3935551	G	A	-0.215591	8	22980972	7738	0.0460894	2.90168e-06	21.8806
ebi-a-GCST90027851	rs10785016	T	G	-0.196819	12	73709018	7738	0.0443093	8.91559e-06	19.7308
ebi-a-GCST90027851	rs4341653	C	A	0.204243	13	71878681	7738	0.046085	9.34222e-06	19.6415
ebi-a-GCST90027851	rs17661696	G	A	-0.248778	15	94877013	7738	0.0559368	8.6882e-06	19.7801
ebi-a-GCST90027851	rs147524453	G	A	0.312689	20	13579570	7738	0.0690529	5.9473e-06	20.5051
ebi-a-GCST90027850	rs4494791	C	T	-0.123821	2	111587016	7738	0.0275844	7.16193e-06	20.1494
ebi-a-GCST90027850	rs61945642	T	C	0.220687	12	101946880	7738	0.049466	8.14273e-06	19.904
ebi-a-GCST90027850	rs11058405	C	T	0.166736	12	126443740	7738	0.0351824	2.1459e-06	22.4599
ebi-a-GCST90027850	rs7984826	G	A	-0.11973	13	71853050	7738	0.026677	7.18522e-06	20.1434
ebi-a-GCST90027849	rs76321722	C	G	-0.351432	13	58304173	7738	0.0792027	9.11675e-06	19.688
ebi-a-GCST90027849	rs74322752	G	T	0.594016	16	1509314	7738	0.132896	7.82943e-06	19.9789
ebi-a-GCST90027848	rs73883469	T	A	0.206224	3	179736753	7738	0.0415054	6.74342e-07	24.6871
ebi-a-GCST90027848	rs1163447	A	C	-0.290113	3	109056751	7738	0.0630046	4.13209e-06	21.2026
ebi-a-GCST90027848	rs112541720	T	C	0.218002	4	110524484	7738	0.0427334	3.37062e-07	26.0247
ebi-a-GCST90027848	rs13203138	C	A	-0.237483	6	164182151	7738	0.0511397	3.42035e-06	21.565
ebi-a-GCST90027848	rs113902057	A	G	0.299015	6	43432565	7738	0.0648057	3.94966e-06	21.2892
ebi-a-GCST90027848	rs3107045	G	A	0.287782	8	96792749	7738	0.0649437	9.36871e-06	19.636
ebi-a-GCST90027848	rs11592751	T	C	0.144671	10	112227473	7738	0.0313611	3.96744e-06	21.2804
ebi-a-GCST90027848	rs4633561	T	C	0.150745	13	27038815	7738	0.0320751	2.60483e-06	22.0877
ebi-a-GCST90027848	rs10141037	C	G	0.159772	14	22514273	7738	0.034655	4.01994e-06	21.2554
ebi-a-GCST90027848	rs6564810	A	C	0.141282	16	74062244	7738	0.0313588	6.62659e-06	20.2981
ebi-a-GCST90027848	rs62221575	A	G	0.36411	21	33157887	7738	0.0669086	5.27157e-08	29.6143
ebi-a-GCST90027847	rs17475926	C	T	0.0844804	2	229953391	7738	0.0188358	7.2882e-06	20.1161
ebi-a-GCST90027847	rs6729788	G	T	-0.0851147	2	177086326	7738	0.0189199	6.8377e-06	20.2382
ebi-a-GCST90027847	rs12499537	T	G	0.0907734	4	145348098	7738	0.0200295	5.84292e-06	20.5389
ebi-a-GCST90027847	rs13106159	T	G	0.192771	4	28031535	7738	0.0410252	2.61644e-06	22.0791
ebi-a-GCST90027847	rs9292972	G	C	0.149319	5	21365427	7738	0.0315947	2.28897e-06	22.3358
ebi-a-GCST90027847	rs2935621	T	C	-0.092281	5	2685812	7738	0.0202945	5.43939e-06	20.6761
ebi-a-GCST90027847	rs11759411	T	C	-0.0854129	6	14295178	7738	0.0189855	6.83235e-06	20.2396
ebi-a-GCST90027847	rs6957565	T	C	-0.0932584	7	38834068	7738	0.0185033	4.65307e-07	25.4026
ebi-a-GCST90027847	rs1562194	G	T	-0.0939228	11	70642820	7738	0.0208763	6.82716e-06	20.2411
ebi-a-GCST90027847	rs11028061	C	T	-0.0907211	11	24628879	7738	0.0198043	4.6302e-06	20.9845
ebi-a-GCST90027847	rs8032562	T	C	0.0864317	15	97032068	7738	0.0194986	9.30529e-06	19.6489
ebi-a-GCST90027846	rs73146738	A	G	-0.124987	7	129876271	7738	0.0263625	2.12579e-06	22.4779
ebi-a-GCST90027846	rs11631507	T	A	0.120767	15	101656803	7738	0.0248711	1.19958e-06	23.578
ebi-a-GCST90027845	rs148177109	T	C	-0.49518	1	18911722	7738	0.10768	4.25256e-06	21.1474
ebi-a-GCST90027845	rs12329315	T	C	-0.209102	2	208229501	7738	0.0459396	5.32194e-06	20.7177
ebi-a-GCST90027845	rs3801563	T	C	-0.406416	7	83226255	7738	0.0860253	2.30823e-06	22.3197
ebi-a-GCST90027845	rs35529952	T	C	0.281134	8	89606888	7738	0.0597813	2.56732e-06	22.1155
ebi-a-GCST90027844	rs17106044	T	C	-0.130217	1	81610300	7738	0.0274453	2.0891e-06	22.5112
ebi-a-GCST90027844	rs11889243	G	A	0.106704	2	241236588	7738	0.0224718	2.05078e-06	22.5468
ebi-a-GCST90027844	rs6772892	G	T	-0.103149	3	150737619	7738	0.0199563	2.35711e-07	26.7159
ebi-a-GCST90027844	rs6796475	C	T	-0.110194	3	54188188	7738	0.0242923	5.72862e-06	20.5768
ebi-a-GCST90027844	rs116928170	C	T	0.134679	9	10658073	7738	0.0287736	2.8597e-06	21.9084
ebi-a-GCST90027844	rs10987256	A	G	0.0927893	9	129125636	7738	0.0198888	3.08021e-06	21.766
ebi-a-GCST90027844	rs12872336	T	C	0.100709	13	103063260	7738	0.0209255	1.48874e-06	23.1625
ebi-a-GCST90027844	rs12584973	G	C	0.0975005	13	88508812	7738	0.0210789	3.73689e-06	21.3953
ebi-a-GCST90027844	rs17138993	T	C	0.152098	16	6018669	7738	0.0313647	1.2388e-06	23.5161
ebi-a-GCST90027843	rs3770472	C	T	0.114616	2	217558735	7738	0.0248391	3.94312e-06	21.2921
ebi-a-GCST90027843	rs417265	G	A	-0.0985103	3	41099059	7738	0.022244	9.48375e-06	19.6127
ebi-a-GCST90027843	rs341677	T	C	0.17942	8	2737997	7738	0.0388421	3.85194e-06	21.3371
ebi-a-GCST90027843	rs10107806	T	G	0.115277	8	137354052	7738	0.0259646	9.00596e-06	19.7116
ebi-a-GCST90027843	rs34169081	C	T	-0.170687	9	28794806	7738	0.0372304	4.54831e-06	21.0187
ebi-a-GCST90027843	rs34679544	A	G	-0.222586	10	190304	7738	0.047478	2.75639e-06	21.9791
ebi-a-GCST90027843	rs2958003	C	T	-0.193797	18	48038231	7738	0.043475	8.28533e-06	19.8708
ebi-a-GCST90027842	rs111544141	T	A	0.433734	1	52053017	7738	0.0876619	7.50533e-07	24.4808
ebi-a-GCST90027842	rs17709673	T	C	-0.184618	3	73965973	7738	0.041545	8.83833e-06	19.7474
ebi-a-GCST90027842	rs114804117	T	A	0.4101	3	20070515	7738	0.089318	4.40159e-06	21.0815
ebi-a-GCST90027842	rs9459627	T	C	-0.204583	6	166675591	7738	0.041845	1.01314e-06	23.903
ebi-a-GCST90027842	rs3807927	T	A	0.307966	7	20380184	7738	0.0644421	1.76202e-06	22.8384
ebi-a-GCST90027842	rs1389373	T	G	0.383456	8	16771538	7738	0.0867807	9.93047e-06	19.5247
ebi-a-GCST90027842	rs56347647	C	T	0.290928	12	5294392	7738	0.0638107	5.13417e-06	20.7866
ebi-a-GCST90027842	rs4900028	T	C	0.182887	14	90685594	7738	0.0377341	1.2551e-06	23.4908
ebi-a-GCST90027842	rs17692191	A	G	-0.228239	14	48465864	7738	0.0499957	4.99091e-06	20.8408
ebi-a-GCST90027842	rs3935	A	C	0.187868	18	12448430	7738	0.0418038	6.98844e-06	20.1964
ebi-a-GCST90027842	rs13055049	C	T	0.258895	22	19641083	7738	0.0506748	3.23966e-07	26.1014
ebi-a-GCST90027841	rs11161562	G	C	-0.113617	1	85710312	7738	0.0243498	3.07029e-06	21.7719
ebi-a-GCST90027841	rs13109150	T	C	0.103254	4	24054917	7738	0.0228214	6.05522e-06	20.4705
ebi-a-GCST90027841	rs4457100	G	A	0.124402	5	173534877	7738	0.0268351	3.55574e-06	21.4906
ebi-a-GCST90027841	rs17696544	G	A	-0.161229	8	138933940	7738	0.0334158	1.40055e-06	23.28
ebi-a-GCST90027841	rs61213519	T	A	-0.189805	8	84262265	7738	0.0411906	4.06631e-06	21.2334
ebi-a-GCST90027841	rs2229594	T	C	0.124754	9	104124664	7738	0.0277787	7.08957e-06	20.169
ebi-a-GCST90027841	rs10832975	G	C	-0.112605	11	18743180	7738	0.0220272	3.18632e-07	26.1335
ebi-a-GCST90027841	rs775133	G	C	-0.100685	20	16019700	7738	0.0219053	4.29893e-06	21.1267
ebi-a-GCST90027840	rs36122201	C	T	-0.105631	3	118911215	7738	0.0198455	1.02252e-07	28.3308
ebi-a-GCST90027840	rs17066239	G	A	0.150135	3	62160681	7738	0.0334175	7.0325e-06	20.1844
ebi-a-GCST90027840	rs6570332	T	C	-0.0874929	6	139673089	7738	0.0196528	8.50981e-06	19.8197
ebi-a-GCST90027840	rs7793841	A	G	-0.0933565	7	108932001	7738	0.019343	1.39034e-06	23.2939
ebi-a-GCST90027840	rs28802725	C	T	-0.0921239	8	57680098	7738	0.0200213	4.19875e-06	21.1719
ebi-a-GCST90027840	rs17773250	C	T	-0.185004	9	18005232	7738	0.0370825	6.0696e-07	24.89
ebi-a-GCST90027840	rs1005544	G	C	0.161728	11	32008642	7738	0.0296976	5.15656e-08	29.657
ebi-a-GCST90027840	rs4761660	T	G	-0.179485	12	95153387	7738	0.0377167	1.94774e-06	22.6459
ebi-a-GCST90027840	rs12581302	G	T	-0.0966547	12	13348246	7738	0.0217815	9.10249e-06	19.6911
ebi-a-GCST90027840	rs183917849	G	C	0.194271	14	90861352	7738	0.0422672	4.3014e-06	21.1256
ebi-a-GCST90027840	rs11072031	T	C	-0.148901	15	68758506	7738	0.0319625	3.18332e-06	21.7027
ebi-a-GCST90027840	rs4445887	T	C	0.0933017	16	84374241	7738	0.0195838	1.8957e-06	22.6979
ebi-a-GCST90027840	rs708686	T	C	-0.100234	19	5840619	7738	0.020876	1.57554e-06	23.0534
ebi-a-GCST90027839	rs1137722	C	T	0.0967949	2	193015711	7738	0.0200587	1.39592e-06	23.2862
ebi-a-GCST90027839	rs17565877	G	C	-0.0869066	2	33380436	7738	0.019514	8.44637e-06	19.8341
ebi-a-GCST90027839	rs7380390	C	T	0.0951037	5	54891954	7738	0.0210174	6.03949e-06	20.4756
ebi-a-GCST90027839	rs4869373	C	G	0.18282	5	96941137	7738	0.0410783	8.56624e-06	19.8072
ebi-a-GCST90027839	rs463212	C	T	-0.112837	5	100809936	7738	0.0250366	6.57885e-06	20.312
ebi-a-GCST90027839	rs111452233	A	G	0.152257	6	168150936	7738	0.0284751	8.94026e-08	28.5906
ebi-a-GCST90027839	rs4733774	C	A	-0.100809	8	131196683	7738	0.0222193	5.70558e-06	20.5844
ebi-a-GCST90027839	rs11522665	T	G	0.205696	11	10489428	7738	0.0457741	6.9989e-06	20.1935
ebi-a-GCST90027839	rs12416788	G	A	-0.119958	11	107894312	7738	0.0260995	4.30358e-06	21.1249
ebi-a-GCST90027839	rs10862904	G	A	-0.0893192	12	85018579	7738	0.0195497	4.90456e-06	20.8742
ebi-a-GCST90027839	rs12443593	A	C	0.186202	16	20676354	7738	0.040302	3.83398e-06	21.3459
ebi-a-GCST90027839	rs2302675	A	G	0.0945071	16	54060498	7738	0.0213508	9.58186e-06	19.593
ebi-a-GCST90027839	rs34558519	G	A	-0.201166	16	56645219	7738	0.0424561	2.15616e-06	22.4507
ebi-a-GCST90027839	rs117675525	T	G	0.194145	19	57147233	7738	0.0400209	1.22786e-06	23.5331
ebi-a-GCST90027838	rs56282904	G	A	0.0886546	2	57276048	7738	0.0189872	3.0242e-06	21.8012
ebi-a-GCST90027838	rs6732796	T	A	-0.160154	2	15240601	7738	0.036148	9.40156e-06	19.6294
ebi-a-GCST90027838	rs1498839	T	C	0.0871456	3	69516937	7738	0.0189414	4.20862e-06	21.1674
ebi-a-GCST90027838	rs13193662	G	A	0.0948871	6	16807562	7738	0.0213763	9.04232e-06	19.7038
ebi-a-GCST90027838	rs1514626	T	C	0.105021	8	132765741	7738	0.0237637	9.89874e-06	19.531
ebi-a-GCST90027838	rs142222485	A	G	0.149921	15	73669313	7738	0.0322005	3.22626e-06	21.677
ebi-a-GCST90027838	rs11646266	T	C	0.081255	16	115817	7738	0.0170316	1.83455e-06	22.7609
ebi-a-GCST90027838	rs6044532	C	T	-0.073067	20	16934650	7738	0.01654	9.98045e-06	19.5151
ebi-a-GCST90027837	rs6694880	G	C	0.0794256	1	244471371	7738	0.0179132	9.2538e-06	19.6596
ebi-a-GCST90027837	rs12209689	T	C	-0.117475	6	41378487	7738	0.0251846	3.09293e-06	21.7581
ebi-a-GCST90027837	rs140675300	G	C	0.156692	8	137699220	7738	0.0341991	4.61063e-06	20.9925
ebi-a-GCST90027837	rs78786599	T	C	-0.144601	8	58204133	7738	0.0327133	9.85848e-06	19.5386
ebi-a-GCST90027837	rs1865283	G	A	0.0798486	11	4830320	7738	0.0174522	4.75587e-06	20.9331
ebi-a-GCST90027837	rs140914801	A	G	0.11295	11	46188386	7738	0.0255679	9.97792e-06	19.5156
ebi-a-GCST90027837	rs11170859	C	T	-0.106241	12	39538134	7738	0.0233689	5.4611e-06	20.6684
ebi-a-GCST90027837	rs61960721	T	G	0.0811147	13	88174396	7738	0.0177843	5.09038e-06	20.803
ebi-a-GCST90027836	rs4405810	T	C	-0.0909832	2	45855171	7738	0.0197315	4.00636e-06	21.2619
ebi-a-GCST90027836	rs77761288	A	G	-0.178567	4	163760671	7738	0.0360015	7.04937e-07	24.6015
ebi-a-GCST90027836	rs74500162	C	T	0.15339	6	107573790	7738	0.0326079	2.55006e-06	22.1283
ebi-a-GCST90027836	rs72833501	T	C	0.190637	6	217062	7738	0.0391636	1.12907e-06	23.6946
ebi-a-GCST90027836	rs1811207	G	A	-0.117849	7	39816277	7738	0.0249058	2.22531e-06	22.3898
ebi-a-GCST90027836	rs10144174	A	T	-0.0936504	14	83577146	7738	0.0208602	7.14167e-06	20.155
ebi-a-GCST90027836	rs12938892	G	A	-0.095204	17	10007092	7738	0.0208389	4.91077e-06	20.8718
ebi-a-GCST90027836	rs62199113	T	A	0.107775	20	59629320	7738	0.021175	3.58625e-07	25.9053
ebi-a-GCST90027835	rs11125607	A	T	0.0919616	2	56090113	7738	0.0200997	4.75598e-06	20.9331
ebi-a-GCST90027835	rs9809140	G	A	-0.0966639	3	19519043	7738	0.0217291	8.64351e-06	19.79
ebi-a-GCST90027835	rs78677736	C	T	-0.127232	4	73807786	7738	0.0282087	6.47113e-06	20.3435
ebi-a-GCST90027835	rs1549206	A	G	-0.099745	5	180541589	7738	0.019963	5.83808e-07	24.9649
ebi-a-GCST90027835	rs73812271	T	C	0.119733	5	179860451	7738	0.0253437	2.30813e-06	22.3197
ebi-a-GCST90027835	rs12110522	T	A	0.0916145	6	153263149	7738	0.0206942	9.55213e-06	19.5989
ebi-a-GCST90027835	rs10101109	T	C	-0.0984235	8	16087631	7738	0.0218861	6.88954e-06	20.2237
ebi-a-GCST90027835	rs3003597	G	C	-0.100342	9	130977520	7738	0.0210076	1.78414e-06	22.8146
ebi-a-GCST90027834	rs17111728	C	T	0.3336	1	55691384	7738	0.072423	4.09959e-06	21.2177
ebi-a-GCST90027834	rs76194327	A	T	0.379903	3	116352196	7738	0.0854692	8.79306e-06	19.7572
ebi-a-GCST90027834	rs16845299	T	C	0.266974	4	71520630	7738	0.0538601	7.16638e-07	24.5699
ebi-a-GCST90027834	rs3776996	A	G	0.241028	5	153797049	7738	0.0495792	1.16512e-06	23.6339
ebi-a-GCST90027834	rs1265300	G	A	-0.177503	6	4456400	7738	0.0385789	4.20388e-06	21.1696
ebi-a-GCST90027834	rs412657	G	T	-0.175941	6	32211085	7738	0.0388333	5.8799e-06	20.527
ebi-a-GCST90027834	rs12534702	T	C	0.177922	7	36769290	7738	0.0399738	8.5487e-06	19.8111
ebi-a-GCST90027834	rs117662076	A	G	0.40355	10	120769498	7738	0.0882902	4.86049e-06	20.8915
ebi-a-GCST90027834	rs780878	C	G	0.264683	12	116186282	7738	0.0586407	6.37236e-06	20.3729
ebi-a-GCST90027834	rs12896430	A	G	-0.192312	14	21431376	7738	0.0420479	4.79347e-06	20.9182
ebi-a-GCST90027834	rs9960494	C	G	-0.190905	18	51206632	7738	0.042414	6.76363e-06	20.2589
ebi-a-GCST90027833	rs2432926	A	G	0.367179	5	154996909	7738	0.0767104	1.69672e-06	22.9112
ebi-a-GCST90027833	rs7070312	G	T	-0.208945	10	15798477	7738	0.0458115	5.09178e-06	20.8025
ebi-a-GCST90027833	rs12578852	T	C	-0.293991	12	108699774	7738	0.0608828	1.3735e-06	23.3173
ebi-a-GCST90027833	rs10145379	G	T	0.169767	14	38065813	7738	0.0347573	1.03767e-06	23.8569
ebi-a-GCST90027833	rs1828518	T	C	-0.202383	16	78635193	7738	0.0449495	6.71723e-06	20.2721
ebi-a-GCST90027833	rs34375501	C	T	-0.174622	19	31280754	7738	0.0394652	9.6574e-06	19.578
ebi-a-GCST90027833	rs28681338	A	G	-0.25565	22	43881816	7738	0.0570272	7.36173e-06	20.0968
ebi-a-GCST90027832	rs303925	T	C	-0.0840401	1	48503280	7738	0.018326	4.52158e-06	21.0299
ebi-a-GCST90027832	rs59809293	A	C	-0.0830115	2	33849581	7738	0.0172003	1.39181e-06	23.2919
ebi-a-GCST90027832	rs190949005	G	A	-0.15371	2	56319707	7738	0.0346341	9.07423e-06	19.6968
ebi-a-GCST90027832	rs112057053	C	G	0.146038	3	127211963	7738	0.0292312	5.8545e-07	24.9596
ebi-a-GCST90027832	rs72677788	A	G	-0.184455	4	126550852	7738	0.0372574	7.39009e-07	24.5107
ebi-a-GCST90027832	rs9684138	T	C	-0.0906092	4	38287192	7738	0.0190192	1.89714e-06	22.6966
ebi-a-GCST90027832	rs73240572	C	T	0.0856274	4	57505068	7738	0.0190584	7.02587e-06	20.1861
ebi-a-GCST90027832	rs4867356	C	T	0.100289	5	31623146	7738	0.0217126	3.85691e-06	21.3345
ebi-a-GCST90027832	rs67659622	A	G	0.0993576	8	142862278	7738	0.0195692	3.82939e-07	25.7784
ebi-a-GCST90027832	rs1021440	G	A	-0.082971	9	94379045	7738	0.0181463	4.82325e-06	20.9063
ebi-a-GCST90027832	rs10820045	A	C	-0.16593	9	104830105	7738	0.0370648	7.57827e-06	20.0413
ebi-a-GCST90027832	rs75642318	G	A	-0.127782	11	112426121	7738	0.0277418	4.10261e-06	21.2163
ebi-a-GCST90027832	rs2642158	G	C	0.0964362	17	7630301	7738	0.0191952	5.06104e-07	25.2403
ebi-a-GCST90027832	rs11873510	C	T	-0.123755	18	5850906	7738	0.0264539	2.89514e-06	21.885
ebi-a-GCST90027832	rs9304475	T	C	-0.087747	18	22785354	7738	0.0172424	3.59898e-07	25.8982
ebi-a-GCST90027830	rs12621563	G	A	-0.119565	2	126039243	7738	0.0242975	8.61648e-07	24.215
ebi-a-GCST90027830	rs17807243	T	C	-0.173678	4	124386894	7738	0.0384507	6.27524e-06	20.4024
ebi-a-GCST90027830	rs6532564	C	G	-0.140127	4	96464931	7738	0.0315704	9.05607e-06	19.7008
ebi-a-GCST90027830	rs4916966	G	C	0.110844	7	181005	7738	0.0245683	6.43235e-06	20.3551
ebi-a-GCST90027830	rs112691179	T	C	0.177126	10	953842	7738	0.0398192	8.65685e-06	19.787
ebi-a-GCST90027830	rs4937922	A	G	-0.237213	11	134490977	7738	0.0522438	5.61203e-06	20.6161
ebi-a-GCST90027830	rs61944855	A	G	-0.148523	12	101231320	7738	0.028725	2.33464e-07	26.7342
ebi-a-GCST90027830	rs2889386	A	T	0.140255	17	34461538	7738	0.0311237	6.59417e-06	20.3074
ebi-a-GCST90027829	rs17860571	G	T	-0.190425	11	102818171	7738	0.0421554	6.26628e-06	20.4052
ebi-a-GCST90027829	rs72656234	A	G	-0.364852	13	109730036	7738	0.0753615	1.28956e-06	23.4387
ebi-a-GCST90027829	rs4793180	T	C	-0.209751	17	43121308	7738	0.0473993	9.63607e-06	19.5823
ebi-a-GCST90027829	rs4814260	T	A	-0.178894	20	13775032	7738	0.0389757	4.43496e-06	21.067
ebi-a-GCST90027828	rs1285852	T	A	0.120344	1	233287432	7738	0.026745	6.80566e-06	20.2471
ebi-a-GCST90027828	rs12565327	A	G	-0.209365	1	176593524	7738	0.046587	6.98747e-06	20.1966
ebi-a-GCST90027828	rs9818008	C	A	0.143936	3	185014098	7738	0.032187	7.75408e-06	19.9976
ebi-a-GCST90027828	rs912	C	T	0.184344	3	21028234	7738	0.0411452	7.45332e-06	20.0733
ebi-a-GCST90027828	rs55835510	A	T	0.158132	5	107975937	7738	0.0302849	1.77497e-07	27.2639
ebi-a-GCST90027828	rs3797248	A	G	-0.161285	5	53509186	7738	0.0354143	5.25811e-06	20.741
ebi-a-GCST90027828	rs6458025	C	T	-0.206994	6	37761715	7738	0.0452174	4.70035e-06	20.9558
ebi-a-GCST90027828	rs6909908	G	T	-0.227896	6	131801089	7738	0.0493096	3.8054e-06	21.3605
ebi-a-GCST90027828	rs11770593	G	T	-0.127395	7	68894018	7738	0.0266178	1.70079e-06	22.9066
ebi-a-GCST90027828	rs77062729	G	A	-0.234443	8	130410952	7738	0.0486633	1.45255e-06	23.2098
ebi-a-GCST90027828	rs3885195	T	C	-0.150624	11	82371506	7738	0.0300582	5.4124e-07	25.1109
ebi-a-GCST90027828	rs11021021	A	G	-0.152159	11	94774159	7738	0.0340953	8.09115e-06	19.9162
ebi-a-GCST90027828	rs34059605	A	C	0.206547	12	10987236	7738	0.0413572	5.90745e-07	24.9422
ebi-a-GCST90027828	rs4430574	A	G	0.195673	12	125986360	7738	0.0429614	5.24807e-06	20.7446
ebi-a-GCST90027828	rs4772337	G	A	0.119468	13	101525691	7738	0.0269951	9.61967e-06	19.5854
ebi-a-GCST90027828	rs4902984	C	T	-0.256543	14	72550927	7738	0.0563626	5.32243e-06	20.7175
ebi-a-GCST90027828	rs10137996	C	T	-0.188352	14	34477937	7738	0.03826	8.52511e-07	24.2354
ebi-a-GCST90027828	rs12900979	T	C	0.11446	15	92907122	7738	0.0256081	7.83339e-06	19.978
ebi-a-GCST90027827	rs74904967	A	G	-0.230223	1	116021610	7738	0.0518088	8.84219e-06	19.7465
ebi-a-GCST90027827	rs58255229	A	G	-0.18865	1	112065200	7738	0.0380806	7.27143e-07	24.5418
ebi-a-GCST90027827	rs116556966	G	T	-0.34057	2	76664959	7738	0.0759125	7.24553e-06	20.1273
ebi-a-GCST90027827	rs2717057	T	C	0.154812	2	58127907	7738	0.0342997	6.37588e-06	20.3718
ebi-a-GCST90027827	rs1430034	A	C	0.159836	2	38027626	7738	0.0359588	8.79083e-06	19.7578
ebi-a-GCST90027827	rs58346872	G	T	0.284244	4	111325310	7738	0.0632075	6.89208e-06	20.223
ebi-a-GCST90027827	rs111426764	C	T	0.26676	6	25005968	7738	0.0594674	7.26357e-06	20.1226
ebi-a-GCST90027827	rs10215754	A	T	-0.281229	7	125473561	7738	0.0607097	3.61535e-06	21.4587
ebi-a-GCST90027827	rs11773071	C	A	0.302229	7	46988659	7738	0.0654044	3.82041e-06	21.353
ebi-a-GCST90027827	rs73188646	T	C	-0.362916	8	6032988	7738	0.0769855	2.42806e-06	22.2226
ebi-a-GCST90027827	rs10970830	A	G	-0.239556	9	32185642	7738	0.0474534	4.45913e-07	25.4847
ebi-a-GCST90027827	rs2393782	G	C	-0.251445	10	63670859	7738	0.0521962	1.45509e-06	23.2064
ebi-a-GCST90027827	rs10744662	A	G	-0.156201	12	4915208	7738	0.0327887	1.89911e-06	22.6944
ebi-a-GCST90027827	rs496238	T	C	-0.172436	13	101977785	7738	0.0338549	3.51706e-07	25.9426
ebi-a-GCST90027827	rs12889912	T	C	0.305615	14	92147845	7738	0.0686014	8.39151e-06	19.8465
ebi-a-GCST90027827	rs58668331	C	G	0.185454	19	6653399	7738	0.0394933	2.65516e-06	22.0509
ebi-a-GCST90027827	rs62210593	T	C	-0.148033	20	34004767	7738	0.0328515	6.60192e-06	20.3052
ebi-a-GCST90027827	rs4809943	T	A	0.227713	20	52501768	7738	0.050323	6.03865e-06	20.4759
ebi-a-GCST90027827	rs8128362	C	T	-0.21917	21	34801876	7738	0.0486966	6.7722e-06	20.2565
ebi-a-GCST90027826	rs7526994	C	G	-0.18893	1	209121467	7738	0.0413852	4.99137e-06	20.8407
ebi-a-GCST90027826	rs2690011	T	C	-0.297238	1	15237140	7738	0.0638288	3.21159e-06	21.6858
ebi-a-GCST90027826	rs79975503	C	A	-0.354071	2	173193150	7738	0.0772714	4.60151e-06	20.9963
ebi-a-GCST90027826	rs7648378	A	G	-0.244486	3	3364182	7738	0.0532914	4.48126e-06	21.0472
ebi-a-GCST90027826	rs13168379	A	G	-0.426245	5	173382761	7738	0.0794848	8.20352e-08	28.7575
ebi-a-GCST90027826	rs9399647	T	G	-0.177798	6	148627309	7738	0.0383641	3.57841e-06	21.4785
ebi-a-GCST90027826	rs1124157	A	G	0.195345	7	141018239	7738	0.036911	1.20765e-07	28.0087
ebi-a-GCST90027826	rs259203	G	A	-0.219736	7	89055849	7738	0.0424059	2.19842e-07	26.8503
ebi-a-GCST90027826	rs11772301	T	G	0.223141	7	68426852	7738	0.0501194	8.50022e-06	19.822
ebi-a-GCST90027826	rs62516876	G	A	0.232126	8	56769381	7738	0.0516597	7.01035e-06	20.1903
ebi-a-GCST90027826	rs7314394	C	T	-0.326054	12	27152666	7738	0.0676043	1.41433e-06	23.2611
ebi-a-GCST90027826	rs11113150	A	G	-0.159798	12	107350988	7738	0.0361068	9.61302e-06	19.5869
ebi-a-GCST90027826	rs73068710	A	G	0.290597	12	13091573	7738	0.0636582	4.99597e-06	20.8388
ebi-a-GCST90027826	rs36017291	C	A	0.169229	16	17420514	7738	0.0367915	4.23175e-06	21.157
ebi-a-GCST90027825	rs1861386	T	C	-0.122318	2	206599428	7738	0.0275056	8.70683e-06	19.776
ebi-a-GCST90027825	rs286623	A	G	0.125867	5	154366183	7738	0.0283189	8.8042e-06	19.7547
ebi-a-GCST90027825	rs114970711	T	G	-0.252648	6	87288279	7738	0.0541406	3.06351e-06	21.7764
ebi-a-GCST90027825	rs13312424	T	C	-0.124602	7	11754881	7738	0.0274661	5.71781e-06	20.5805
ebi-a-GCST90027825	rs7791761	T	C	-0.258265	7	69711317	7738	0.0563192	4.52366e-06	21.029
ebi-a-GCST90027825	rs4767925	G	A	-0.234803	12	121085949	7738	0.0487333	1.44911e-06	23.2143
ebi-a-GCST90027825	rs9536634	T	A	-0.132267	13	54678393	7738	0.0283925	3.18508e-06	21.7018
ebi-a-GCST90027825	rs2487307	A	G	-0.153012	14	104632132	7738	0.0331316	3.86901e-06	21.3288
ebi-a-GCST90027824	rs11708946	A	C	-0.0909564	3	31495219	7738	0.0204953	9.08406e-06	19.6951
ebi-a-GCST90027824	rs795988	C	T	0.0819852	4	140747153	7738	0.0184011	8.37221e-06	19.851
ebi-a-GCST90027824	rs72819063	A	G	-0.157902	5	177707736	7738	0.0319381	7.65279e-07	24.4431
ebi-a-GCST90027824	rs9313811	T	G	-0.118995	5	158968834	7738	0.0227144	1.61666e-07	27.4445
ebi-a-GCST90027824	rs2721884	A	G	0.0940826	8	133534265	7738	0.018166	2.23023e-07	26.8225
ebi-a-GCST90027824	rs62523331	G	A	0.124893	8	103731962	7738	0.0270739	3.96798e-06	21.2801
ebi-a-GCST90027824	rs10119693	A	G	-0.081408	9	21796791	7738	0.0172789	2.4602e-06	22.1974
ebi-a-GCST90027824	rs2291958	C	T	0.098199	9	8376899	7738	0.0221222	9.04087e-06	19.7041
ebi-a-GCST90027824	rs6585011	A	G	0.0869271	10	112533963	7738	0.01948	8.1055e-06	19.9128
ebi-a-GCST90027824	rs11037453	C	T	0.149524	11	43521662	7738	0.0317478	2.48028e-06	22.1817
ebi-a-GCST90027824	rs7998315	A	G	-0.0861361	13	73854666	7738	0.0193946	8.94396e-06	19.7246
ebi-a-GCST90027824	rs9518837	T	C	-0.086536	13	103433051	7738	0.0190852	5.78216e-06	20.5589
ebi-a-GCST90027824	rs227442	T	C	0.108916	14	70447626	7738	0.0225637	1.38577e-06	23.3004
ebi-a-GCST90027824	rs387171	A	G	-0.0772341	15	24278595	7738	0.0173479	8.50472e-06	19.8209
ebi-a-GCST90027824	rs838134	C	A	-0.0969861	19	49257739	7738	0.019652	8.00737e-07	24.356
ebi-a-GCST90027823	rs12078845	C	A	-0.203872	1	54602977	7738	0.0450655	6.07086e-06	20.4657
ebi-a-GCST90027823	rs274124	G	A	0.265189	1	36591554	7738	0.0591116	7.24903e-06	20.1264
ebi-a-GCST90027823	rs17141635	A	G	-0.408239	11	80877325	7738	0.0847866	1.47279e-06	23.1833
ebi-a-GCST90027823	rs116667913	T	C	-0.392908	14	90816301	7738	0.0843559	3.19691e-06	21.6946
ebi-a-GCST90027822	rs814760	A	G	0.188016	1	110980659	7738	0.0414282	5.6697e-06	20.5967
ebi-a-GCST90027822	rs11676681	A	G	-0.164171	2	33375948	7738	0.0346399	2.14388e-06	22.4615
ebi-a-GCST90027822	rs1470205	T	C	-0.172977	3	77316688	7738	0.0344305	5.06198e-07	25.24
ebi-a-GCST90027822	rs1157623	A	G	0.258555	3	192752645	7738	0.0585189	9.94764e-06	19.5215
ebi-a-GCST90027822	rs3756337	C	G	-0.155704	5	140186438	7738	0.0345246	6.4847e-06	20.3396
ebi-a-GCST90027822	rs4867972	G	C	-0.180697	5	169932910	7738	0.0375989	1.54042e-06	23.0968
ebi-a-GCST90027822	rs61944136	G	A	0.267509	12	119247004	7738	0.0599541	8.12381e-06	19.9085
ebi-a-GCST90027822	rs1667938	T	C	-0.261236	18	74875950	7738	0.0580537	6.79814e-06	20.2491
ebi-a-GCST90027822	rs450741	A	C	-0.34627	22	21403971	7738	0.0771182	7.11852e-06	20.1612
ebi-a-GCST90027821	rs4857402	G	A	0.11308	3	98294454	7738	0.0243962	3.56681e-06	21.4846
ebi-a-GCST90027821	rs11096868	C	T	0.126432	4	37348193	7738	0.0285266	9.33319e-06	19.6433
ebi-a-GCST90027821	rs62338073	T	G	0.280985	4	176733450	7738	0.0618366	5.52001e-06	20.6479
ebi-a-GCST90027821	rs35946101	C	T	0.18959	6	3931188	7738	0.0398602	1.97102e-06	22.6231
ebi-a-GCST90027821	rs2026546	T	G	-0.118308	9	37733013	7738	0.0260387	5.53223e-06	20.6438
ebi-a-GCST90027821	rs7030947	A	G	0.111938	9	80141674	7738	0.0247631	6.17362e-06	20.4336
ebi-a-GCST90027821	rs7099427	T	C	0.127257	10	126578768	7738	0.0279703	5.37205e-06	20.6999
ebi-a-GCST90027821	rs10450862	C	A	-0.21105	13	84559899	7738	0.0453149	3.20214e-06	21.6915
ebi-a-GCST90027821	rs116972192	T	C	0.248924	13	58186232	7738	0.0539308	3.91913e-06	21.3039
ebi-a-GCST90027821	rs2411041	A	G	0.157338	17	74913863	7738	0.0355172	9.42692e-06	19.6241
ebi-a-GCST90027821	rs12976637	T	C	0.115678	19	53801863	7738	0.0257269	6.91226e-06	20.2175
ebi-a-GCST90027821	rs6049103	T	A	0.117225	20	23757164	7738	0.0244946	1.70341e-06	22.9034
ebi-a-GCST90027821	rs2838820	C	T	0.10754	21	46646005	7738	0.0242173	8.96912e-06	19.7192
ebi-a-GCST90027820	rs12739496	A	C	-0.179708	1	194030338	7738	0.0405186	9.19899e-06	19.671
ebi-a-GCST90027820	rs34612513	A	T	-0.163509	3	137541085	7738	0.0334846	1.04419e-06	23.8448
ebi-a-GCST90027820	rs144905245	A	G	0.183247	3	147732932	7738	0.0413997	9.58672e-06	19.592
ebi-a-GCST90027820	rs149486873	T	C	-0.205733	7	3177604	7738	0.0431904	1.90353e-06	22.6899
ebi-a-GCST90027820	rs2457684	C	T	-0.0845478	11	88139983	7738	0.0189817	8.42151e-06	19.8397
ebi-a-GCST90027820	rs12367159	T	C	0.144297	12	53379025	7738	0.030907	3.03047e-06	21.7972
ebi-a-GCST90027820	rs868452	A	G	-0.125405	12	116179325	7738	0.0272938	4.33471e-06	21.1107
ebi-a-GCST90027820	rs2204037	G	A	-0.0880093	13	63436800	7738	0.0190422	3.80426e-06	21.3611
ebi-a-GCST90027820	rs11654291	T	C	0.112638	17	37249250	7738	0.0245519	4.48043e-06	21.0475
ebi-a-GCST90027819	rs12710731	T	C	0.0907615	2	16720355	7738	0.0199387	5.313e-06	20.7209
ebi-a-GCST90027819	rs4670221	G	C	-0.0903199	2	38050232	7738	0.0201436	7.33247e-06	20.1045
ebi-a-GCST90027819	rs68058313	T	C	0.191654	5	24990890	7738	0.0392894	1.07162e-06	23.795
ebi-a-GCST90027819	rs1298928	G	T	0.107047	5	118836004	7738	0.0236377	5.93595e-06	20.5087
ebi-a-GCST90027819	rs9368149	G	A	-0.124355	6	20097305	7738	0.0259942	1.71862e-06	22.8862
ebi-a-GCST90027819	rs36119306	T	A	0.10858	6	37707962	7738	0.0234526	3.66109e-06	21.4347
ebi-a-GCST90027819	rs7912369	G	A	0.0885333	10	2005604	7738	0.0199347	8.94726e-06	19.724
ebi-a-GCST90027819	rs7482174	G	A	-0.08458	11	67577945	7738	0.0189562	8.12475e-06	19.9082
ebi-a-GCST90027819	rs55926131	T	C	-0.106116	12	115085267	7738	0.0202561	1.61726e-07	27.4442
ebi-a-GCST90027819	rs166570	G	C	-0.0890822	12	65405314	7738	0.0190784	3.02287e-06	21.8021
ebi-a-GCST90027819	rs35895642	T	C	0.109958	15	37816202	7738	0.0229038	1.5799e-06	23.0483
ebi-a-GCST90027819	rs1532932	G	A	-0.0995889	16	10082174	7738	0.0223104	8.05212e-06	19.9254
ebi-a-GCST90027819	rs79041579	A	G	0.127401	17	47860915	7738	0.024444	1.86849e-07	27.1645
ebi-a-GCST90027819	rs2523176	T	C	0.110284	19	2272309	7738	0.0241818	5.1e-06	20.7993
ebi-a-GCST90027818	rs7651754	C	T	-0.212476	3	44175797	7738	0.0476294	8.15699e-06	19.9008
ebi-a-GCST90027818	rs781762	A	G	0.265272	6	125244265	7738	0.0600061	9.83626e-06	19.543
ebi-a-GCST90027818	rs28693594	C	A	-0.192657	8	8602444	7738	0.0415618	3.56189e-06	21.4873
ebi-a-GCST90027818	rs7132825	A	G	0.227758	12	1500603	7738	0.050722	7.11181e-06	20.163
ebi-a-GCST90027818	rs56162052	C	T	-0.162673	17	36205502	7738	0.0337049	1.39027e-06	23.294
ebi-a-GCST90027818	rs76236729	T	C	0.194651	18	8831132	7738	0.0427432	5.26453e-06	20.7386
ebi-a-GCST90027817	rs10900435	G	A	0.0958589	1	204973138	7738	0.0208596	4.31867e-06	21.118
ebi-a-GCST90027817	rs115534005	C	T	0.244256	5	44055894	7738	0.0481471	3.91363e-07	25.7365
ebi-a-GCST90027817	rs112644714	G	A	0.178526	6	10108495	7738	0.0401635	8.79023e-06	19.7579
ebi-a-GCST90027817	rs12700345	G	C	-0.120102	7	22134585	7738	0.0260325	3.95859e-06	21.2848
ebi-a-GCST90027817	rs59436846	A	T	0.104232	8	2051904	7738	0.0232904	7.62887e-06	20.0285
ebi-a-GCST90027817	rs2791437	A	G	-0.126729	9	125844582	7738	0.026727	2.12031e-06	22.4829
ebi-a-GCST90027817	rs12300342	G	A	0.109002	12	61422160	7738	0.0208365	1.68322e-07	27.3665
ebi-a-GCST90027817	rs35630916	T	G	0.174552	13	78731727	7738	0.0388198	6.90892e-06	20.2182
ebi-a-GCST90027816	rs12623651	A	C	-0.106305	2	20684657	7738	0.0237186	7.39707e-06	20.0877
ebi-a-GCST90027816	rs2600191	G	T	-0.120105	3	9322660	7738	0.0243014	7.7204e-07	24.4264
ebi-a-GCST90027816	rs17729286	A	C	-0.20256	4	1101148	7738	0.0456221	8.99829e-06	19.7132
ebi-a-GCST90027816	rs6857075	C	T	0.104214	4	146937467	7738	0.0225159	3.68409e-06	21.4227
ebi-a-GCST90027816	rs10024750	C	T	0.104523	4	5647018	7738	0.0224092	3.09692e-06	21.7556
ebi-a-GCST90027816	rs9466145	A	C	-0.105919	6	21677060	7738	0.0229081	3.7706e-06	21.3781
ebi-a-GCST90027816	rs75297146	C	T	-0.235198	8	3004551	7738	0.0504335	3.10835e-06	21.7485
ebi-a-GCST90027816	rs62578888	A	G	0.119345	9	129613130	7738	0.023481	3.72289e-07	25.833
ebi-a-GCST90027816	rs10752292	G	A	-0.118953	10	13347821	7738	0.0249473	1.85913e-06	22.7355
ebi-a-GCST90027816	rs11149171	C	T	-0.151409	13	25235968	7738	0.0307603	8.55658e-07	24.2283
ebi-a-GCST90027816	rs78009268	T	C	0.20892	13	96188617	7738	0.0418614	6.01437e-07	24.9076
ebi-a-GCST90027816	rs731362	G	C	0.120347	19	46585509	7738	0.025477	2.31515e-06	22.3138
ebi-a-GCST90027815	rs61818112	A	G	0.255213	1	158039727	7738	0.0577492	9.90057e-06	19.5305
ebi-a-GCST90027815	rs77902968	A	G	-0.271803	2	233883133	7738	0.0579941	2.77594e-06	21.9655
ebi-a-GCST90027815	rs4854535	C	T	0.180561	2	69180661	7738	0.0377846	1.76433e-06	22.8359
ebi-a-GCST90027815	rs10030640	T	G	-0.128384	4	18943713	7738	0.0280832	4.84128e-06	20.8991
ebi-a-GCST90027815	rs196229	A	C	-0.125691	10	121459517	7738	0.0283427	9.22125e-06	19.6664
ebi-a-GCST90027815	rs75364852	C	A	0.138789	18	60781820	7738	0.0313763	9.71762e-06	19.5662
ebi-a-GCST90027814	rs12724599	T	C	0.092649	1	202045541	7738	0.0205377	6.44689e-06	20.3506
ebi-a-GCST90027814	rs6852392	T	C	0.0834404	4	29441154	7738	0.0187833	8.90164e-06	19.7337
ebi-a-GCST90027814	rs10276776	A	G	0.207054	7	154592769	7738	0.0413744	5.60377e-07	25.044
ebi-a-GCST90027814	rs11768363	C	T	-0.0938038	7	147419683	7738	0.02019	3.38345e-06	21.5858
ebi-a-GCST90027814	rs34196897	A	G	0.192718	12	45843593	7738	0.042692	6.35697e-06	20.3775
ebi-a-GCST90027814	rs1688043	T	C	0.158759	19	35553341	7738	0.0358258	9.36138e-06	19.6374
ebi-a-GCST90027814	rs35334318	C	G	0.14498	20	10124075	7738	0.0320708	6.16623e-06	20.436
ebi-a-GCST90027813	rs11260998	A	G	-0.0786151	1	18718305	7738	0.0175239	7.25204e-06	20.1257
ebi-a-GCST90027813	rs2990682	G	C	0.0917936	1	13839382	7738	0.0187482	9.77485e-07	23.9721
ebi-a-GCST90027813	rs13009600	A	G	0.0806918	2	211772624	7738	0.0174623	3.82041e-06	21.3529
ebi-a-GCST90027813	rs2579005	G	T	0.0905141	2	216484768	7738	0.0192398	2.54449e-06	22.1325
ebi-a-GCST90027813	rs765025	G	C	0.103214	4	66600345	7738	0.0230703	7.68104e-06	20.0157
ebi-a-GCST90027813	rs77848425	T	C	0.129746	4	186557727	7738	0.0284739	5.19733e-06	20.7632
ebi-a-GCST90027813	rs6958516	C	G	-0.08895	7	158240602	7738	0.0189988	2.84263e-06	21.92
ebi-a-GCST90027813	rs11067415	C	A	-0.0947736	12	115550990	7738	0.020526	3.88866e-06	21.319
ebi-a-GCST90027813	rs12913320	T	C	-0.0930015	15	89377788	7738	0.0208979	8.5763e-06	19.805
ebi-a-GCST90027813	rs73539554	T	C	-0.152612	19	20484610	7738	0.0342081	8.14704e-06	19.903
ebi-a-GCST90027813	rs6127771	T	C	-0.079596	20	36959732	7738	0.0171965	3.68112e-06	21.4241
ebi-a-GCST90027812	rs61790480	T	G	0.165737	3	170532111	7738	0.0362025	4.69343e-06	20.9586
ebi-a-GCST90027812	rs11783357	T	C	-0.110473	8	144803616	7738	0.0241403	4.73238e-06	20.9424
ebi-a-GCST90027812	rs6478652	T	G	-0.105694	9	126987143	7738	0.0229013	3.92762e-06	21.3
ebi-a-GCST90027812	rs1421280	T	C	-0.106525	13	72726920	7738	0.0234422	5.51544e-06	20.6493
ebi-a-GCST90027812	rs7179502	A	G	0.101697	15	101478959	7738	0.0218773	3.34357e-06	21.6087
ebi-a-GCST90027812	rs111481125	G	C	0.12765	19	7564269	7738	0.0268583	2.00687e-06	22.5884
ebi-a-GCST90027811	rs34613239	A	G	-0.152439	2	144005379	7738	0.033024	3.9121e-06	21.3075
ebi-a-GCST90027811	rs10177566	T	C	-0.114082	2	5693299	7738	0.0253077	6.55058e-06	20.3202
ebi-a-GCST90027811	rs11715674	C	T	-0.131686	3	60879866	7738	0.0265653	7.15632e-07	24.5725
ebi-a-GCST90027811	rs9847008	G	T	-0.122061	3	2063046	7738	0.0261533	3.05436e-06	21.7822
ebi-a-GCST90027811	rs10036326	C	T	0.243854	5	97764402	7738	0.0524561	3.33987e-06	21.6106
ebi-a-GCST90027811	rs10981640	A	C	-0.13751	9	115897803	7738	0.0293968	2.90081e-06	21.8811
ebi-a-GCST90027811	rs11595913	C	T	0.143846	10	103041525	7738	0.0310632	3.64359e-06	21.4439
ebi-a-GCST90027811	rs11067048	C	G	0.106237	12	114766393	7738	0.0229073	3.52314e-06	21.5082
ebi-a-GCST90027811	rs56085972	T	C	0.118396	12	131366686	7738	0.0260311	5.40941e-06	20.6866
ebi-a-GCST90027811	rs7320949	A	G	0.104578	13	99788169	7738	0.0236651	9.91243e-06	19.5283
ebi-a-GCST90027811	rs62003625	T	C	0.152732	15	32404937	7738	0.0330824	3.89861e-06	21.3141
ebi-a-GCST90027811	rs2384942	G	C	0.106299	19	1099842	7738	0.0231753	4.50194e-06	21.0382
ebi-a-GCST90027811	rs6026349	T	C	0.11175	20	57125934	7738	0.0236576	2.31659e-06	22.3128
ebi-a-GCST90027810	rs2336943	T	C	0.138478	1	206754893	7738	0.0307156	6.53191e-06	20.3256
ebi-a-GCST90027810	rs12725104	G	A	0.154648	1	65268226	7738	0.0346941	8.29354e-06	19.8691
ebi-a-GCST90027810	rs10865362	T	C	-0.148284	2	67933923	7738	0.0334266	9.16073e-06	19.6791
ebi-a-GCST90027810	rs1861231	A	G	-0.153675	2	10455625	7738	0.0307644	5.87638e-07	24.9522
ebi-a-GCST90027810	rs35921003	C	A	-0.221321	8	83230206	7738	0.0498049	8.84036e-06	19.747
ebi-a-GCST90027810	rs11068499	A	G	-0.162446	12	117892931	7738	0.0363579	7.89696e-06	19.9628
ebi-a-GCST90027810	rs4889373	G	A	0.129894	16	81747602	7738	0.0292585	9.01571e-06	19.7094
ebi-a-GCST90027810	rs17562516	A	T	-0.138735	17	48729781	7738	0.0292245	2.06258e-06	22.5361
ebi-a-GCST90027810	rs3745098	T	G	0.128844	19	52855303	7738	0.0273926	2.55605e-06	22.1239
ebi-a-GCST90027810	rs73918563	C	T	-0.2743	20	59220861	7738	0.0586406	2.90195e-06	21.8804
ebi-a-GCST90027809	rs6664382	C	G	0.2324	1	76089534	7738	0.0507459	4.65693e-06	20.9735
ebi-a-GCST90027809	rs9872584	A	C	-0.248139	3	178567864	7738	0.0559535	9.21849e-06	19.6669
ebi-a-GCST90027809	rs9468851	G	A	-0.133177	6	30930633	7738	0.029778	7.73749e-06	20.0017
ebi-a-GCST90027809	rs4717625	G	A	0.173023	7	71508645	7738	0.035912	1.45037e-06	23.2129
ebi-a-GCST90027809	rs1860691	G	A	0.144092	7	52336084	7738	0.032234	7.81538e-06	19.9826
ebi-a-GCST90027809	rs13257050	A	C	0.130267	8	19029859	7738	0.0287767	5.98742e-06	20.4921
ebi-a-GCST90027809	rs73653217	T	A	-0.17487	9	79442588	7738	0.0351913	6.72574e-07	24.6922
ebi-a-GCST90027809	rs11144350	G	A	-0.139074	9	77862854	7738	0.0293731	2.19331e-06	22.4178
ebi-a-GCST90027809	rs1533824	C	T	0.137332	11	214169	7738	0.0266458	2.55012e-07	26.5635
ebi-a-GCST90027809	rs1792325	T	C	-0.130563	11	71113304	7738	0.0282354	3.76253e-06	21.3822
ebi-a-GCST90027809	rs10895784	G	A	0.120402	11	105046839	7738	0.0257318	2.88104e-06	21.8941
ebi-a-GCST90027809	rs16923154	G	A	0.208534	12	20885931	7738	0.0440945	2.25341e-06	22.3658
ebi-a-GCST90027809	rs10507465	C	T	-0.139392	13	38463552	7738	0.0297758	2.84951e-06	21.9154
ebi-a-GCST90027809	rs12941005	C	T	-0.19123	17	29755009	7738	0.0424371	6.59964e-06	20.3058
ebi-a-GCST90027808	rs12125472	A	G	-0.145337	1	113352924	7738	0.0315109	3.983e-06	21.2731
ebi-a-GCST90027808	rs72743290	T	C	0.241471	1	205234393	7738	0.0518674	3.23117e-06	21.6741
ebi-a-GCST90027808	rs3000812	G	A	0.154688	1	227588556	7738	0.0337761	4.65425e-06	20.9746
ebi-a-GCST90027808	rs6548355	G	A	0.135331	3	164260603	7738	0.0304946	9.08615e-06	19.6947
ebi-a-GCST90027808	rs6601127	T	G	-0.136437	5	179977388	7738	0.0295882	4.00322e-06	21.2631
ebi-a-GCST90027808	rs325705	A	G	-0.140013	11	6264866	7738	0.0314163	8.32358e-06	19.8622
ebi-a-GCST90027808	rs8017450	T	G	0.262172	14	62520084	7738	0.058491	7.3855e-06	20.0907
ebi-a-GCST90027808	rs9797071	A	T	0.135881	16	75251973	7738	0.029619	4.4827e-06	21.0463
ebi-a-GCST90027808	rs12978412	T	C	0.140571	19	47945391	7738	0.0307592	4.87641e-06	20.8853
ebi-a-GCST90027808	rs62111248	A	G	0.231829	19	29525312	7738	0.0502065	3.88392e-06	21.3214
ebi-a-GCST90027808	rs7274039	T	C	-0.265599	20	50714876	7738	0.0562249	2.31414e-06	22.3149
ebi-a-GCST90027807	rs4832418	A	G	-0.151171	2	18348124	7738	0.0318897	2.13246e-06	22.4717
ebi-a-GCST90027807	rs72748807	C	T	0.196247	5	51826323	7738	0.0444046	9.89191e-06	19.5322
ebi-a-GCST90027807	rs55976608	T	C	-0.257391	8	14120793	7738	0.0554762	3.48963e-06	21.5265
ebi-a-GCST90027807	rs512089	C	A	0.137435	9	23874047	7738	0.0302868	5.68526e-06	20.5915
ebi-a-GCST90027807	rs2499076	A	G	-0.188268	10	19592884	7738	0.0419687	7.26022e-06	20.1234
ebi-a-GCST90027807	rs2965800	A	G	-0.139969	16	57796861	7738	0.0284691	8.81008e-07	24.1722
ebi-a-GCST90027806	rs67541505	G	A	0.177406	2	45885915	7738	0.0398749	8.62462e-06	19.7942
ebi-a-GCST90027806	rs116643293	G	A	-0.329891	4	189181981	7738	0.068787	1.61998e-06	23
ebi-a-GCST90027806	rs74338790	G	A	0.252493	4	112421997	7738	0.0552387	4.85523e-06	20.8935
ebi-a-GCST90027806	rs2395296	G	A	0.143303	6	32911814	7738	0.0321743	8.42966e-06	19.8377
ebi-a-GCST90027806	rs3798491	A	T	-0.145465	6	100890654	7738	0.0313046	3.37186e-06	21.5924
ebi-a-GCST90027806	rs9389726	C	T	-0.149627	6	140158828	7738	0.0335651	8.27942e-06	19.8721
ebi-a-GCST90027806	rs79825773	T	G	0.307706	7	45140515	7738	0.0692042	8.73414e-06	19.77
ebi-a-GCST90027806	rs12592302	T	A	0.225138	15	58912586	7738	0.0467972	1.50228e-06	23.145
ebi-a-GCST90027806	rs1355585	C	T	-0.141485	15	70586617	7738	0.0302699	2.9525e-06	21.8474
ebi-a-GCST90027806	rs173961	A	G	-0.204526	16	52416513	7738	0.0415104	8.34584e-07	24.2763
ebi-a-GCST90027805	rs28368536	C	G	-0.221532	1	82519686	7738	0.0478625	3.68307e-06	21.4231
ebi-a-GCST90027805	rs4868427	T	A	0.156136	5	173992056	7738	0.0322777	1.31644e-06	23.3992
ebi-a-GCST90027805	rs117158611	G	C	0.29794	6	69985869	7738	0.0666812	7.8906e-06	19.9641
ebi-a-GCST90027805	rs746810	C	T	0.14337	6	96490089	7738	0.0321356	8.14198e-06	19.9042
ebi-a-GCST90027805	rs10247831	G	A	0.133172	7	11693688	7738	0.0300588	9.40633e-06	19.6283
ebi-a-GCST90027805	rs67887362	C	A	0.204196	7	43236240	7738	0.046059	9.27748e-06	19.6547
ebi-a-GCST90027805	rs4922067	C	G	0.165669	8	19464314	7738	0.0355918	3.24467e-06	21.6662
ebi-a-GCST90027805	rs78014650	C	T	0.169601	8	74447312	7738	0.0379537	7.87245e-06	19.9686
ebi-a-GCST90027805	rs10123164	T	C	0.137606	9	36824996	7738	0.0300273	4.59018e-06	21.0011
ebi-a-GCST90027805	rs7169918	G	C	0.142093	15	91839056	7738	0.0310251	4.65104e-06	20.9758
ebi-a-GCST90027805	rs310007	C	T	0.216045	16	81473711	7738	0.0485407	8.555e-06	19.8096
ebi-a-GCST90027804	rs72661091	A	G	0.288519	4	73899661	7738	0.0588297	9.37562e-07	24.0522
ebi-a-GCST90027804	rs77053869	G	A	-0.273887	4	110562960	7738	0.0617996	9.34265e-06	19.6414
ebi-a-GCST90027804	rs113638576	T	C	-0.215824	5	176756088	7738	0.0477445	6.17206e-06	20.434
ebi-a-GCST90027803	rs2293361	C	T	0.322296	2	54114864	7738	0.0669307	1.46923e-06	23.1878
ebi-a-GCST90027803	rs1978600	C	T	-0.32675	3	141149287	7738	0.0734597	8.66682e-06	19.7849
ebi-a-GCST90027803	rs72891473	A	T	0.301887	6	66586528	7738	0.0679083	8.76799e-06	19.7626
ebi-a-GCST90027803	rs720784	T	A	0.160764	10	114721671	7738	0.0359436	7.72538e-06	20.0048
ebi-a-GCST90027803	rs11044047	C	A	-0.33248	12	18510881	7738	0.0715079	3.32652e-06	21.6184
ebi-a-GCST90027803	rs9972236	T	C	0.204346	14	94571340	7738	0.0435143	2.65222e-06	22.053
ebi-a-GCST90027803	rs56702013	A	G	0.143437	17	111695	7738	0.0310823	3.93532e-06	21.2959
ebi-a-GCST90027803	rs79529135	G	T	0.186537	17	20700719	7738	0.0418162	8.16188e-06	19.8994
ebi-a-GCST90027802	rs12622085	G	A	0.0817846	2	170162682	7738	0.0184818	9.63807e-06	19.5819
ebi-a-GCST90027802	rs1850270	T	C	-0.0957917	3	1661391	7738	0.0213093	6.9472e-06	20.2077
ebi-a-GCST90027802	rs6830068	T	G	0.0894719	4	73711914	7738	0.0199309	7.15221e-06	20.1521
ebi-a-GCST90027802	rs11726764	A	C	0.148769	4	107710360	7738	0.0330195	6.62186e-06	20.2994
ebi-a-GCST90027802	rs123043	A	C	-0.0768331	4	16823900	7738	0.0173477	9.46629e-06	19.6161
ebi-a-GCST90027802	rs4721723	G	C	0.143047	7	18760347	7738	0.030629	3.00767e-06	21.8118
ebi-a-GCST90027802	rs7000832	A	C	0.0840306	8	81956395	7738	0.0173243	1.23191e-06	23.5268
ebi-a-GCST90027802	rs7104786	T	C	0.0940162	11	2306168	7738	0.0186676	4.74526e-07	25.3646
ebi-a-GCST90027802	rs10836532	T	G	-0.0808891	11	4745154	7738	0.0174398	3.51463e-06	21.5128
ebi-a-GCST90027802	rs2105601	C	T	0.158954	11	87666565	7738	0.0350541	5.77285e-06	20.562
ebi-a-GCST90027802	rs73044678	A	G	-0.170185	12	10874415	7738	0.0370502	4.36174e-06	21.099
ebi-a-GCST90027802	rs2317917	G	T	0.08051	13	112770689	7738	0.0172368	2.99985e-06	21.8166
ebi-a-GCST90027802	rs72829932	G	A	0.0997103	17	34055935	7738	0.0208487	1.73061e-06	22.8729
ebi-a-GCST90027802	rs4816989	G	A	-0.0789203	21	26181265	7738	0.0171547	4.21483e-06	21.1647
ebi-a-GCST90027801	rs76021913	C	A	-0.279535	3	195464261	7738	0.0611054	4.77046e-06	20.9273
ebi-a-GCST90027801	rs72698095	G	C	-0.147336	4	183252248	7738	0.0328679	7.37157e-06	20.0943
ebi-a-GCST90027801	rs4245954	T	C	0.143728	4	8868227	7738	0.0301532	1.87366e-06	22.7204
ebi-a-GCST90027801	rs1878735	A	C	-0.138437	9	109873993	7738	0.0296275	2.97434e-06	21.833
ebi-a-GCST90027801	rs7851638	G	A	0.203009	9	13793758	7738	0.0421875	1.49386e-06	23.156
ebi-a-GCST90027801	rs495828	T	G	-0.12357	9	136154867	7738	0.0273732	6.3536e-06	20.3786
ebi-a-GCST90027801	rs10858895	T	A	0.118385	12	89914880	7738	0.0255307	3.53533e-06	21.5015
ebi-a-GCST90027801	rs7148318	A	G	-0.107625	14	51325748	7738	0.0242863	9.35815e-06	19.6383
ebi-a-GCST90027800	rs4268390	G	A	0.260285	1	81927648	7738	0.0570981	5.15051e-06	20.7805
ebi-a-GCST90027800	rs1321631	G	A	-0.232995	1	34348912	7738	0.0480959	1.27005e-06	23.4681
ebi-a-GCST90027800	rs35200886	A	G	-0.168061	1	222927951	7738	0.0363491	3.77294e-06	21.377
ebi-a-GCST90027800	rs79207650	A	G	-0.266917	1	154374162	7738	0.0588837	5.81661e-06	20.5477
ebi-a-GCST90027800	rs12098699	G	A	-0.158097	10	64396790	7738	0.0331076	1.7949e-06	22.803
ebi-a-GCST90027799	rs12041621	A	G	-0.128203	1	48554579	7738	0.026118	9.17234e-07	24.0944
ebi-a-GCST90027799	rs12131104	T	C	0.132729	1	149889339	7738	0.0298653	8.81922e-06	19.7514
ebi-a-GCST90027799	rs10864073	C	T	-0.136479	1	214011756	7738	0.0306823	8.66204e-06	19.7859
ebi-a-GCST90027799	rs34762184	A	G	-0.128822	3	50541769	7738	0.0285418	6.37793e-06	20.3712
ebi-a-GCST90027799	rs9865704	A	G	-0.145045	3	149080011	7738	0.0300178	1.35195e-06	23.3479
ebi-a-GCST90027799	rs4884323	G	T	-0.0923593	13	59810492	7738	0.0200047	3.89538e-06	21.3156
ebi-a-GCST90027799	rs1884673	T	C	-0.149704	20	38517535	7738	0.0301141	6.65288e-07	24.7131
ebi-a-GCST90027798	rs114446285	G	A	-0.200679	2	127826259	7738	0.0433453	3.66058e-06	21.4348
ebi-a-GCST90027798	rs12621499	G	A	0.174708	2	142324536	7738	0.0391872	8.26133e-06	19.8764
ebi-a-GCST90027798	rs570295	G	A	0.191415	6	12732095	7738	0.0365822	1.67271e-07	27.3787
ebi-a-GCST90027798	rs3916427	C	T	-0.16395	9	113929557	7738	0.0356699	4.30051e-06	21.1261
ebi-a-GCST90027798	rs9414689	G	C	0.205329	9	140215415	7738	0.0455314	6.49426e-06	20.3366
ebi-a-GCST90027798	rs9508731	T	A	-0.326536	13	30981374	7738	0.0687295	2.02386e-06	22.5723
ebi-a-GCST90027798	rs11626630	T	C	0.240822	14	75207510	7738	0.0530639	5.66957e-06	20.5965
ebi-a-GCST90027798	rs4416113	A	G	0.326474	18	42991796	7738	0.069477	2.61409e-06	22.0808
ebi-a-GCST90027798	rs4805013	T	A	0.168258	19	28484840	7738	0.036767	4.73195e-06	20.9428
ebi-a-GCST90027798	rs4239490	C	T	0.234442	19	51132056	7738	0.0505963	3.59402e-06	21.4701
ebi-a-GCST90027797	rs840787	G	C	-0.0765503	2	65775890	7738	0.0167178	4.67305e-06	20.967
ebi-a-GCST90027797	rs61798216	G	A	-0.129122	4	36459051	7738	0.0264682	1.06957e-06	23.7986
ebi-a-GCST90027797	rs12197028	G	A	0.14457	6	102128843	7738	0.0321715	6.99874e-06	20.1936
ebi-a-GCST90027797	rs10113323	G	A	0.0795663	8	59554706	7738	0.0179591	9.40546e-06	19.6286
ebi-a-GCST90027797	rs12415307	G	A	-0.086919	10	103076252	7738	0.018389	2.28208e-06	22.3415
ebi-a-GCST90027797	rs74949229	A	G	-0.139551	10	9526946	7738	0.0283751	8.74078e-07	24.1875
ebi-a-GCST90027797	rs2107539	T	C	-0.0987778	17	34322610	7738	0.0218485	6.15361e-06	20.4397
ebi-a-GCST90027797	rs3785822	A	G	0.0994099	17	59556923	7738	0.021117	2.50674e-06	22.1613
ebi-a-GCST90027797	rs36720	C	T	-0.0794064	19	16567351	7738	0.0176958	7.21274e-06	20.1359
ebi-a-GCST90027796	rs56001939	C	T	-0.0790706	2	54363878	7738	0.0170397	3.4776e-06	21.5331
ebi-a-GCST90027796	rs13119423	C	A	-0.110209	4	27850234	7738	0.0239763	4.29507e-06	21.1286
ebi-a-GCST90027796	rs55682375	A	G	-0.15804	9	21808352	7738	0.0351935	7.10232e-06	20.1655
ebi-a-GCST90027796	rs4495839	G	A	0.0923722	10	47685828	7738	0.020591	7.25571e-06	20.1246
ebi-a-GCST90027796	rs10769221	A	G	0.140943	11	5806426	7738	0.0272231	2.25071e-07	26.8048
ebi-a-GCST90027796	rs12446334	G	A	0.0930476	16	81302009	7738	0.0200569	3.49792e-06	21.522
ebi-a-GCST90027796	rs7255582	T	C	-0.0809638	19	35718076	7738	0.0169151	1.69727e-06	22.9104
ebi-a-GCST90027796	rs34865636	T	A	-0.0825242	19	45793832	7738	0.0176704	3.00905e-06	21.8107
ebi-a-GCST90027796	rs11087270	T	A	0.0886682	20	18906606	7738	0.018516	1.67822e-06	22.932
ebi-a-GCST90027795	rs12124525	T	C	-0.270616	1	76940156	7738	0.0608933	8.82592e-06	19.75
ebi-a-GCST90027795	rs3815679	T	C	0.213453	2	170218643	7738	0.0476669	7.53408e-06	20.0526
ebi-a-GCST90027795	rs1011345	C	T	-0.23966	2	173856545	7738	0.052948	6.00206e-06	20.4876
ebi-a-GCST90027795	rs79951774	T	G	-0.300379	3	189546969	7738	0.0657398	4.89553e-06	20.8777
ebi-a-GCST90027795	rs73040331	C	T	0.264744	3	18454062	7738	0.0550116	1.49039e-06	23.1603
ebi-a-GCST90027795	rs10502943	C	A	-0.267815	18	49901001	7738	0.0511794	1.66905e-07	27.3829
ebi-a-GCST90027794	rs1358421	A	G	0.0902218	2	49754547	7738	0.0197074	4.6931e-06	20.9587
ebi-a-GCST90027794	rs66806908	G	C	0.136893	3	196553260	7738	0.03086	9.16727e-06	19.6775
ebi-a-GCST90027794	rs35239958	C	T	0.0892958	3	144169280	7738	0.0199528	7.62851e-06	20.0288
ebi-a-GCST90027794	rs7665837	C	G	-0.0864051	4	174422528	7738	0.0194917	9.29694e-06	19.6508
ebi-a-GCST90027794	rs28706788	A	G	0.0829043	5	159575028	7738	0.0185813	8.13149e-06	19.9068
ebi-a-GCST90027794	rs2906787	C	T	0.172041	7	112137676	7738	0.0385918	8.27389e-06	19.8735
ebi-a-GCST90027794	rs2717881	A	T	0.165026	7	25210734	7738	0.0370288	8.32319e-06	19.8621
ebi-a-GCST90027794	rs11002091	C	T	0.0879087	10	78984504	7738	0.0195012	6.54862e-06	20.3208
ebi-a-GCST90027794	rs9805811	G	A	-0.0971784	13	114744475	7738	0.0208476	3.14116e-06	21.7284
ebi-a-GCST90027794	rs117632297	A	G	-0.172677	14	80463424	7738	0.0388452	8.7789e-06	19.7603
ebi-a-GCST90027794	rs8050653	G	A	-0.085848	16	82300059	7738	0.0193864	9.49905e-06	19.6095
ebi-a-GCST90027794	rs74413687	A	G	0.162183	17	63315851	7738	0.0360487	6.82747e-06	20.241
ebi-a-GCST90027794	rs2660277	G	T	-0.0930074	18	11010141	7738	0.0188939	8.53945e-07	24.2321
ebi-a-GCST90027794	rs544964	G	A	-0.0849199	19	37409561	7738	0.0189097	7.09545e-06	20.1674
ebi-a-GCST90027794	rs13040204	G	A	0.117823	20	57224053	7738	0.0255187	3.8909e-06	21.3178
ebi-a-GCST90027793	rs6695790	G	T	-0.080517	1	158052966	7738	0.0165939	1.22093e-06	23.5439
ebi-a-GCST90027793	rs36042240	C	G	0.125081	2	242127334	7738	0.0279507	7.63941e-06	20.0261
ebi-a-GCST90027793	rs72645666	A	G	0.079789	8	56351168	7738	0.0177283	6.77485e-06	20.2559
ebi-a-GCST90027793	rs2449527	A	G	0.0850013	8	98755721	7738	0.0189826	7.54015e-06	20.0512
ebi-a-GCST90027793	rs1890115	T	G	0.11834	9	85165993	7738	0.0258878	4.84831e-06	20.8965
ebi-a-GCST90027793	rs4333970	A	G	0.0872277	10	82726856	7738	0.018424	2.19644e-06	22.4151
ebi-a-GCST90027793	rs1939678	G	A	0.0722317	11	115692040	7738	0.0163446	9.90216e-06	19.5302
ebi-a-GCST90027793	rs12807499	A	G	0.129032	11	132632108	7738	0.0283876	5.48391e-06	20.6603
ebi-a-GCST90027793	rs1452438	G	A	-0.0811965	15	87379693	7738	0.0179508	6.08892e-06	20.4601
ebi-a-GCST90027793	rs1867204	G	C	0.0755096	17	75023226	7738	0.0166075	5.44917e-06	20.6726
ebi-a-GCST90027793	rs6021385	C	G	-0.0816426	20	50306537	7738	0.0180696	6.2362e-06	20.4144
ebi-a-GCST90027792	rs9804152	C	T	-0.134336	1	158518939	7738	0.0275221	1.05536e-06	23.8244
ebi-a-GCST90027792	rs6731499	G	A	-0.114822	2	174711730	7738	0.0256509	7.59329e-06	20.0376
ebi-a-GCST90027792	rs12474753	T	C	0.243283	2	114128721	7738	0.0527119	3.92473e-06	21.3013
ebi-a-GCST90027792	rs113157937	T	C	0.213265	3	62371898	7738	0.0456803	3.03194e-06	21.7962
ebi-a-GCST90027792	rs2368038	T	A	0.13135	3	193755011	7738	0.0293294	7.51934e-06	20.0564
ebi-a-GCST90027792	rs75578397	A	T	0.177351	8	60851737	7738	0.0398192	8.43277e-06	19.8373
ebi-a-GCST90027792	rs10961097	T	C	-0.149816	9	13514253	7738	0.0337994	9.31472e-06	19.6471
ebi-a-GCST90027792	rs6590368	T	C	0.12484	11	129090852	7738	0.0277199	6.68098e-06	20.2826
ebi-a-GCST90027792	rs10848471	A	C	0.144177	12	1510640	7738	0.0306873	2.62374e-06	22.0737
ebi-a-GCST90027792	rs12935244	C	A	-0.124334	16	62133341	7738	0.0241866	2.73867e-07	26.4259
ebi-a-GCST90027791	rs10014686	A	G	0.203012	4	174600551	7738	0.0407635	6.35053e-07	24.8028
ebi-a-GCST90027791	rs4692552	C	T	0.122241	4	169764631	7738	0.0276396	9.74855e-06	19.5601
ebi-a-GCST90027791	rs62468608	C	A	0.172603	7	78170494	7738	0.0376243	4.48518e-06	21.0455
ebi-a-GCST90027791	rs1330325	A	T	0.108309	9	21265197	7738	0.0241615	7.36936e-06	20.0947
ebi-a-GCST90027791	rs2901343	T	C	-0.111962	10	124457906	7738	0.0235768	2.04607e-06	22.5513
ebi-a-GCST90027791	rs6487088	T	C	-0.144302	12	20588382	7738	0.0309629	3.15457e-06	21.7201
ebi-a-GCST90027791	rs10848037	C	T	-0.159119	12	130703322	7738	0.0352394	6.32033e-06	20.3886
ebi-a-GCST90027791	rs1952183	G	A	-0.10882	14	89844111	7738	0.023893	5.25122e-06	20.7432
ebi-a-GCST90027791	rs2871118	A	G	0.115938	21	43184320	7738	0.0258467	7.2706e-06	20.1206
ebi-a-GCST90027791	rs17749540	T	C	-0.180458	22	37367536	7738	0.0357931	4.61456e-07	25.4187
ebi-a-GCST90027791	rs73443336	G	A	-0.140422	22	50940762	7738	0.029329	1.68616e-06	22.9232
ebi-a-GCST90027790	rs10927575	C	G	0.120728	1	13785516	7738	0.0267334	6.30246e-06	20.3942
ebi-a-GCST90027790	rs12123157	T	G	-0.19937	1	121237156	7738	0.0438513	5.45444e-06	20.6707
ebi-a-GCST90027790	rs11678512	C	T	-0.101888	2	106187246	7738	0.0212403	1.61116e-06	23.0104
ebi-a-GCST90027790	rs77362317	G	T	0.162865	3	141078059	7738	0.0337338	1.37949e-06	23.3091
ebi-a-GCST90027790	rs13060820	T	C	-0.165915	3	98120246	7738	0.0361856	4.53754e-06	21.0232
ebi-a-GCST90027790	rs56105508	C	G	0.120423	3	17852886	7738	0.0269748	8.03341e-06	19.9298
ebi-a-GCST90027790	rs11933020	C	T	0.103443	4	7805889	7738	0.0203323	3.6256e-07	25.8839
ebi-a-GCST90027790	rs79969063	C	A	-0.160806	5	71786401	7738	0.0359854	7.87155e-06	19.9688
ebi-a-GCST90027790	rs6922056	G	T	0.112878	6	123544294	7738	0.0222686	4.00064e-07	25.6941
ebi-a-GCST90027790	rs396720	T	C	0.0884819	8	59962804	7738	0.0197847	7.74034e-06	20.0009
ebi-a-GCST90027790	rs4268153	A	G	-0.132382	8	117542385	7738	0.029659	8.06399e-06	19.9225
ebi-a-GCST90027790	rs2184120	C	T	0.159484	9	111788558	7738	0.0354557	6.85567e-06	20.2331
ebi-a-GCST90027790	rs4775557	C	T	-0.18014	15	46844195	7738	0.0387317	3.30385e-06	21.6315
ebi-a-GCST90027790	rs2426807	C	T	-0.113657	20	58251131	7738	0.0255081	8.36065e-06	19.8535
ebi-a-GCST90027789	rs74412941	C	A	-0.225163	2	200913546	7738	0.0506251	8.6816e-06	19.7816
ebi-a-GCST90027789	rs6761789	G	T	0.2182	2	145252729	7738	0.0489312	8.22205e-06	19.8856
ebi-a-GCST90027789	rs4352232	G	C	-0.128058	2	88848180	7738	0.0266047	1.48399e-06	23.1684
ebi-a-GCST90027789	rs6778836	A	T	-0.126056	3	168587709	7738	0.0266972	2.33905e-06	22.2944
ebi-a-GCST90027789	rs75202637	G	A	0.263588	4	163822623	7738	0.0579255	5.35279e-06	20.7067
ebi-a-GCST90027789	rs1182140	G	A	-0.140145	7	2964863	7738	0.0309654	6.01492e-06	20.4834
ebi-a-GCST90027789	rs7790846	G	A	-0.121291	7	50424061	7738	0.0266576	5.36574e-06	20.7021
ebi-a-GCST90027789	rs10236678	A	G	0.134283	7	134549927	7738	0.0280654	1.71281e-06	22.8928
ebi-a-GCST90027789	rs4424244	C	T	0.121481	8	74434869	7738	0.0253566	1.66027e-06	22.9527
ebi-a-GCST90027789	rs7990301	T	C	0.110327	13	34382060	7738	0.0237438	3.37513e-06	21.5905
ebi-a-GCST90027789	rs11074766	T	C	0.130159	16	26304777	7738	0.0284269	4.67789e-06	20.9647
ebi-a-GCST90027788	rs13061928	G	A	-0.17875	3	2932365	7738	0.0393115	5.44114e-06	20.6753
ebi-a-GCST90027788	rs9848037	G	A	0.149789	3	55796723	7738	0.0333494	7.07278e-06	20.1736
ebi-a-GCST90027788	rs77544959	A	G	-0.149358	11	39603353	7738	0.0329458	5.8031e-06	20.5521
ebi-a-GCST90027788	rs1872436	T	C	-0.181533	12	57322492	7738	0.0369281	8.83995e-07	24.1656
ebi-a-GCST90027788	rs9513795	T	C	0.159167	13	101402225	7738	0.0358491	8.99933e-06	19.7129
ebi-a-GCST90027788	rs5768347	G	T	-0.1688	22	48492960	7738	0.0378678	8.2882e-06	19.8703
ebi-a-GCST90027787	rs67194754	G	A	0.14313	1	195501149	7738	0.031489	5.48302e-06	20.6606
ebi-a-GCST90027787	rs72662817	G	A	0.178862	1	30603043	7738	0.0404592	9.83377e-06	19.5435
ebi-a-GCST90027787	rs17398712	C	G	0.186816	3	60243843	7738	0.0394039	2.12613e-06	22.4776
ebi-a-GCST90027787	rs79201749	A	G	-0.246343	4	11169139	7738	0.0531684	3.59956e-06	21.4671
ebi-a-GCST90027787	rs9356977	A	C	0.138489	6	25454869	7738	0.0299489	3.76062e-06	21.383
ebi-a-GCST90027787	rs7073292	G	A	0.148601	10	10139363	7738	0.0308155	1.41932e-06	23.2544
ebi-a-GCST90027787	rs11858399	T	C	-0.189446	15	93596061	7738	0.0397457	1.87491e-06	22.7191
ebi-a-GCST90027786	rs35665752	G	T	-0.283199	1	28747911	7738	0.0621573	5.20967e-06	20.7587
ebi-a-GCST90027786	rs12633258	A	G	-0.367701	3	60664643	7738	0.0806489	5.1331e-06	20.787
ebi-a-GCST90027786	rs1463878	G	T	0.208321	3	192612921	7738	0.0453591	4.37542e-06	21.0929
ebi-a-GCST90027786	rs2063471	C	G	0.182008	4	60328405	7738	0.039207	3.44643e-06	21.5503
ebi-a-GCST90027786	rs80196726	G	C	-0.295359	4	19449962	7738	0.0664057	8.67581e-06	19.7829
ebi-a-GCST90027786	rs13166845	A	T	0.281442	5	165090260	7738	0.0624343	6.55013e-06	20.3204
ebi-a-GCST90027786	rs6597377	C	A	-0.183384	6	8991886	7738	0.0400138	4.5829e-06	21.0041
ebi-a-GCST90027786	rs57193778	G	A	0.274168	8	136718087	7738	0.0610191	7.01746e-06	20.1884
ebi-a-GCST90027786	rs73187354	A	G	-0.243218	12	108041797	7738	0.0504041	1.39746e-06	23.2841
ebi-a-GCST90027786	rs11060559	A	G	0.197791	12	130283785	7738	0.0442985	8.00811e-06	19.9359
ebi-a-GCST90027786	rs35595126	T	C	0.284059	14	65226044	7738	0.0633468	7.31914e-06	20.1079
ebi-a-GCST90027786	rs12441278	A	T	0.19308	15	100063635	7738	0.0399501	1.34468e-06	23.3582
ebi-a-GCST90027786	rs1976629	T	C	-0.302914	18	76478271	7738	0.0667073	5.60028e-06	20.6202
ebi-a-GCST90027786	rs574764	A	C	0.188711	18	61641374	7738	0.0408175	3.77711e-06	21.3748
ebi-a-GCST90027786	rs16960152	A	G	0.427583	19	54732216	7738	0.0953598	7.32943e-06	20.1053
ebi-a-GCST90027786	rs715519	C	G	-0.259143	22	51038369	7738	0.0570563	5.57571e-06	20.6287
ebi-a-GCST90027785	rs7524171	G	A	0.137994	1	3279324	7738	0.0308824	7.88152e-06	19.9663
ebi-a-GCST90027785	rs74654613	C	T	-0.215225	2	48683323	7738	0.0433164	6.74155e-07	24.6877
ebi-a-GCST90027785	rs13086575	T	G	0.188513	3	61955356	7738	0.0416983	6.15843e-06	20.4384
ebi-a-GCST90027785	rs6900225	A	G	0.171261	6	9314807	7738	0.0374141	4.70695e-06	20.953
ebi-a-GCST90027784	rs1810052	A	G	-0.270338	9	33231531	7738	0.0597894	6.14031e-06	20.444
ebi-a-GCST90027783	rs117329402	T	G	-0.354823	7	17799597	7738	0.07614	3.16002e-06	21.7169
ebi-a-GCST90027783	rs6481791	C	T	-0.238809	10	19492259	7738	0.0503807	2.13624e-06	22.4684
ebi-a-GCST90027783	rs1893286	G	T	-0.208354	18	6668640	7738	0.0455351	4.74679e-06	20.9368
ebi-a-GCST90027782	rs60200511	G	A	0.319997	1	244935076	7738	0.0682303	2.73262e-06	21.9957
ebi-a-GCST90027782	rs1458987	T	C	-0.32208	3	55103700	7738	0.071939	7.56519e-06	20.0447
ebi-a-GCST90027782	rs12488234	G	T	-0.318667	3	112191202	7738	0.0708029	6.77096e-06	20.2569
ebi-a-GCST90027782	rs28635178	A	G	0.408662	3	66026666	7738	0.090122	5.77298e-06	20.5621
ebi-a-GCST90027782	rs11734017	T	C	0.20506	4	187526100	7738	0.0446326	4.3398e-06	21.1085
ebi-a-GCST90027782	rs299199	A	G	0.195759	5	118301430	7738	0.0420816	3.28882e-06	21.6401
ebi-a-GCST90027782	rs35870858	C	G	0.325695	7	48196153	7738	0.0734979	9.36419e-06	19.6369
ebi-a-GCST90027782	rs4333664	T	C	-0.17962	9	6556948	7738	0.0401337	7.62132e-06	20.0305
ebi-a-GCST90027782	rs278731	T	C	-0.407555	9	76162393	7738	0.0920671	9.56797e-06	19.5958
ebi-a-GCST90027782	rs4433502	A	G	0.199777	10	133569215	7738	0.0436121	4.63276e-06	20.9835
ebi-a-GCST90027782	rs735027	G	A	-0.216494	11	95301453	7738	0.0452388	1.70502e-06	22.9018
ebi-a-GCST90027782	rs11113894	A	G	0.393284	12	108841863	7738	0.0886952	9.24549e-06	19.6613
ebi-a-GCST90027782	rs9544137	G	A	-0.275378	13	76646062	7738	0.0589864	3.03403e-06	21.7949
ebi-a-GCST90027782	rs2332915	C	G	-0.201062	14	73182541	7738	0.0446853	6.81099e-06	20.2456
ebi-a-GCST90027782	rs4450413	G	C	-0.188661	16	62320487	7738	0.0418046	6.39411e-06	20.3665
ebi-a-GCST90027782	rs6517636	G	A	0.252978	21	42257555	7738	0.0555355	5.23227e-06	20.7503
ebi-a-GCST90027781	rs2293915	T	A	0.13124	1	17551034	7738	0.0291578	6.76223e-06	20.2592
ebi-a-GCST90027781	rs12022867	T	C	-0.189732	1	186786065	7738	0.0412005	4.12297e-06	21.2069
ebi-a-GCST90027781	rs55790429	G	C	0.124676	3	7879112	7738	0.0280645	8.89242e-06	19.7356
ebi-a-GCST90027781	rs28450200	T	C	0.193309	8	15070111	7738	0.0340527	1.37268e-08	32.2256
ebi-a-GCST90027781	rs34886974	T	C	-0.187095	14	51827473	7738	0.0422432	9.46695e-06	19.616
ebi-a-GCST90027781	rs13333427	G	A	-0.279033	16	69959741	7738	0.0598337	3.10907e-06	21.748
ebi-a-GCST90027781	rs1553042	A	G	0.139351	17	31608930	7738	0.0287564	1.26029e-06	23.4829
ebi-a-GCST90027781	rs71385354	C	G	0.241135	17	52135707	7738	0.0538235	7.46071e-06	20.0714
ebi-a-GCST90027781	rs11664566	T	C	0.161176	18	30050356	7738	0.0361661	8.32952e-06	19.8608
ebi-a-GCST90027781	rs9958338	T	C	0.119481	18	377105	7738	0.0262257	5.21627e-06	20.756
ebi-a-GCST90027781	rs363031	A	C	0.3004	20	10218155	7738	0.0677435	9.234e-06	19.6637
ebi-a-GCST90027781	rs73147950	A	C	-0.146211	20	59631773	7738	0.0323458	6.17632e-06	20.4326
ebi-a-GCST90027780	rs12134195	C	A	-0.134691	1	66851542	7738	0.0299956	7.10984e-06	20.1633
ebi-a-GCST90027780	rs1728059	C	T	-0.0882622	2	84941232	7738	0.0187952	2.65314e-06	22.0524
ebi-a-GCST90027780	rs34355813	C	T	-0.168088	3	113301686	7738	0.0371934	6.20497e-06	20.424
ebi-a-GCST90027780	rs4693197	A	G	0.115968	4	88801072	7738	0.0241116	1.51224e-06	23.1326
ebi-a-GCST90027780	rs79555856	C	T	-0.131509	6	6545643	7738	0.029628	9.05086e-06	19.7018
ebi-a-GCST90027780	rs17070727	A	G	0.12916	8	4453705	7738	0.0289128	7.92392e-06	19.9561
ebi-a-GCST90027780	rs7043141	T	G	0.113549	9	23442387	7738	0.0245784	3.8399e-06	21.3432
ebi-a-GCST90027780	rs34990336	G	A	0.0948989	9	110273582	7738	0.0210221	6.35463e-06	20.3784
ebi-a-GCST90027780	rs9886784	C	A	0.0887528	9	1521204	7738	0.0199667	8.78759e-06	19.7584
ebi-a-GCST90027780	rs11161058	T	C	-0.0800937	14	29958756	7738	0.0170429	2.60741e-06	22.0856
ebi-a-GCST90027780	rs6508629	T	C	-0.102602	18	27557607	7738	0.022689	6.12294e-06	20.4494
ebi-a-GCST90027779	rs13393033	T	C	-0.0878362	2	6718574	7738	0.0188258	3.07503e-06	21.7691
ebi-a-GCST90027779	rs73083250	A	G	-0.0999442	3	195951391	7738	0.0222453	7.02813e-06	20.1855
ebi-a-GCST90027779	rs852540	A	G	0.137914	7	5592436	7738	0.0311773	9.7089e-06	19.5677
ebi-a-GCST90027779	rs592284	T	G	-0.12505	10	117132048	7738	0.028126	8.74561e-06	19.7675
ebi-a-GCST90027779	rs4935713	T	C	0.0939735	10	52259742	7738	0.0210477	8.01475e-06	19.9343
ebi-a-GCST90027779	rs7944200	T	C	-0.0860419	11	28702277	7738	0.0178153	1.36767e-06	23.3256
ebi-a-GCST90027779	rs56168514	G	A	0.141409	12	89922621	7738	0.029828	2.12848e-06	22.4753
ebi-a-GCST90027779	rs72643019	A	G	0.17014	13	88663116	7738	0.0376019	6.04589e-06	20.4736
ebi-a-GCST90027779	rs9573198	C	G	0.103765	13	74008908	7738	0.0230625	6.81773e-06	20.2437
ebi-a-GCST90027779	rs7155195	C	T	-0.09121	14	86046850	7738	0.0186142	9.58208e-07	24.0102
ebi-a-GCST90027779	rs3786306	T	C	-0.110537	18	11879825	7738	0.0250167	9.93757e-06	19.5234
ebi-a-GCST90027779	rs13381162	T	G	0.0903404	18	56945042	7738	0.0195139	3.66488e-06	21.4326
ebi-a-GCST90027778	rs143528380	T	C	-0.166716	4	100462085	7738	0.0370242	6.70363e-06	20.276
ebi-a-GCST90027778	rs6459977	G	A	-0.0834013	7	155797686	7738	0.0188709	9.8894e-06	19.5326
ebi-a-GCST90027778	rs3118528	G	A	-0.0933371	9	137338430	7738	0.0210221	8.99788e-06	19.7132
ebi-a-GCST90027778	rs874372	G	C	0.112555	10	98247143	7738	0.0250319	6.90924e-06	20.2182
ebi-a-GCST90027778	rs2241820	T	C	-0.077173	12	54394497	7738	0.0163185	2.25419e-06	22.3651
ebi-a-GCST90027778	rs6489044	C	T	-0.077538	12	126554565	7738	0.0171743	6.33841e-06	20.3831
ebi-a-GCST90027778	rs77715803	A	G	-0.102709	14	37075839	7738	0.0228548	6.98972e-06	20.1959
ebi-a-GCST90027777	rs7660775	C	A	0.11056	4	114611948	7738	0.0246844	7.50188e-06	20.0609
ebi-a-GCST90027777	rs7804962	C	T	0.0881322	7	13303509	7738	0.017565	5.23492e-07	25.1752
ebi-a-GCST90027777	rs488197	T	C	-0.0757035	9	38274267	7738	0.0170995	9.54443e-06	19.6004
ebi-a-GCST90027777	rs7850333	G	C	-0.0949791	9	7518169	7738	0.0208872	5.43538e-06	20.6774
ebi-a-GCST90027777	rs11041738	T	C	-0.0967085	11	8114103	7738	0.0196558	8.65028e-07	24.2074
ebi-a-GCST90027777	rs11104946	G	T	-0.0978269	12	77760259	7738	0.0217625	6.9504e-06	20.2069
ebi-a-GCST90027777	rs8011841	T	C	-0.0730403	14	97461817	7738	0.0164339	8.80988e-06	19.7535
ebi-a-GCST90027777	rs117024060	A	G	-0.145622	15	55772583	7738	0.0326046	7.95866e-06	19.9479
ebi-a-GCST90027776	rs2055593	A	G	-0.112772	2	98992113	7738	0.0241344	2.97324e-06	21.8338
ebi-a-GCST90027776	rs1443711	G	A	0.110108	2	31394676	7738	0.0239182	4.15365e-06	21.1924
ebi-a-GCST90027776	rs1362650	G	A	-0.09041	3	179137273	7738	0.019464	3.40095e-06	21.5759
ebi-a-GCST90027776	rs73102812	T	C	0.162776	3	61320539	7738	0.0344181	2.25237e-06	22.367
ebi-a-GCST90027776	rs12332306	T	C	0.113209	5	63111148	7738	0.0221762	3.30819e-07	26.0608
ebi-a-GCST90027776	rs62390586	C	G	-0.134288	5	174686892	7738	0.0252357	1.02998e-07	28.3168
ebi-a-GCST90027776	rs11957434	A	G	0.121838	5	156575312	7738	0.0248805	9.73397e-07	23.9799
ebi-a-GCST90027776	rs4897508	A	C	0.126348	6	131630172	7738	0.028377	8.48829e-06	19.8246
ebi-a-GCST90027776	rs62493320	A	T	0.119161	8	14707890	7738	0.0253637	2.62597e-06	22.0721
ebi-a-GCST90027776	rs10966460	G	A	0.174315	9	24786605	7738	0.0390392	8.00166e-06	19.9374
ebi-a-GCST90027776	rs2789623	G	A	0.113499	10	8223518	7738	0.023611	1.53176e-06	23.1076
ebi-a-GCST90027776	rs8015391	G	A	-0.0988055	14	54954582	7738	0.0215084	4.35231e-06	21.1031
ebi-a-GCST90027775	rs12028677	T	C	-0.108937	1	112076856	7738	0.0236079	3.94158e-06	21.293
ebi-a-GCST90027775	rs57119184	T	C	0.0878396	3	69163936	7738	0.0197668	8.83853e-06	19.7473
ebi-a-GCST90027775	rs60475061	A	G	-0.117157	6	5787678	7738	0.026068	6.98056e-06	20.1986
ebi-a-GCST90027775	rs12192901	A	G	0.112476	6	1263359	7738	0.0238178	2.33136e-06	22.3006
ebi-a-GCST90027775	rs67032605	G	A	0.119297	9	1046539	7738	0.0262192	5.36476e-06	20.7024
ebi-a-GCST90027775	rs10829629	T	C	0.0813715	10	131571972	7738	0.0171055	1.96454e-06	22.6294
ebi-a-GCST90027775	rs7962165	G	T	-0.0956743	12	87292283	7738	0.0206046	3.42799e-06	21.5607
ebi-a-GCST90027775	rs13381124	G	A	0.14335	18	25506994	7738	0.0323427	9.32653e-06	19.6446
ebi-a-GCST90027775	rs10407049	C	G	0.088168	19	30131562	7738	0.0178406	7.73339e-07	24.4232
ebi-a-GCST90027775	rs111585182	T	G	-0.159958	22	45821518	7738	0.0356824	7.3658e-06	20.0957
ebi-a-GCST90027774	rs6745806	G	A	-0.167427	2	139296037	7738	0.0376791	8.85014e-06	19.7447
ebi-a-GCST90027774	rs79216963	A	T	-0.155553	2	180583709	7738	0.0341678	5.29846e-06	20.7263
ebi-a-GCST90027774	rs12657476	T	C	-0.0931547	5	150566196	7738	0.019803	2.55018e-06	22.1283
ebi-a-GCST90027774	rs4503137	T	G	0.0964986	8	17991955	7738	0.0206581	2.99399e-06	21.8203
ebi-a-GCST90027774	rs73654027	C	G	0.138723	9	94443717	7738	0.029459	2.48891e-06	22.1749
ebi-a-GCST90027774	rs7088001	G	A	0.121321	10	113295291	7738	0.0269851	6.92963e-06	20.2127
ebi-a-GCST90027774	rs2421570	A	G	-0.0884542	11	34052765	7738	0.0198105	8.00608e-06	19.9364
ebi-a-GCST90027774	rs7930251	T	C	-0.0870117	11	111155302	7738	0.0193783	7.11672e-06	20.1616
ebi-a-GCST90027774	rs9517773	G	A	-0.114611	13	100217440	7738	0.025178	5.31312e-06	20.721
ebi-a-GCST90027774	rs12870360	A	G	-0.0847702	13	49405223	7738	0.0191442	9.51152e-06	19.607
ebi-a-GCST90027774	rs72799593	T	C	0.157054	16	84948251	7738	0.0339477	3.72169e-06	21.4031
ebi-a-GCST90027774	rs55749361	T	A	-0.158693	21	28158333	7738	0.0352357	6.67621e-06	20.2838
ebi-a-GCST90027774	rs6005414	A	G	0.0822546	22	27783185	7738	0.0185732	9.48178e-06	19.6131
ebi-a-GCST90027774	rs2330438	A	T	0.0949466	22	23715418	7738	0.0200351	2.14768e-06	22.4582
ebi-a-GCST90027773	rs113640907	C	T	0.194644	1	245894994	7738	0.0436384	8.18163e-06	19.895
ebi-a-GCST90027773	rs61801633	A	G	-0.175102	1	168806253	7738	0.0365445	1.65554e-06	22.9582
ebi-a-GCST90027773	rs595638	T	C	-0.17446	4	127340666	7738	0.0377058	3.71219e-06	21.408
ebi-a-GCST90027773	rs3919827	T	G	-0.138415	4	67067806	7738	0.0313039	9.79467e-06	19.551
ebi-a-GCST90027773	rs4709313	A	G	0.182133	6	159803460	7738	0.0397743	4.66853e-06	20.9687
ebi-a-GCST90027773	rs6970331	T	C	0.127487	7	152227594	7738	0.028503	7.72111e-06	20.0056
ebi-a-GCST90027773	rs9314321	C	T	-0.267528	8	26116276	7738	0.0584491	4.71433e-06	20.9499
ebi-a-GCST90027773	rs311865	A	G	-0.152845	14	59214448	7738	0.0318161	1.55518e-06	23.0786
ebi-a-GCST90027773	rs2005815	A	C	-0.282918	17	11186003	7738	0.0600299	2.44157e-06	22.2119
ebi-a-GCST90027773	rs6052686	T	C	0.162031	20	4594466	7738	0.0354396	4.83025e-06	20.9035
ebi-a-GCST90027773	rs62240505	G	T	-0.211992	22	23936314	7738	0.0473853	7.68422e-06	20.0148
ebi-a-GCST90027772	rs891501	T	G	-0.156632	2	10086506	7738	0.0329211	1.95722e-06	22.6367
ebi-a-GCST90027772	rs72810711	C	G	0.114394	2	27356929	7738	0.0255503	7.56293e-06	20.0454
ebi-a-GCST90027772	rs11938983	T	C	0.108741	4	98267549	7738	0.0246128	9.95956e-06	19.5193
ebi-a-GCST90027772	rs246783	G	A	0.109297	5	75669542	7738	0.0241709	6.12957e-06	20.4471
ebi-a-GCST90027772	rs6465823	T	G	0.120795	7	101245403	7738	0.0260739	3.60753e-06	21.4628
ebi-a-GCST90027772	rs7015972	A	G	0.106861	8	18288003	7738	0.0234094	4.99735e-06	20.8381
ebi-a-GCST90027772	rs10760885	A	T	0.112149	9	105142673	7738	0.0222536	4.66573e-07	25.3975
ebi-a-GCST90027772	rs1969724	A	T	0.140115	10	102679088	7738	0.0307585	5.23046e-06	20.751
ebi-a-GCST90027772	rs4767918	C	T	0.109243	12	121053044	7738	0.0235722	3.57973e-06	21.4777
ebi-a-GCST90027772	rs12895134	A	G	0.0995816	14	94394345	7738	0.0224842	9.46935e-06	19.6157
ebi-a-GCST90027771	rs6748817	G	A	0.15142	2	205258852	7738	0.033392	5.77072e-06	20.5628
ebi-a-GCST90027771	rs13429913	T	C	0.111297	2	228058913	7738	0.0249482	8.1538e-06	19.9016
ebi-a-GCST90027771	rs113022358	T	C	0.200395	2	127208407	7738	0.0452748	9.59069e-06	19.5912
ebi-a-GCST90027771	rs11678259	G	T	0.117013	2	53508689	7738	0.0262963	8.59568e-06	19.8006
ebi-a-GCST90027771	rs4459949	G	A	-0.16846	4	161237172	7738	0.0323433	1.90362e-07	27.1284
ebi-a-GCST90027771	rs2027516	A	G	0.119616	6	136131888	7738	0.0257131	3.28806e-06	21.6406
ebi-a-GCST90027771	rs9462447	C	A	-0.15346	6	12080585	7738	0.0344169	8.24005e-06	19.8814
ebi-a-GCST90027771	rs56353270	A	G	-0.227444	6	3651407	7738	0.0488069	3.16097e-06	21.7163
ebi-a-GCST90027771	rs9397388	G	T	-0.113861	6	151626774	7738	0.0252374	6.43428e-06	20.3545
ebi-a-GCST90027771	rs12686124	G	A	-0.213224	9	109618233	7738	0.0464187	4.35883e-06	21.1002
ebi-a-GCST90027771	rs1305081	A	G	0.182505	13	29254871	7738	0.0361045	4.30566e-07	25.5521
ebi-a-GCST90027771	rs57091306	G	C	0.170615	19	53549135	7738	0.0374643	5.26151e-06	20.7395
ebi-a-GCST90027771	rs73415022	C	T	0.174909	22	35855603	7738	0.0351324	6.4059e-07	24.7861
ebi-a-GCST90027770	rs10911039	G	A	0.145854	1	182194093	7738	0.0316024	3.92555e-06	21.3008
ebi-a-GCST90027770	rs1580572	T	A	0.12447	3	67392138	7738	0.0268435	3.5368e-06	21.5006
ebi-a-GCST90027770	rs12697058	C	T	-0.111505	5	67335548	7738	0.0249869	8.09953e-06	19.9142
ebi-a-GCST90027770	rs10281779	G	A	0.108871	7	884704	7738	0.0231234	2.49845e-06	22.1677
ebi-a-GCST90027770	rs2449506	C	T	-0.150144	8	98791018	7738	0.0318987	2.5149e-06	22.1549
ebi-a-GCST90027770	rs303729	G	C	0.141678	9	14438751	7738	0.0318804	8.82816e-06	19.7496
ebi-a-GCST90027770	rs12809872	T	C	-0.166807	12	130862390	7738	0.0317329	1.46754e-07	27.6318
ebi-a-GCST90027770	rs4943000	C	T	0.108843	13	31631553	7738	0.0235487	3.80032e-06	21.3632
ebi-a-GCST90027769	rs12116657	C	A	-0.111275	1	63034646	7738	0.0241536	4.08583e-06	21.2242
ebi-a-GCST90027769	rs7631540	T	C	0.0825402	3	113830519	7738	0.0183823	7.11574e-06	20.1619
ebi-a-GCST90027769	rs1508792	C	G	-0.0876039	5	98109148	7738	0.0183017	1.69594e-06	22.9121
ebi-a-GCST90027769	rs702101	A	G	0.089625	5	171276393	7738	0.0198436	6.28492e-06	20.3994
ebi-a-GCST90027769	rs66722558	T	G	0.199748	6	132090239	7738	0.0409473	1.07071e-06	23.7966
ebi-a-GCST90027769	rs4237122	A	G	0.141557	9	133313115	7738	0.0307803	4.2461e-06	21.1503
ebi-a-GCST90027769	rs10733815	A	G	0.109025	10	67316008	7738	0.0228223	1.7782e-06	22.8209
ebi-a-GCST90027769	rs2005874	T	C	0.171144	19	46810991	7738	0.0335108	3.27107e-07	26.0828
ebi-a-GCST90027769	rs148330790	A	G	0.218192	22	24326693	7738	0.0457119	1.81326e-06	22.7834
ebi-a-GCST90027768	rs11806181	T	G	-0.304541	1	60975097	7738	0.0665955	4.80784e-06	20.9123
ebi-a-GCST90027768	rs62163269	T	C	-0.261356	2	77881630	7738	0.050743	2.59687e-07	26.5285
ebi-a-GCST90027768	rs11724182	T	C	0.297944	4	4825522	7738	0.0639105	3.13314e-06	21.7333
ebi-a-GCST90027768	rs17693136	T	C	0.211231	4	178513823	7738	0.042932	8.64928e-07	24.2077
ebi-a-GCST90027768	rs568692	C	T	-0.170235	5	4016609	7738	0.0366008	3.30111e-06	21.633
ebi-a-GCST90027768	rs598632	T	C	-0.272144	7	4166627	7738	0.0601463	6.04825e-06	20.4729
ebi-a-GCST90027768	rs13275750	T	C	-0.278934	8	142347170	7738	0.0613959	5.54064e-06	20.6407
ebi-a-GCST90027768	rs114845775	T	C	-0.287556	9	1809229	7738	0.0642764	7.68617e-06	20.0144
ebi-a-GCST90027768	rs12101679	A	G	-0.203089	15	36249420	7738	0.0459139	9.72277e-06	19.5652
ebi-a-GCST90027767	rs1357368	T	C	0.219779	2	216625794	7738	0.0430468	3.29784e-07	26.067
ebi-a-GCST90027767	rs12617695	T	C	-0.2545	2	2894009	7738	0.0570862	8.26647e-06	19.8753
ebi-a-GCST90027767	rs2898012	G	A	0.181674	5	56719668	7738	0.0397493	4.86609e-06	20.8894
ebi-a-GCST90027767	rs3973922	C	A	0.174374	7	71112510	7738	0.0387882	6.93969e-06	20.2099
ebi-a-GCST90027767	rs988862	A	T	0.175621	8	114196676	7738	0.0380297	3.87454e-06	21.3259
ebi-a-GCST90027767	rs12879040	A	G	-0.175377	14	93123991	7738	0.0389933	6.87148e-06	20.2286
ebi-a-GCST90027767	rs8006060	G	A	-0.242375	14	52768125	7738	0.0533469	5.53605e-06	20.6423
ebi-a-GCST90027766	rs6688656	G	T	-0.0827271	1	166377590	7738	0.0185553	8.25658e-06	19.8774
ebi-a-GCST90027766	rs62227335	T	C	-0.216031	3	140418	7738	0.0401629	7.4948e-08	28.9322
ebi-a-GCST90027766	rs9343883	G	A	0.0862921	6	79910280	7738	0.0183785	2.66262e-06	22.0456
ebi-a-GCST90027766	rs6970565	C	T	-0.0869376	7	46173126	7738	0.0192049	5.98715e-06	20.4923
ebi-a-GCST90027766	rs3814989	C	T	0.09487	7	18634822	7738	0.0208954	5.61888e-06	20.6137
ebi-a-GCST90027766	rs3735683	T	C	0.10494	7	1025533	7738	0.0220496	1.94294e-06	22.6507
ebi-a-GCST90027766	rs7853135	C	T	-0.0868403	9	105974249	7738	0.0191875	6.01478e-06	20.4836
ebi-a-GCST90027766	rs60248492	G	C	-0.187154	16	69943500	7738	0.0388118	1.42059e-06	23.2526
ebi-a-GCST90027766	rs6603134	G	A	-0.0823059	19	8106521	7738	0.0183647	7.40355e-06	20.086
ebi-a-GCST90027765	rs13096936	G	A	0.109896	3	42925008	7738	0.0208761	1.40812e-07	27.7118
ebi-a-GCST90027765	rs2383400	A	G	0.0862234	4	180655477	7738	0.0189004	5.06746e-06	20.8117
ebi-a-GCST90027765	rs11111	C	T	-0.103454	5	37814102	7738	0.0234163	9.96047e-06	19.519
ebi-a-GCST90027765	rs76880769	A	G	-0.187932	6	68516989	7738	0.0419932	7.63045e-06	20.0283
ebi-a-GCST90027765	rs6583351	C	T	0.0851714	7	186119	7738	0.0187403	5.49819e-06	20.6554
ebi-a-GCST90027765	rs7011780	C	A	0.130826	8	125596990	7738	0.0292709	7.84133e-06	19.9763
ebi-a-GCST90027765	rs7019674	C	T	-0.0842361	9	81809148	7738	0.0187999	7.44081e-06	20.0764
ebi-a-GCST90027765	rs2470427	T	C	0.0905437	12	2075984	7738	0.0184222	8.88158e-07	24.1565
ebi-a-GCST90027765	rs495710	T	C	-0.0921548	15	46935830	7738	0.0185091	6.39529e-07	24.7894
ebi-a-GCST90027765	rs152172	T	C	-0.0880651	16	66912905	7738	0.0187815	2.74631e-06	21.986
ebi-a-GCST90027765	rs117633633	A	G	0.191045	16	87943237	7738	0.0422441	6.11421e-06	20.4522
ebi-a-GCST90027765	rs74682567	G	A	-0.201543	17	37804675	7738	0.0417131	1.35407e-06	23.3448
ebi-a-GCST90027765	rs73619447	T	C	-0.172843	20	61629312	7738	0.0389841	9.26382e-06	19.6575
ebi-a-GCST90027765	rs5754282	C	A	0.101205	22	33176834	7738	0.0224536	6.56538e-06	20.3157
ebi-a-GCST90027764	rs75238635	A	G	0.196849	4	177157192	7738	0.0415042	2.10717e-06	22.4948
ebi-a-GCST90027764	rs112428203	T	C	-0.139492	7	147486250	7738	0.0305328	4.90998e-06	20.8721
ebi-a-GCST90027764	rs2697923	T	G	-0.122603	11	47363215	7738	0.024144	3.81435e-07	25.786
ebi-a-GCST90027764	rs1896610	A	G	-0.134792	12	20347763	7738	0.0289918	3.33027e-06	21.6161
ebi-a-GCST90027764	rs79594952	G	A	0.171836	13	59329981	7738	0.0334913	2.88556e-07	26.3248
ebi-a-GCST90027764	rs12232484	C	T	-0.125506	17	21062412	7738	0.0237135	1.20587e-07	28.0116
ebi-a-GCST90027764	rs12463384	A	C	0.113367	19	21799037	7738	0.0244873	3.66294e-06	21.4334
ebi-a-GCST90027763	rs78335793	T	C	0.134728	1	175415285	7738	0.0296875	5.67401e-06	20.5953
ebi-a-GCST90027763	rs67396441	T	C	-0.078774	2	127772373	7738	0.0173338	5.50567e-06	20.6528
ebi-a-GCST90027763	rs62135856	A	G	0.153113	2	38063634	7738	0.0333452	4.39562e-06	21.0842
ebi-a-GCST90027763	rs115004061	T	C	-0.189853	3	109435292	7738	0.0427218	8.83304e-06	19.7486
ebi-a-GCST90027763	rs2132254	T	C	0.0813722	3	65846859	7738	0.0183979	9.73778e-06	19.5621
ebi-a-GCST90027763	rs9884588	T	C	0.0829817	4	32616774	7738	0.0179739	3.89718e-06	21.3147
ebi-a-GCST90027763	rs10026787	C	T	-0.15714	4	106433814	7738	0.0340508	3.93333e-06	21.297
ebi-a-GCST90027763	rs6920861	C	T	-0.111339	6	167939982	7738	0.0209362	1.04904e-07	28.2813
ebi-a-GCST90027763	rs74448867	G	A	0.168486	8	3804085	7738	0.0349489	1.42903e-06	23.2413
ebi-a-GCST90027763	rs700801	A	G	0.100962	9	79234647	7738	0.0222594	5.74156e-06	20.5726
ebi-a-GCST90027763	rs8029854	C	T	-0.109071	15	77314031	7738	0.0224716	1.21163e-06	23.5587
ebi-a-GCST90027763	rs1078988	C	T	0.0935179	15	101902700	7738	0.0205925	5.58908e-06	20.6239
ebi-a-GCST90027763	rs34437635	T	C	0.161911	22	45256730	7738	0.0350088	3.74861e-06	21.3894
ebi-a-GCST90027762	rs203770	C	T	-0.0823321	2	200897873	7738	0.0178522	3.99043e-06	21.2694
ebi-a-GCST90027762	rs2465095	G	A	-0.0817186	2	137536904	7738	0.0166929	9.8098e-07	23.965
ebi-a-GCST90027762	rs55712042	G	A	0.0752817	4	2706103	7738	0.0168888	8.2924e-06	19.8692
ebi-a-GCST90027762	rs2700958	A	G	0.131635	7	36134000	7738	0.0296165	8.80258e-06	19.7549
ebi-a-GCST90027762	rs12449080	G	C	0.086934	16	73660160	7738	0.0178413	1.10118e-06	23.7425
ebi-a-GCST90027762	rs12602625	C	G	-0.16527	17	65679135	7738	0.0370136	8.0024e-06	19.9373
ebi-a-GCST90027762	rs2008778	A	C	-0.0981686	17	36156378	7738	0.0215664	5.31545e-06	20.72
ebi-a-GCST90027762	rs35445518	C	A	0.0910584	19	46908968	7738	0.0204129	8.16451e-06	19.899
ebi-a-GCST90027761	rs7553861	G	T	-0.205731	1	25484633	7738	0.0450735	5.01049e-06	20.8332
ebi-a-GCST90027761	rs12637754	G	A	-0.29581	3	69840865	7738	0.0665444	8.77708e-06	19.7607
ebi-a-GCST90027761	rs2966752	G	A	0.209792	5	109401940	7738	0.044229	2.10247e-06	22.499
ebi-a-GCST90027761	rs62481637	C	T	0.310466	8	3804179	7738	0.0668346	3.3961e-06	21.5787
ebi-a-GCST90027760	rs141306664	G	A	-0.345992	2	103065467	7738	0.0762137	5.63184e-06	20.6094
ebi-a-GCST90027760	rs35315167	T	C	-0.341169	11	20188946	7738	0.0757681	6.7061e-06	20.2753
ebi-a-GCST90027760	rs1245457	T	G	-0.284764	14	27666390	7738	0.0633653	6.98956e-06	20.1961
ebi-a-GCST90027759	rs11736801	T	C	-0.183639	4	72485401	7738	0.0411616	8.14198e-06	19.9042
ebi-a-GCST90027759	rs17553786	T	C	0.165776	6	92192361	7738	0.0366453	6.07407e-06	20.4648
ebi-a-GCST90027759	rs7831606	A	T	-0.103329	8	128455694	7738	0.0233385	9.53652e-06	19.6019
ebi-a-GCST90027759	rs550057	T	C	0.108642	9	136146597	7738	0.0193746	2.05315e-08	31.4434
ebi-a-GCST90027759	rs72774015	A	G	0.177381	10	5138104	7738	0.0392824	6.31611e-06	20.39
ebi-a-GCST90027759	rs61877169	G	A	0.104615	11	12272720	7738	0.0229385	5.09882e-06	20.7997
ebi-a-GCST90027759	rs61940669	A	G	0.146989	12	128462574	7738	0.0326009	6.52199e-06	20.3287
ebi-a-GCST90027759	rs7147611	A	G	-0.0805696	14	95024931	7738	0.0180507	8.06232e-06	19.923
ebi-a-GCST90027759	rs72845940	T	G	0.124891	17	64585285	7738	0.0259236	1.45251e-06	23.2098
ebi-a-GCST90027759	rs386274	A	C	0.0990318	20	55030081	7738	0.0203866	1.18765e-06	23.5972
ebi-a-GCST90027758	rs7532302	T	C	-0.122325	1	156659768	7738	0.0253292	1.3693e-06	23.3232
ebi-a-GCST90027758	rs148883344	A	C	0.212645	2	16345561	7738	0.0457604	3.36915e-06	21.5939
ebi-a-GCST90027758	rs72682613	T	C	-0.136352	4	122877809	7738	0.0308172	9.66518e-06	19.5766
ebi-a-GCST90027758	rs9347737	G	A	-0.108442	6	163740322	7738	0.0244839	9.46303e-06	19.6171
ebi-a-GCST90027758	rs62529678	A	G	0.118588	8	84315197	7738	0.0267934	9.59798e-06	19.5896
ebi-a-GCST90027758	rs609909	C	G	-0.255589	9	12866508	7738	0.0543213	2.537e-06	22.1383
ebi-a-GCST90027758	rs73546364	T	C	-0.221358	13	37318533	7738	0.0481341	4.24972e-06	21.1488
ebi-a-GCST90027757	rs13391731	G	A	-0.0876715	2	35127980	7738	0.018818	3.17878e-06	21.7055
ebi-a-GCST90027757	rs6546996	G	A	-0.122113	2	75637636	7738	0.0273032	7.73232e-06	20.0031
ebi-a-GCST90027757	rs1446585	G	A	0.115634	2	136407479	7738	0.0209054	3.1787e-08	30.5953
ebi-a-GCST90027757	rs6780177	T	C	0.128654	3	21647818	7738	0.0263775	1.07481e-06	23.7892
ebi-a-GCST90027757	rs10033190	C	T	0.0978871	4	118215853	7738	0.0207273	2.32814e-06	22.3031
ebi-a-GCST90027757	rs11721919	G	C	-0.0863411	4	84286100	7738	0.0191923	6.83597e-06	20.2386
ebi-a-GCST90027757	rs7761703	T	A	-0.155642	6	1602451	7738	0.0311847	6.00745e-07	24.9098
ebi-a-GCST90027757	rs13264085	A	T	0.0990459	8	127678826	7738	0.0223532	9.3821e-06	19.6333
ebi-a-GCST90027757	rs11786426	G	A	0.0825932	8	74432076	7738	0.0184837	7.87934e-06	19.9669
ebi-a-GCST90027757	rs77019567	A	T	0.177891	12	102075870	7738	0.0397631	7.68511e-06	20.0146
ebi-a-GCST90027757	rs10843776	G	T	-0.0925649	12	30699515	7738	0.0205387	6.57961e-06	20.3117
ebi-a-GCST90027757	rs73412051	A	G	0.155347	12	119644004	7738	0.0334656	3.45064e-06	21.5481
ebi-a-GCST90027756	rs35948646	A	G	0.220754	3	132512280	7738	0.0469154	2.53408e-06	22.1404
ebi-a-GCST90027756	rs79651411	C	T	-0.354719	5	106428974	7738	0.0802928	9.97057e-06	19.5171
ebi-a-GCST90027756	rs9451310	G	C	-0.199344	6	90699279	7738	0.0449893	9.38296e-06	19.6331
ebi-a-GCST90027756	rs6953241	G	A	-0.280431	7	6203231	7738	0.0610176	4.30884e-06	21.1223
ebi-a-GCST90027756	rs76993859	G	A	-0.379147	9	26245338	7738	0.0842051	6.71073e-06	20.274
ebi-a-GCST90027756	rs12580899	C	G	-0.252223	12	125409716	7738	0.0546145	3.8699e-06	21.3282
ebi-a-GCST90027756	rs80133499	A	C	0.388075	18	6265012	7738	0.0868196	7.82546e-06	19.98
ebi-a-GCST90027755	rs722497	T	C	-0.152155	1	30172044	7738	0.0316192	1.49352e-06	23.1564
ebi-a-GCST90027755	rs849116	C	T	-0.169775	2	206025813	7738	0.0354719	1.69997e-06	22.9075
ebi-a-GCST90027755	rs57711736	A	G	-0.154629	2	172460954	7738	0.0348695	9.22826e-06	19.6648
ebi-a-GCST90027755	rs17453521	A	G	-0.249613	2	9711055	7738	0.0536054	3.2164e-06	21.6829
ebi-a-GCST90027755	rs76631862	T	G	-0.303243	3	193922574	7738	0.0683874	9.24145e-06	19.6621
ebi-a-GCST90027755	rs9848175	G	A	0.315157	3	8743076	7738	0.068015	3.59277e-06	21.4706
ebi-a-GCST90027755	rs4861647	C	T	0.208894	4	185874675	7738	0.044876	3.24123e-06	21.6682
ebi-a-GCST90027755	rs12512757	A	T	-0.149671	4	166271012	7738	0.0334506	7.66355e-06	20.0202
ebi-a-GCST90027755	rs62555927	G	A	-0.340244	9	33875214	7738	0.0714205	1.89832e-06	22.6953
ebi-a-GCST90027755	rs494242	T	C	-0.252706	9	136145118	7738	0.0337905	7.51277e-14	55.9296
ebi-a-GCST90027755	rs10506461	A	G	-0.155664	12	63451202	7738	0.0346141	6.88795e-06	20.2242
ebi-a-GCST90027755	rs7334864	A	G	0.159013	13	30941441	7738	0.0346593	4.47744e-06	21.0487
ebi-a-GCST90027755	rs9525230	G	A	-0.153082	13	114827500	7738	0.0335192	4.948e-06	20.8574
ebi-a-GCST90027755	rs11630244	G	A	0.245762	15	60021637	7738	0.0532982	4.0059e-06	21.262
ebi-a-GCST90027755	rs59340188	T	C	0.321324	18	74766684	7738	0.0616893	1.90125e-07	27.1311
ebi-a-GCST90027755	rs56249713	C	T	0.143906	18	67533332	7738	0.0323284	8.53198e-06	19.8148
ebi-a-GCST90027754	rs4850073	C	A	0.0822314	2	3668657	7738	0.018284	6.87733e-06	20.2271
ebi-a-GCST90027754	rs6754311	C	T	0.155851	2	136707982	7738	0.020817	7.06318e-14	56.0509
ebi-a-GCST90027754	rs4351047	G	A	0.0971883	4	62600423	7738	0.0186404	1.84948e-07	27.1843
ebi-a-GCST90027754	rs10063054	G	C	0.0791831	5	79644688	7738	0.0178997	9.70175e-06	19.5692
ebi-a-GCST90027754	rs6455422	G	A	0.111628	6	169185589	7738	0.0246764	6.07743e-06	20.4636
ebi-a-GCST90027754	rs4256405	C	T	-0.082761	6	92885622	7738	0.0179317	3.92419e-06	21.3014
ebi-a-GCST90027754	rs11986537	T	C	0.0995351	8	106880649	7738	0.0214947	3.64452e-06	21.4432
ebi-a-GCST90027754	rs144770262	A	G	0.165532	9	34067427	7738	0.0363538	5.27934e-06	20.7331
ebi-a-GCST90027754	rs4110696	G	A	0.0844345	9	95579816	7738	0.0184397	4.67315e-06	20.9668
ebi-a-GCST90027754	rs4646215	G	A	0.14565	13	99384317	7738	0.0317535	4.49904e-06	21.0396
ebi-a-GCST90027754	rs74394156	T	C	0.184682	14	55666085	7738	0.0400043	3.90149e-06	21.3126
ebi-a-GCST90027754	rs8045380	T	C	0.103317	16	85669376	7738	0.0224329	4.11301e-06	21.2116
ebi-a-GCST90027753	rs1576176	C	A	-0.168022	1	98911950	7738	0.0380378	9.99701e-06	19.512
ebi-a-GCST90027753	rs616801	A	G	0.239717	1	95011698	7738	0.0533128	6.91067e-06	20.2178
ebi-a-GCST90027753	rs17049177	A	G	-0.266492	2	129915467	7738	0.0540994	8.39441e-07	24.2652
ebi-a-GCST90027753	rs888195	C	G	0.161843	12	2834412	7738	0.034311	2.39403e-06	22.2495
ebi-a-GCST90027752	rs12710731	T	C	0.0908999	2	16720355	7738	0.0199385	5.13913e-06	20.7846
ebi-a-GCST90027752	rs4670221	G	C	-0.0901857	2	38050232	7738	0.0201434	7.56345e-06	20.0452
ebi-a-GCST90027752	rs6823767	C	T	0.0928241	4	151295085	7738	0.02072	7.46672e-06	20.0698
ebi-a-GCST90027752	rs68058313	T	C	0.191006	5	24990890	7738	0.039289	1.16469e-06	23.6348
ebi-a-GCST90027752	rs1298928	G	T	0.106846	5	118836004	7738	0.0236374	6.17831e-06	20.4323
ebi-a-GCST90027752	rs36119306	T	A	0.108912	6	37707962	7738	0.0234524	3.41822e-06	21.5664
ebi-a-GCST90027752	rs9368149	G	A	-0.124428	6	20097305	7738	0.0259939	1.69457e-06	22.9136
ebi-a-GCST90027752	rs7912369	G	A	0.088365	10	2005604	7738	0.0199345	9.30315e-06	19.6494
ebi-a-GCST90027752	rs7482174	G	A	-0.0852574	11	67577945	7738	0.018956	6.871e-06	20.2288
ebi-a-GCST90027752	rs166570	G	C	-0.0894324	12	65405314	7738	0.0190783	2.76344e-06	21.9741
ebi-a-GCST90027752	rs55926131	T	C	-0.105945	12	115085267	7738	0.020256	1.69223e-07	27.3561
ebi-a-GCST90027752	rs35895642	T	C	0.109958	15	37816202	7738	0.0229035	1.57957e-06	23.0489
ebi-a-GCST90027752	rs1532932	G	A	-0.0999821	16	10082174	7738	0.0223102	7.41344e-06	20.0834
ebi-a-GCST90027752	rs79041579	A	G	0.127256	17	47860915	7738	0.0244438	1.92872e-07	27.1031
ebi-a-GCST90027752	rs2523176	T	C	0.109569	19	2272309	7738	0.0241816	5.86786e-06	20.5308
ebi-a-GCST90027751	rs857127	G	T	0.0749198	1	57201691	7738	0.0165775	6.20269e-06	20.4247
ebi-a-GCST90027751	rs1447497	T	C	0.0901888	2	205402370	7738	0.0195661	4.03757e-06	21.247
ebi-a-GCST90027751	rs2004833	T	G	0.078305	2	44374984	7738	0.0169375	3.77911e-06	21.3737
ebi-a-GCST90027751	rs73232724	T	C	0.16743	3	142541083	7738	0.0367397	5.18418e-06	20.768
ebi-a-GCST90027751	rs68010592	G	A	-0.121611	4	8661140	7738	0.0269624	6.47098e-06	20.3436
ebi-a-GCST90027751	rs79965903	G	A	0.138401	4	182085946	7738	0.031028	8.17674e-06	19.8962
ebi-a-GCST90027751	rs12661131	T	C	0.122143	6	42007468	7738	0.0266441	4.55628e-06	21.0153
ebi-a-GCST90027751	rs10943378	A	G	0.0932157	6	77482882	7738	0.0205589	5.78522e-06	20.5579
ebi-a-GCST90027751	rs28431837	A	G	0.102889	16	86117606	7738	0.0205544	5.56596e-07	25.057
ebi-a-GCST90027751	rs12598268	T	C	-0.160888	16	65088804	7738	0.0324225	6.96931e-07	24.6238
ebi-a-GCST90027751	rs35223586	G	A	-0.0792222	17	1079174	7738	0.0175504	6.36209e-06	20.376
ebi-a-GCST90027750	rs1023692	C	T	0.0981321	2	67868756	7738	0.0197908	7.10461e-07	24.5864
ebi-a-GCST90027750	rs11940931	A	G	0.0905641	4	177181357	7738	0.0184746	9.482e-07	24.0305
ebi-a-GCST90027750	rs7794348	A	G	0.160069	7	138966254	7738	0.0354861	6.45952e-06	20.3469
ebi-a-GCST90027750	rs34566098	G	A	0.171436	10	126860657	7738	0.0380948	6.78719e-06	20.2522
ebi-a-GCST90027750	rs74949229	A	G	-0.143121	10	9526946	7738	0.0282841	4.18986e-07	25.6048
ebi-a-GCST90027750	rs10833110	A	C	-0.0754361	11	19450687	7738	0.0169338	8.39905e-06	19.8449
ebi-a-GCST90027750	rs78416223	A	G	0.132672	17	2677516	7738	0.0290479	4.9389e-06	20.8607
ebi-a-GCST90027749	rs10158939	A	G	0.080857	1	242223343	7738	0.0174673	3.6735e-06	21.4281
ebi-a-GCST90027749	rs2807619	T	C	0.129821	1	60448209	7738	0.0288402	6.7515e-06	20.2625
ebi-a-GCST90027749	rs1023692	C	T	-0.0986518	2	67868756	7738	0.0198976	7.12328e-07	24.5815
ebi-a-GCST90027749	rs9843097	T	C	0.0867353	3	150197676	7738	0.0190768	5.45105e-06	20.6719
ebi-a-GCST90027749	rs2603095	T	G	-0.0852199	4	177175752	7738	0.0186016	4.6204e-06	20.9885
ebi-a-GCST90027749	rs73098732	A	G	0.0995841	7	43503949	7738	0.0218816	5.33814e-06	20.712
ebi-a-GCST90027749	rs13283363	G	A	0.164662	9	34842242	7738	0.0311082	1.20182e-07	28.018
ebi-a-GCST90027749	rs74949229	A	G	0.147336	10	9526946	7738	0.0284367	2.20485e-07	26.8447
ebi-a-GCST90027749	rs10836532	T	G	0.0838952	11	4745154	7738	0.0175508	1.75182e-06	22.8497
ebi-a-GCST90027749	rs28538857	T	C	0.176793	15	87689365	7738	0.0392322	6.59614e-06	20.307
ebi-a-GCST90027749	rs11657406	T	G	-0.10175	17	7249870	7738	0.0218457	3.19779e-06	21.6939
ebi-a-GCST90027749	rs783253	C	T	-0.0834354	17	72498434	7738	0.0188585	9.67632e-06	19.5743
ebi-a-GCST90027749	rs2698177	G	A	-0.171532	18	68747115	7738	0.0364749	2.56691e-06	22.1158
ebi-a-GCST90027748	rs182549	T	C	-0.139992	2	136616754	7738	0.0191018	2.32274e-13	53.7103
ebi-a-GCST90027748	rs4851317	G	T	0.0822081	2	101054149	7738	0.0180323	5.14127e-06	20.7839
ebi-a-GCST90027748	rs74452406	T	C	-0.150322	3	63012872	7738	0.03268	4.22854e-06	21.1583
ebi-a-GCST90027748	rs62347983	G	C	0.0725887	4	165130380	7738	0.0161339	6.82323e-06	20.2423
ebi-a-GCST90027748	rs795981	T	C	-0.119768	4	140802689	7738	0.0269254	8.66144e-06	19.786
ebi-a-GCST90027748	rs35344390	T	C	0.0894152	5	79628446	7738	0.0191949	3.18875e-06	21.6996
ebi-a-GCST90027748	rs318801	A	G	-0.103537	5	55410143	7738	0.023416	9.7949e-06	19.5509
ebi-a-GCST90027748	rs2197344	C	G	-0.0843425	6	92899617	7738	0.0165228	3.31482e-07	26.0571
ebi-a-GCST90027748	rs61939486	C	T	-0.125014	12	119663906	7738	0.0235191	1.06422e-07	28.2537
ebi-a-GCST90027748	rs926010	A	C	0.104148	15	24038174	7738	0.0205103	3.81795e-07	25.7844
ebi-a-GCST90027748	rs12955365	G	T	-0.0871341	18	75219184	7738	0.0190617	4.8502e-06	20.8955
ebi-a-GCST90027748	rs6044857	G	A	0.0799453	20	17496742	7738	0.0168999	2.23929e-06	22.3778
ebi-a-GCST90027747	rs4670221	G	C	-0.0901992	2	38050232	7738	0.0201434	7.5398e-06	20.0512
ebi-a-GCST90027747	rs12710731	T	C	0.0909006	2	16720355	7738	0.0199385	5.13831e-06	20.7849
ebi-a-GCST90027747	rs6823767	C	T	0.0928213	4	151295085	7738	0.02072	7.47137e-06	20.0685
ebi-a-GCST90027747	rs1298928	G	T	0.106828	5	118836004	7738	0.0236374	6.20012e-06	20.4254
ebi-a-GCST90027747	rs68058313	T	C	0.190993	5	24990890	7738	0.039289	1.16665e-06	23.6316
ebi-a-GCST90027747	rs9368149	G	A	-0.124432	6	20097305	7738	0.0259939	1.69313e-06	22.9151
ebi-a-GCST90027747	rs36119306	T	A	0.10891	6	37707962	7738	0.0234524	3.41972e-06	21.5656
ebi-a-GCST90027747	rs7912369	G	A	0.088363	10	2005604	7738	0.0199345	9.30743e-06	19.6485
ebi-a-GCST90027747	rs7482174	G	A	-0.0852408	11	67577945	7738	0.018956	6.89906e-06	20.221
ebi-a-GCST90027747	rs55926131	T	C	-0.105929	12	115085267	7738	0.0202559	1.6993e-07	27.3481
ebi-a-GCST90027747	rs166570	G	C	-0.0894474	12	65405314	7738	0.0190782	2.75277e-06	21.9817
ebi-a-GCST90027747	rs35895642	T	C	0.109955	15	37816202	7738	0.0229035	1.58045e-06	23.0476
ebi-a-GCST90027747	rs1532932	G	A	-0.099981	16	10082174	7738	0.0223102	7.41498e-06	20.083
ebi-a-GCST90027747	rs79041579	A	G	0.127237	17	47860915	7738	0.0244437	1.93691e-07	27.0952
ebi-a-GCST90027747	rs2523176	T	C	0.10957	19	2272309	7738	0.0241816	5.86651e-06	20.5311
ebi-a-GCST90027746	rs12254965	G	A	-0.194969	10	127297038	7738	0.0437944	8.51079e-06	19.8196
ebi-a-GCST90027746	rs7132825	A	G	0.225746	12	1500603	7738	0.0503199	7.24953e-06	20.1261
ebi-a-GCST90027746	rs56162052	C	T	-0.1566	17	36205502	7738	0.0334111	2.77141e-06	21.9686
ebi-a-GCST90027745	rs113117201	T	C	0.197277	3	168326056	7738	0.0439409	7.13559e-06	20.1565
ebi-a-GCST90027745	rs13138313	T	C	0.0851979	4	146977979	7738	0.0189585	6.9923e-06	20.1953
ebi-a-GCST90027745	rs13166339	G	A	-0.180471	5	39774566	7738	0.0381965	2.3033e-06	22.3238
ebi-a-GCST90027745	rs115534005	C	T	0.229237	5	44055894	7738	0.0447551	3.02246e-07	26.2352
ebi-a-GCST90027745	rs112572980	G	A	0.190137	6	12752767	7738	0.0427409	8.64371e-06	19.79
ebi-a-GCST90027744	rs2990682	G	C	0.0839456	1	13839382	7738	0.0185872	6.29289e-06	20.3971
ebi-a-GCST90027744	rs73966738	C	G	-0.127534	2	150948178	7738	0.0287267	9.01426e-06	19.7097
ebi-a-GCST90027744	rs10087056	A	C	-0.0821294	8	130836118	7738	0.0175092	2.72364e-06	22.0021
ebi-a-GCST90027744	rs11219805	C	T	0.0953862	11	124718707	7738	0.0196637	1.22916e-06	23.531
ebi-a-GCST90027744	rs73539554	T	C	-0.152488	19	20484610	7738	0.0339861	7.23086e-06	20.1312
ebi-a-GCST90027744	rs237461	C	T	-0.085199	20	48033171	7738	0.018658	4.96284e-06	20.8516
ebi-a-GCST90027743	rs9428844	C	T	-0.0888881	1	240647593	7738	0.0200471	9.25209e-06	19.66
ebi-a-GCST90027743	rs12734494	A	G	0.0791433	1	211803881	7738	0.0164338	1.46545e-06	23.1928
ebi-a-GCST90027743	rs62351959	T	C	0.0966807	4	182904885	7738	0.0215448	7.20908e-06	20.137
ebi-a-GCST90027743	rs12646537	G	A	0.145092	4	184720947	7738	0.0325072	8.0677e-06	19.9218
ebi-a-GCST90027743	rs4711841	C	G	-0.0736587	6	12818142	7738	0.0166717	9.9536e-06	19.5204
ebi-a-GCST90027743	rs4895929	T	C	-0.0750869	6	132458419	7738	0.0168552	8.39673e-06	19.8454
ebi-a-GCST90027743	rs59033852	C	T	-0.152808	13	23656934	7738	0.033767	6.0292e-06	20.4789
ebi-a-GCST90027743	rs11626416	A	G	-0.118366	14	33053536	7738	0.0244903	1.34363e-06	23.3596
ebi-a-GCST90027743	rs78026425	G	C	0.130845	14	78485536	7738	0.0292559	7.73375e-06	20.0026
ebi-a-GCST90027743	rs79598028	T	C	0.12483	16	85374721	7738	0.0261269	1.77207e-06	22.8277
ebi-a-GCST90027743	rs9673456	G	T	-0.0816041	16	62465518	7738	0.0168395	1.25988e-06	23.4836
ebi-a-GCST90027743	rs74034215	C	T	0.131772	16	86106253	7738	0.0265053	6.64232e-07	24.7162
ebi-a-GCST90027743	rs2834333	A	C	-0.0774573	21	35370488	7738	0.0161531	1.62521e-06	22.9939
ebi-a-GCST90027743	rs713716	A	G	-0.0844243	22	46871094	7738	0.0186878	6.25432e-06	20.4089
ebi-a-GCST90027742	rs12472147	G	A	-0.128329	2	124572776	7738	0.0264956	1.27632e-06	23.4586
ebi-a-GCST90027742	rs176564	G	A	-0.15334	7	105812525	7738	0.0337662	5.59268e-06	20.6227
ebi-a-GCST90027742	rs10736970	C	T	-0.0913735	10	3387104	7738	0.0204744	8.08872e-06	19.9167
ebi-a-GCST90027742	rs78791321	A	G	0.153277	11	69317280	7738	0.0328393	3.04895e-06	21.7854
ebi-a-GCST90027742	rs77764206	C	T	0.197354	12	91611380	7738	0.0423653	3.18706e-06	21.7006
ebi-a-GCST90027742	rs2282037	T	C	-0.102229	14	103588515	7738	0.0186333	4.10393e-08	30.1002
ebi-a-GCST90027742	rs12979658	G	A	-0.0935379	19	7892087	7738	0.0203693	4.38793e-06	21.0874
ebi-a-GCST90027741	rs78685125	T	C	-0.174418	3	37667096	7738	0.0392434	8.80887e-06	19.7537
ebi-a-GCST90027741	rs4975752	G	T	-0.101685	5	1880588	7738	0.0230142	9.94535e-06	19.5219
ebi-a-GCST90027741	rs733330	G	A	0.10053	8	94158704	7738	0.0213377	2.46082e-06	22.1971
ebi-a-GCST90027741	rs75298326	T	A	-0.18366	12	24268068	7738	0.041519	9.71136e-06	19.5675
ebi-a-GCST90027741	rs11652559	C	T	0.115997	17	36002599	7738	0.025306	4.56667e-06	21.011
ebi-a-GCST90027741	rs62131327	C	T	0.146411	19	775626	7738	0.0330701	9.54201e-06	19.6009
ebi-a-GCST90027741	rs73037929	T	G	-0.210453	19	28461212	7738	0.0439456	1.67668e-06	22.934
ebi-a-GCST90027741	rs73114746	T	C	0.153275	20	43873729	7738	0.0332862	4.12933e-06	21.2038
ebi-a-GCST90027740	rs1023692	C	T	0.0996851	2	67868756	7738	0.0197632	4.55953e-07	25.4417
ebi-a-GCST90027740	rs7794348	A	G	0.161458	7	138966254	7738	0.0354367	5.20811e-06	20.7593
ebi-a-GCST90027740	rs12675379	C	T	0.0754182	8	117505928	7738	0.0165522	5.20415e-06	20.7606
ebi-a-GCST90027740	rs601224	C	A	0.0738045	8	60880658	7738	0.0164993	7.70602e-06	20.0094
ebi-a-GCST90027740	rs74949229	A	G	-0.140257	10	9526946	7738	0.0282447	6.84242e-07	24.659
ebi-a-GCST90027740	rs34566098	G	A	0.174315	10	126860657	7738	0.0380417	4.60087e-06	20.9966
ebi-a-GCST90027740	rs10766557	C	G	-0.076171	11	19447547	7738	0.0169137	6.68405e-06	20.2816
ebi-a-GCST90027739	rs12064418	T	C	0.149719	1	16761962	7738	0.0336029	8.36855e-06	19.8518
ebi-a-GCST90027739	rs75005855	A	T	-0.23429	1	175381699	7738	0.051872	6.28116e-06	20.4005
ebi-a-GCST90027739	rs11694441	A	C	-0.156202	2	119541381	7738	0.0340182	4.39612e-06	21.0839
ebi-a-GCST90027739	rs76752365	C	G	-0.159306	3	118350858	7738	0.0326209	1.04193e-06	23.8491
ebi-a-GCST90027739	rs17052168	C	T	0.155888	4	175395062	7738	0.0348837	7.86683e-06	19.9701
ebi-a-GCST90027739	rs7703260	C	T	-0.151658	5	141901900	7738	0.0305978	7.17794e-07	24.5669
ebi-a-GCST90027739	rs946119	T	C	-0.169496	6	97513091	7738	0.036581	3.59617e-06	21.4688
ebi-a-GCST90027739	rs1960416	T	C	0.13484	8	18785706	7738	0.029836	6.20226e-06	20.4247
ebi-a-GCST90027739	rs77655905	A	G	0.165351	10	126611387	7738	0.0366567	6.45833e-06	20.3473
ebi-a-GCST90027739	rs12889801	T	C	-0.101056	14	38756561	7738	0.0226416	8.07105e-06	19.9209
ebi-a-GCST90027739	rs1400577	G	A	-0.102174	16	73551996	7738	0.0225061	5.63054e-06	20.6101
ebi-a-GCST90027739	rs3892326	C	T	-0.131019	21	43018030	7738	0.0241887	6.07617e-08	29.3389
ebi-a-GCST90027738	rs10158939	A	G	0.0808508	1	242223343	7738	0.0174673	3.67985e-06	21.4248
ebi-a-GCST90027738	rs2807619	T	C	0.12989	1	60448209	7738	0.0288403	6.67529e-06	20.2839
ebi-a-GCST90027738	rs1023692	C	T	-0.0987338	2	67868756	7738	0.0198976	6.97381e-07	24.6224
ebi-a-GCST90027738	rs9843097	T	C	0.0867558	3	150197676	7738	0.0190768	5.42338e-06	20.6817
ebi-a-GCST90027738	rs2603095	T	G	-0.0852399	4	177175752	7738	0.0186016	4.59674e-06	20.9984
ebi-a-GCST90027738	rs73098732	A	G	0.0995352	7	43503949	7738	0.0218816	5.39523e-06	20.6917
ebi-a-GCST90027738	rs13283363	G	A	0.164549	9	34842242	7738	0.0311082	1.22614e-07	27.9796
ebi-a-GCST90027738	rs74949229	A	G	0.147441	10	9526946	7738	0.0284367	2.16147e-07	26.883
ebi-a-GCST90027738	rs10836532	T	G	0.0839359	11	4745154	7738	0.0175508	1.73173e-06	22.8719
ebi-a-GCST90027738	rs28538857	T	C	0.176927	15	87689365	7738	0.0392322	6.49083e-06	20.3377
ebi-a-GCST90027738	rs11657406	T	G	-0.101785	17	7249870	7738	0.0218457	3.17344e-06	21.7088
ebi-a-GCST90027738	rs783253	C	T	-0.0833995	17	72498434	7738	0.0188585	9.76203e-06	19.5575
ebi-a-GCST90027738	rs2698177	G	A	-0.171814	18	68747115	7738	0.0364749	2.47144e-06	22.1885
ebi-a-GCST90027737	rs77502228	T	A	-0.160699	2	140505773	7738	0.0353101	5.33716e-06	20.7123
ebi-a-GCST90027737	rs6793441	A	C	0.0834256	3	8775223	7738	0.0186693	7.87372e-06	19.9684
ebi-a-GCST90027737	rs28806584	C	G	-0.08201	3	68010971	7738	0.017878	4.49211e-06	21.0424
ebi-a-GCST90027737	rs4234207	G	A	0.118166	3	194731909	7738	0.0242532	1.10365e-06	23.7382
ebi-a-GCST90027737	rs2907732	A	C	0.0825064	7	153780749	7738	0.0175735	2.66686e-06	22.0424
ebi-a-GCST90027737	rs78362376	G	C	0.123064	8	106944849	7738	0.026639	3.843e-06	21.3416
ebi-a-GCST90027737	rs7831606	A	T	-0.0995627	8	128455694	7738	0.0221652	7.06074e-06	20.1767
ebi-a-GCST90027737	rs550057	T	C	0.110155	9	136146597	7738	0.0185759	3.02942e-09	35.1648
ebi-a-GCST90027737	rs11652058	A	G	0.0912553	17	64584932	7738	0.0199153	4.60182e-06	20.9963
ebi-a-GCST90027737	rs2849714	C	T	0.122786	21	43208598	7738	0.0269752	5.31876e-06	20.719
ebi-a-GCST90027736	rs1546579	T	C	-0.0772113	1	61319955	7738	0.0172048	7.19731e-06	20.1401
ebi-a-GCST90027736	rs182549	T	C	-0.153278	2	136616754	7738	0.0196365	5.91425e-15	60.93
ebi-a-GCST90027736	rs4851317	G	T	0.0860767	2	101054149	7738	0.0186356	3.85709e-06	21.3346
ebi-a-GCST90027736	rs74452406	T	C	-0.175989	3	63012872	7738	0.0339529	2.17947e-07	26.8669
ebi-a-GCST90027736	rs4859454	T	C	0.122763	4	77541509	7738	0.0263015	3.04839e-06	21.7858
ebi-a-GCST90027736	rs11732081	T	C	0.0783349	4	62600906	7738	0.0174252	6.94065e-06	20.2095
ebi-a-GCST90027736	rs4472164	G	A	-0.125369	4	168344708	7738	0.0275371	5.29493e-06	20.7274
ebi-a-GCST90027736	rs12657170	C	T	0.0785189	5	79643369	7738	0.0167389	2.72151e-06	22.0036
ebi-a-GCST90027736	rs10455532	G	A	-0.0769356	6	92883361	7738	0.0167272	4.23662e-06	21.1548
ebi-a-GCST90027736	rs77432108	T	A	0.0957298	8	74446780	7738	0.0215477	8.88383e-06	19.7375
ebi-a-GCST90027736	rs61939486	C	T	-0.110897	12	119663906	7738	0.0243794	5.39473e-06	20.6916
ebi-a-GCST90027736	rs10873640	T	C	0.0909807	15	24025547	7738	0.0201028	6.01742e-06	20.4826
ebi-a-GCST90027736	rs34823013	G	T	-0.0869105	19	552579	7738	0.0194389	7.78736e-06	19.9895
ebi-a-GCST90027735	rs13236023	A	G	0.136667	7	21591664	7738	0.0305984	7.95225e-06	19.9494
ebi-a-GCST90027735	rs888195	C	G	0.159694	12	2834412	7738	0.031906	5.58239e-07	25.0514
ebi-a-GCST90027735	rs7334276	C	T	0.196266	13	43399563	7738	0.0428465	4.63479e-06	20.9826
ebi-a-GCST90027734	rs12710731	T	C	0.0910033	2	16720355	7738	0.019938	5.01153e-06	20.833
ebi-a-GCST90027734	rs4670221	G	C	-0.0902391	2	38050232	7738	0.020143	7.46689e-06	20.0697
ebi-a-GCST90027734	rs6823767	C	T	0.0928428	4	151295085	7738	0.0207196	7.43207e-06	20.0786
ebi-a-GCST90027734	rs68058313	T	C	0.190878	5	24990890	7738	0.0392882	1.18329e-06	23.6041
ebi-a-GCST90027734	rs1298928	G	T	0.106723	5	118836004	7738	0.0236369	6.32936e-06	20.3861
ebi-a-GCST90027734	rs9368149	G	A	-0.124406	6	20097305	7738	0.0259934	1.70067e-06	22.9064
ebi-a-GCST90027734	rs36119306	T	A	0.108922	6	37707962	7738	0.0234519	3.4091e-06	21.5712
ebi-a-GCST90027734	rs7912369	G	A	0.0884855	10	2005604	7738	0.0199341	9.04191e-06	19.7038
ebi-a-GCST90027734	rs7482174	G	A	-0.0853347	11	67577945	7738	0.0189556	6.73736e-06	20.2664
ebi-a-GCST90027734	rs55926131	T	C	-0.105925	12	115085267	7738	0.0202555	1.70043e-07	27.3471
ebi-a-GCST90027734	rs166570	G	C	-0.0893902	12	65405314	7738	0.0190779	2.79209e-06	21.9543
ebi-a-GCST90027734	rs35895642	T	C	0.109922	15	37816202	7738	0.0229031	1.59122e-06	23.0346
ebi-a-GCST90027734	rs1532932	G	A	-0.100048	16	10082174	7738	0.0223097	7.30853e-06	20.1108
ebi-a-GCST90027734	rs79041579	A	G	0.127155	17	47860915	7738	0.0244433	1.97088e-07	27.0612
ebi-a-GCST90027734	rs2523176	T	C	0.10972	19	2272309	7738	0.0241811	5.69443e-06	20.5883
ebi-a-GCST90027733	rs7651754	C	T	-0.215544	3	44175797	7738	0.0475535	5.82452e-06	20.545
ebi-a-GCST90027733	rs983309	G	T	-0.197113	8	9177732	7738	0.043067	4.71933e-06	20.9479
ebi-a-GCST90027733	rs7132825	A	G	0.230437	12	1500603	7738	0.0506019	5.26538e-06	20.7382
ebi-a-GCST90027733	rs56162052	C	T	-0.159873	17	36205502	7738	0.0336197	1.98112e-06	22.6132
ebi-a-GCST90027733	rs76236729	T	C	0.188796	18	8831132	7738	0.0426104	9.39053e-06	19.6315
ebi-a-GCST90027732	rs11676886	G	A	0.0901209	2	97249011	7738	0.020233	8.42287e-06	19.8395
ebi-a-GCST90027732	rs62242204	A	G	-0.102919	3	30236230	7738	0.0232348	9.44409e-06	19.6206
ebi-a-GCST90027732	rs13138313	T	C	0.090024	4	146977979	7738	0.0192643	2.96702e-06	21.8379
ebi-a-GCST90027732	rs11731238	G	A	-0.176657	4	1063833	7738	0.0397182	8.67681e-06	19.7826
ebi-a-GCST90027732	rs115534005	C	T	0.222864	5	44055894	7738	0.0454974	9.66207e-07	23.9942
ebi-a-GCST90027732	rs112572980	G	A	0.195442	6	12752767	7738	0.0433271	6.45684e-06	20.3478
ebi-a-GCST90027732	rs17058001	T	C	0.181601	6	130150468	7738	0.0405322	7.44938e-06	20.0741
ebi-a-GCST90027732	rs2791437	A	G	-0.116971	9	125844582	7738	0.0252604	3.64603e-06	21.4425
ebi-a-GCST90027732	rs2362966	C	G	0.184059	10	125560687	7738	0.0411597	7.75515e-06	19.9972
ebi-a-GCST90027732	rs1246347	G	C	0.091836	12	131911441	7738	0.0199224	4.03274e-06	21.2492
ebi-a-GCST90027732	rs1983438	G	A	0.0865054	12	61444056	7738	0.0195812	9.97195e-06	19.5168
ebi-a-GCST90027731	rs2477580	G	A	0.146444	1	111787395	7738	0.0302167	1.25693e-06	23.4882
ebi-a-GCST90027731	rs12466754	T	C	-0.208624	2	19878289	7738	0.0464826	7.18224e-06	20.1441
ebi-a-GCST90027730	rs2990682	G	C	0.0864227	1	13839382	7738	0.0187368	3.97942e-06	21.2748
ebi-a-GCST90027730	rs2579005	G	T	0.0910688	2	216484768	7738	0.01924	2.20897e-06	22.4042
ebi-a-GCST90027730	rs13009600	A	G	0.0773765	2	211772624	7738	0.0174601	9.35255e-06	19.6392
ebi-a-GCST90027730	rs77848425	T	C	0.12911	4	186557727	7738	0.0284778	5.79562e-06	20.5545
ebi-a-GCST90027730	rs6958516	C	G	-0.090388	7	158240602	7738	0.0189915	1.94178e-06	22.6518
ebi-a-GCST90027730	rs12913320	T	C	-0.0932645	15	89377788	7738	0.0208999	8.10289e-06	19.9133
ebi-a-GCST90027730	rs73539554	T	C	-0.161697	19	20484610	7738	0.0341716	2.22418e-06	22.391
ebi-a-GCST90027730	rs1780628	T	A	0.0805221	20	37001409	7738	0.0174397	3.89e-06	21.3183
ebi-a-GCST90027729	rs61790480	T	G	0.164248	3	170532111	7738	0.0361573	5.55636e-06	20.6352
ebi-a-GCST90027729	rs11783357	T	C	-0.110598	8	144803616	7738	0.0241028	4.46293e-06	21.0552
ebi-a-GCST90027729	rs6478652	T	G	-0.104323	9	126987143	7738	0.0228817	5.13393e-06	20.7866
ebi-a-GCST90027729	rs1421280	T	C	-0.104294	13	72726920	7738	0.0234077	8.36855e-06	19.8519
ebi-a-GCST90027729	rs7179502	A	G	0.102337	15	101478959	7738	0.0218584	2.84368e-06	21.9194
ebi-a-GCST90027729	rs111481125	G	C	0.128668	19	7564269	7738	0.0268377	1.6323e-06	22.9853
ebi-a-GCST90027728	rs116693483	T	G	0.281141	2	75660834	7738	0.0600215	2.81333e-06	21.9399
ebi-a-GCST90027728	rs56246718	G	C	0.142216	4	184581820	7738	0.0304435	2.99034e-06	21.8227
ebi-a-GCST90027728	rs62501151	T	G	-0.1337	8	23134901	7738	0.0291896	4.64098e-06	20.9801
ebi-a-GCST90027728	rs1685109	C	T	-0.198968	8	32211367	7738	0.0448762	9.26275e-06	19.6578
ebi-a-GCST90027728	rs10898147	T	C	-0.136615	11	83335977	7738	0.0303855	6.92213e-06	20.2145
ebi-a-GCST90027728	rs1985586	T	G	-0.113169	12	54496487	7738	0.0256005	9.84419e-06	19.5415
ebi-a-GCST90027727	rs34613239	A	G	-0.15271	2	144005379	7738	0.0330225	3.75656e-06	21.3853
ebi-a-GCST90027727	rs10177566	T	C	-0.113852	2	5693299	7738	0.0253065	6.8303e-06	20.2403
ebi-a-GCST90027727	rs9847008	G	T	-0.122326	3	2063046	7738	0.0261521	2.90402e-06	21.8788
ebi-a-GCST90027727	rs11715674	C	T	-0.132411	3	60879866	7738	0.0265641	6.20969e-07	24.8461
ebi-a-GCST90027727	rs10036326	C	T	0.245305	5	97764402	7738	0.0524537	2.91662e-06	21.8706
ebi-a-GCST90027727	rs10981640	A	C	-0.137657	9	115897803	7738	0.0293955	2.82813e-06	21.9298
ebi-a-GCST90027727	rs11595913	C	T	0.142761	10	103041525	7738	0.0310618	4.30646e-06	21.1235
ebi-a-GCST90027727	rs56085972	T	C	0.118084	12	131366686	7738	0.0260299	5.71979e-06	20.5796
ebi-a-GCST90027727	rs11067048	C	G	0.106493	12	114766393	7738	0.0229062	3.33388e-06	21.614
ebi-a-GCST90027727	rs17472393	G	C	0.229104	13	100056531	7738	0.0517916	9.70845e-06	19.568
ebi-a-GCST90027727	rs62003625	T	C	0.152309	15	32404937	7738	0.0330808	4.14133e-06	21.1982
ebi-a-GCST90027727	rs2384942	G	C	0.106283	19	1099842	7738	0.0231742	4.51211e-06	21.0338
ebi-a-GCST90027727	rs6026349	T	C	0.112082	20	57125934	7738	0.0236565	2.15953e-06	22.4476
ebi-a-GCST90027726	rs12725104	G	A	0.154981	1	65268226	7738	0.0346513	7.72859e-06	20.004
ebi-a-GCST90027726	rs2336943	T	C	0.138975	1	206754893	7738	0.0306778	5.89373e-06	20.5222
ebi-a-GCST90027726	rs10865362	T	C	-0.14827	2	67933923	7738	0.0333854	8.94746e-06	19.7239
ebi-a-GCST90027726	rs1861231	A	G	-0.153882	2	10455625	7738	0.0307264	5.49591e-07	25.0814
ebi-a-GCST90027726	rs35921003	C	A	-0.22137	8	83230206	7738	0.0497435	8.57808e-06	19.8045
ebi-a-GCST90027726	rs28740947	G	A	0.149563	12	81344810	7738	0.0338588	9.99563e-06	19.5122
ebi-a-GCST90027726	rs11068499	A	G	-0.16342	12	117892931	7738	0.036313	6.78516e-06	20.2529
ebi-a-GCST90027726	rs4889373	G	A	0.13065	16	81747602	7738	0.0292224	7.78987e-06	19.9888
ebi-a-GCST90027726	rs17562516	A	T	-0.13858	17	48729781	7738	0.0291885	2.0567e-06	22.5412
ebi-a-GCST90027726	rs3745098	T	G	0.12849	19	52855303	7738	0.0273588	2.64692e-06	22.0569
ebi-a-GCST90027726	rs73918563	C	T	-0.273779	20	59220861	7738	0.0585682	2.94632e-06	21.8513
ebi-a-GCST90027725	rs6664382	C	G	0.23184	1	76089534	7738	0.0507452	4.9075e-06	20.8731
ebi-a-GCST90027725	rs9872584	A	C	-0.247589	3	178567864	7738	0.0559527	9.64606e-06	19.5804
ebi-a-GCST90027725	rs9468851	G	A	-0.132688	6	30930633	7738	0.0297776	8.35103e-06	19.8556
ebi-a-GCST90027725	rs4717625	G	A	0.173645	7	71508645	7738	0.0359115	1.32898e-06	23.3807
ebi-a-GCST90027725	rs1860691	G	A	0.144272	7	52336084	7738	0.0322336	7.61115e-06	20.033
ebi-a-GCST90027725	rs13257050	A	C	0.130366	8	19029859	7738	0.0287763	5.88884e-06	20.5238
ebi-a-GCST90027725	rs11144350	G	A	-0.138537	9	77862854	7738	0.0293727	2.39883e-06	22.2456
ebi-a-GCST90027725	rs73653217	T	A	-0.174788	9	79442588	7738	0.0351909	6.80503e-07	24.6696
ebi-a-GCST90027725	rs1792325	T	C	-0.130506	11	71113304	7738	0.028235	3.79839e-06	21.3641
ebi-a-GCST90027725	rs1533824	C	T	0.137379	11	214169	7738	0.0266454	2.52546e-07	26.5825
ebi-a-GCST90027725	rs10895784	G	A	0.120849	11	105046839	7738	0.0257314	2.6457e-06	22.0577
ebi-a-GCST90027725	rs16923154	G	A	0.208234	12	20885931	7738	0.0440939	2.32938e-06	22.3021
ebi-a-GCST90027725	rs10507465	C	T	-0.138846	13	38463552	7738	0.0297754	3.11494e-06	21.7446
ebi-a-GCST90027725	rs12941005	C	T	-0.191666	17	29755009	7738	0.0424365	6.28565e-06	20.3991
ebi-a-GCST90027724	rs3000780	A	G	0.157741	1	227597496	7738	0.0323493	1.08168e-06	23.7771
ebi-a-GCST90027724	rs72743290	T	C	0.234635	1	205234393	7738	0.0496037	2.243e-06	22.3747
ebi-a-GCST90027724	rs9847942	A	G	-0.214949	3	32349650	7738	0.0461112	3.13848e-06	21.7299
ebi-a-GCST90027724	rs4462945	T	C	0.232309	3	10271265	7738	0.0513481	6.06234e-06	20.4684
ebi-a-GCST90027724	rs7664368	G	C	0.13375	4	3465700	7738	0.0299629	8.04952e-06	19.926
ebi-a-GCST90027724	rs2535959	C	A	0.143092	7	152617231	7738	0.0298528	1.64108e-06	22.9753
ebi-a-GCST90027724	rs7159466	T	A	0.26032	14	62519026	7738	0.0562116	3.63773e-06	21.4468
ebi-a-GCST90027724	rs12978412	T	C	0.131438	19	47945391	7738	0.029497	8.35084e-06	19.8557
ebi-a-GCST90027723	rs4832418	A	G	-0.136148	2	18348124	7738	0.0306632	8.99042e-06	19.7146
ebi-a-GCST90027723	rs35335925	C	G	-0.132772	4	20821100	7738	0.0294942	6.74295e-06	20.2647
ebi-a-GCST90027723	rs7761067	C	T	0.132943	6	89177710	7738	0.0300149	9.45627e-06	19.6181
ebi-a-GCST90027723	rs73519430	C	T	-0.208614	8	14112568	7738	0.045703	5.00564e-06	20.8352
ebi-a-GCST90027723	rs2499076	A	G	-0.187924	10	19592884	7738	0.0405854	3.65073e-06	21.44
ebi-a-GCST90027723	rs2965800	A	G	-0.144409	16	57796861	7738	0.0275278	1.55493e-07	27.5198
ebi-a-GCST90027722	rs67541505	G	A	0.176456	2	45885915	7738	0.0398671	9.59467e-06	19.5904
ebi-a-GCST90027722	rs74338790	G	A	0.254628	4	112421997	7738	0.0552278	4.01689e-06	21.2567
ebi-a-GCST90027722	rs116643293	G	A	-0.327499	4	189181981	7738	0.0687734	1.91686e-06	22.6767
ebi-a-GCST90027722	rs3798491	A	T	-0.144514	6	100890654	7738	0.0312984	3.88768e-06	21.3194
ebi-a-GCST90027722	rs9389726	C	T	-0.148739	6	140158828	7738	0.0335585	9.32631e-06	19.6447
ebi-a-GCST90027722	rs2395296	G	A	0.142807	6	32911814	7738	0.0321679	9.0207e-06	19.7085
ebi-a-GCST90027722	rs79825773	T	G	0.309465	7	45140515	7738	0.0691906	7.72592e-06	20.0046
ebi-a-GCST90027722	rs1355585	C	T	-0.142	15	70586617	7738	0.030264	2.70477e-06	22.0153
ebi-a-GCST90027722	rs12592302	T	A	0.223318	15	58912586	7738	0.046788	1.81522e-06	22.7813
ebi-a-GCST90027722	rs173961	A	G	-0.204293	16	52416513	7738	0.0415022	8.54673e-07	24.2306
ebi-a-GCST90027721	rs10027188	T	C	-0.137245	4	140175923	7738	0.0279684	9.24081e-07	24.0801
ebi-a-GCST90027721	rs140472622	T	C	0.151607	8	74659261	7738	0.0337106	6.88161e-06	20.2258
ebi-a-GCST90027720	rs71510947	G	A	-0.177112	1	13921657	7738	0.0387512	4.86586e-06	20.8894
ebi-a-GCST90027720	rs10915295	G	T	0.134028	1	5001488	7738	0.0294005	5.14695e-06	20.7817
ebi-a-GCST90027720	rs7671513	C	T	-0.127518	4	127662474	7738	0.0263971	1.36019e-06	23.3362
ebi-a-GCST90027720	rs2926850	C	A	-0.137501	5	153157228	7738	0.027646	6.57143e-07	24.737
ebi-a-GCST90027720	rs13238712	G	T	0.242955	7	49971101	7738	0.0539809	6.77142e-06	20.2568
ebi-a-GCST90027720	rs112684584	A	T	0.169223	8	75850745	7738	0.0375402	6.55043e-06	20.3201
ebi-a-GCST90027720	rs6557756	A	C	0.126101	8	24523301	7738	0.0284315	9.19666e-06	19.6715
ebi-a-GCST90027720	rs9316496	A	G	0.159552	13	51041880	7738	0.035188	5.78003e-06	20.5596
ebi-a-GCST90027720	rs61956724	T	C	-0.309637	13	66636200	7738	0.0604889	3.07319e-07	26.2032
ebi-a-GCST90027720	rs444953	C	T	0.140718	17	32236051	7738	0.0288332	1.05857e-06	23.8185
ebi-a-GCST90027720	rs58055127	T	C	-0.131017	17	95259	7738	0.0283972	3.95521e-06	21.2865
ebi-a-GCST90027720	rs4338887	A	G	-0.139221	18	4742876	7738	0.0289889	1.56657e-06	23.0646
ebi-a-GCST90027720	rs139790375	T	C	-0.190115	19	10126107	7738	0.0423962	7.31712e-06	20.1085
ebi-a-GCST90027719	rs11578868	G	A	-0.14908	1	239437125	7738	0.031022	1.54287e-06	23.094
ebi-a-GCST90027719	rs12622085	G	A	0.0824475	2	170162682	7738	0.0184789	8.13055e-06	19.9069
ebi-a-GCST90027719	rs1850270	T	C	-0.0965044	3	1661391	7738	0.0213059	5.91317e-06	20.5161
ebi-a-GCST90027719	rs6830068	T	G	0.08881	4	73711914	7738	0.0199277	8.32664e-06	19.8614
ebi-a-GCST90027719	rs11726764	A	C	0.149033	4	107710360	7738	0.0330142	6.35521e-06	20.3781
ebi-a-GCST90027719	rs123043	A	C	-0.0768737	4	16823900	7738	0.0173449	9.3334e-06	19.6432
ebi-a-GCST90027719	rs4721723	G	C	0.142582	7	18760347	7738	0.0306241	3.22597e-06	21.6772
ebi-a-GCST90027719	rs7000832	A	C	0.0829852	8	81956395	7738	0.0173216	1.66066e-06	22.9523
ebi-a-GCST90027719	rs10836532	T	G	-0.0802979	11	4745154	7738	0.017437	4.12401e-06	21.2063
ebi-a-GCST90027719	rs2105601	C	T	0.159891	11	87666565	7738	0.0350485	5.06699e-06	20.8118
ebi-a-GCST90027719	rs7104786	T	C	0.0939107	11	2306168	7738	0.0186646	4.86687e-07	25.3159
ebi-a-GCST90027719	rs79420812	T	C	-0.0948408	12	11150054	7738	0.0207598	4.91292e-06	20.871
ebi-a-GCST90027719	rs2317916	C	T	0.0807651	13	112770727	7738	0.0172394	2.80066e-06	21.9484
ebi-a-GCST90027719	rs72829932	G	A	0.0989134	17	34055935	7738	0.0208453	2.08391e-06	22.5161
ebi-a-GCST90027719	rs4816989	G	A	-0.0798621	21	26181265	7738	0.017152	3.22196e-06	21.6796
ebi-a-GCST90027718	rs3013111	T	C	-0.110098	1	85649468	7738	0.0247826	8.88935e-06	19.7363
ebi-a-GCST90027718	rs6426007	T	C	-0.0846257	1	37537293	7738	0.0187864	6.64906e-06	20.2917
ebi-a-GCST90027718	rs10924209	G	T	0.115394	1	245645242	7738	0.0258376	7.96544e-06	19.9463
ebi-a-GCST90027718	rs13420244	A	T	0.105911	2	72335640	7738	0.0225412	2.61999e-06	22.0764
ebi-a-GCST90027718	rs6750178	C	T	0.0821691	2	70556337	7738	0.0178983	4.41387e-06	21.0763
ebi-a-GCST90027718	rs76382119	A	G	0.103713	3	52106828	7738	0.0228542	5.67819e-06	20.5937
ebi-a-GCST90027718	rs74683729	C	T	-0.125204	7	144894559	7738	0.027942	7.43396e-06	20.078
ebi-a-GCST90027718	rs11255970	A	C	-0.131824	10	8937285	7738	0.0254008	2.10543e-07	26.9336
ebi-a-GCST90027718	rs62048493	A	G	0.162007	16	80343094	7738	0.0354736	4.948e-06	20.8572
ebi-a-GCST90027718	rs6039702	G	A	0.116128	20	10082476	7738	0.0247658	2.74467e-06	21.9872
ebi-a-GCST90027717	rs114446285	G	A	-0.199986	2	127826259	7738	0.0433431	3.94939e-06	21.2892
ebi-a-GCST90027717	rs12621499	G	A	0.175683	2	142324536	7738	0.0391851	7.34598e-06	20.101
ebi-a-GCST90027717	rs570295	G	A	0.191878	6	12732095	7738	0.0365803	1.55959e-07	27.5141
ebi-a-GCST90027717	rs9414689	G	C	0.204472	9	140215415	7738	0.045529	7.0881e-06	20.1693
ebi-a-GCST90027717	rs3916427	C	T	-0.163965	9	113929557	7738	0.035668	4.28697e-06	21.1322
ebi-a-GCST90027717	rs9508731	T	A	-0.327189	13	30981374	7738	0.0687259	1.92846e-06	22.665
ebi-a-GCST90027717	rs11626630	T	C	0.241475	14	75207510	7738	0.0530611	5.34208e-06	20.7106
ebi-a-GCST90027717	rs4416113	A	G	0.326565	18	42991796	7738	0.0694734	2.59436e-06	22.0954
ebi-a-GCST90027717	rs4239490	C	T	0.233868	19	51132056	7738	0.0505937	3.79193e-06	21.3673
ebi-a-GCST90027717	rs4805798	A	G	0.16975	19	28473852	7738	0.036898	4.21464e-06	21.1648
ebi-a-GCST90027716	rs840787	G	C	-0.076066	2	65775890	7738	0.0167144	5.34134e-06	20.7109
ebi-a-GCST90027716	rs61798216	G	A	-0.127347	4	36459051	7738	0.0264628	1.49197e-06	23.1583
ebi-a-GCST90027716	rs12197028	G	A	0.145198	6	102128843	7738	0.032165	6.35682e-06	20.3777
ebi-a-GCST90027716	rs74949229	A	G	-0.137861	10	9526946	7738	0.0283694	1.17685e-06	23.6147
ebi-a-GCST90027716	rs12415307	G	A	-0.0858008	10	103076252	7738	0.0183852	3.05879e-06	21.7794
ebi-a-GCST90027716	rs2107539	T	C	-0.0985761	17	34322610	7738	0.021844	6.39985e-06	20.3647
ebi-a-GCST90027716	rs3785822	A	G	0.099713	17	59556923	7738	0.0211127	2.32514e-06	22.3057
ebi-a-GCST90027716	rs36720	C	T	-0.0785738	19	16567351	7738	0.0176922	8.94726e-06	19.7239
ebi-a-GCST90027715	rs61824334	C	G	-0.1851	1	222911002	7738	0.0393596	2.56626e-06	22.1162
ebi-a-GCST90027715	rs6440148	T	C	-0.209178	3	142870821	7738	0.0470527	8.76436e-06	19.7635
ebi-a-GCST90027715	rs1044858	C	G	0.242648	5	178954098	7738	0.0526257	4.01061e-06	21.2597
ebi-a-GCST90027715	rs4747349	C	G	-0.183369	10	18801234	7738	0.0414232	9.56731e-06	19.5959
ebi-a-GCST90027715	rs62075885	A	G	0.206123	17	76526048	7738	0.0435565	2.21983e-06	22.3948
ebi-a-GCST90027715	rs6020721	G	T	-0.183345	20	49367076	7738	0.0405327	6.08555e-06	20.461
ebi-a-GCST90027714	rs56001939	C	T	-0.0794866	2	54363878	7738	0.0170431	3.10356e-06	21.7516
ebi-a-GCST90027714	rs13119423	C	A	-0.11031	4	27850234	7738	0.0239812	4.22766e-06	21.1586
ebi-a-GCST90027714	rs6821986	T	C	-0.111752	4	181658296	7738	0.0252969	9.9793e-06	19.5153
ebi-a-GCST90027714	rs55682375	A	G	-0.158274	9	21808352	7738	0.0352007	6.91401e-06	20.217
ebi-a-GCST90027714	rs10769221	A	G	0.141916	11	5806426	7738	0.0272287	1.86788e-07	27.1649
ebi-a-GCST90027714	rs12446334	G	A	0.0936755	16	81302009	7738	0.020061	3.01877e-06	21.8045
ebi-a-GCST90027714	rs7255582	T	C	-0.0799638	19	35718076	7738	0.0169185	2.28523e-06	22.339
ebi-a-GCST90027714	rs34865636	T	A	-0.0829059	19	45793832	7738	0.017674	2.72076e-06	22.004
ebi-a-GCST90027714	rs11087270	T	A	0.0873411	20	18906606	7738	0.0185197	2.40392e-06	22.2418
ebi-a-GCST90027713	rs13019272	A	G	0.0744021	2	160658863	7738	0.0161086	3.86002e-06	21.3331
ebi-a-GCST90027713	rs73106151	G	A	-0.152218	3	71229328	7738	0.0335422	5.67584e-06	20.5944
ebi-a-GCST90027713	rs61217796	G	A	-0.114005	4	160643088	7738	0.0253115	6.66623e-06	20.2867
ebi-a-GCST90027713	rs12653554	A	T	0.141552	5	118255998	7738	0.031837	8.74239e-06	19.7682
ebi-a-GCST90027713	rs11748902	G	C	0.166533	5	167709235	7738	0.0370843	7.10052e-06	20.166
ebi-a-GCST90027713	rs7819696	T	C	0.109169	8	56349334	7738	0.0222639	9.41911e-07	24.0434
ebi-a-GCST90027713	rs11789010	C	T	-0.0991024	9	80129910	7738	0.0190993	2.11665e-07	26.9236
ebi-a-GCST90027713	rs1258842	T	A	-0.0766574	11	134167225	7738	0.0167781	4.90287e-06	20.8748
ebi-a-GCST90027713	rs7985034	C	T	-0.0954725	13	110370464	7738	0.0198699	1.5485e-06	23.0869
ebi-a-GCST90027713	rs57070158	C	A	-0.112351	13	29048828	7738	0.0249714	6.82197e-06	20.2427
ebi-a-GCST90027713	rs2210174	T	C	-0.0783426	14	83600010	7738	0.0170577	4.37351e-06	21.0938
ebi-a-GCST90027713	rs66973779	A	G	0.083771	15	89340942	7738	0.0184652	5.71426e-06	20.5816
ebi-a-GCST90027713	rs7404803	C	T	-0.128686	16	15530454	7738	0.0258429	6.37294e-07	24.7959
ebi-a-GCST90027713	rs72963797	A	G	-0.11612	18	73896030	7738	0.0257345	6.41446e-06	20.3602
ebi-a-GCST90027712	rs11208867	A	T	0.0850258	1	66920064	7738	0.0186832	5.34146e-06	20.7109
ebi-a-GCST90027712	rs1814009	A	G	-0.0878675	2	100693264	7738	0.0187736	2.86339e-06	21.9059
ebi-a-GCST90027712	rs2341789	C	T	-0.132618	8	29313796	7738	0.0249506	1.06532e-07	28.2516
ebi-a-GCST90027712	rs2119879	C	T	-0.0786974	8	135549042	7738	0.0175895	7.67344e-06	20.0177
ebi-a-GCST90027712	rs6575490	A	G	0.0862678	14	95477213	7738	0.0191187	6.41564e-06	20.3601
ebi-a-GCST90027712	rs77194050	G	A	-0.169598	16	70687185	7738	0.0348422	1.12956e-06	23.6936
ebi-a-GCST90027712	rs61571947	G	A	-0.101888	18	2457913	7738	0.0227273	7.35733e-06	20.0979
ebi-a-GCST90027711	rs10927176	T	A	-0.0758303	1	244399214	7738	0.0169462	7.6498e-06	20.0235
ebi-a-GCST90027711	rs56398621	T	C	0.102895	1	88236250	7738	0.023198	9.18608e-06	19.6738
ebi-a-GCST90027711	rs404634	C	T	-0.104495	1	108511501	7738	0.0196008	9.75911e-08	28.4213
ebi-a-GCST90027711	rs74448283	T	C	-0.13565	1	61523170	7738	0.0294121	3.98713e-06	21.271
ebi-a-GCST90027711	rs6709529	G	C	-0.115888	2	71171545	7738	0.0254404	5.23203e-06	20.7505
ebi-a-GCST90027711	rs13132953	T	G	0.07791	4	46980679	7738	0.0172293	6.12745e-06	20.448
ebi-a-GCST90027711	rs12541342	G	A	0.093164	8	4518456	7738	0.0207363	7.02927e-06	20.1852
ebi-a-GCST90027711	rs1562194	G	T	-0.0906017	11	70642820	7738	0.0189569	1.75861e-06	22.8422
ebi-a-GCST90027711	rs9560166	A	G	-0.079699	13	112349869	7738	0.017251	3.83796e-06	21.3441
ebi-a-GCST90027710	rs10460443	A	G	0.117109	2	241089267	7738	0.024666	2.05627e-06	22.5415
ebi-a-GCST90027710	rs17639938	C	G	-0.104084	2	208617482	7738	0.021161	8.71385e-07	24.1933
ebi-a-GCST90027710	rs6772892	G	T	-0.0877806	3	150737619	7738	0.0188284	3.12932e-06	21.7355
ebi-a-GCST90027710	rs4861985	T	A	-0.129376	4	182487712	7738	0.0292805	9.93802e-06	19.5232
ebi-a-GCST90027710	rs386190	G	A	0.085617	5	31692115	7738	0.0192843	9.007e-06	19.7112
ebi-a-GCST90027710	rs10234541	T	C	0.119186	7	148273411	7738	0.0266965	8.02565e-06	19.9316
ebi-a-GCST90027710	rs12577679	C	T	0.0926298	11	95853099	7738	0.0205514	6.56825e-06	20.3151
ebi-a-GCST90027710	rs7964677	G	A	-0.162048	12	95152877	7738	0.0366847	9.99378e-06	19.5127
ebi-a-GCST90027710	rs1844921	C	T	0.0850511	12	40587702	7738	0.0180266	2.38062e-06	22.2604
ebi-a-GCST90027710	rs17276797	T	A	-0.0993935	13	103759453	7738	0.0212968	3.05541e-06	21.7815
ebi-a-GCST90027710	rs117817822	G	A	-0.14128	20	23561732	7738	0.0319375	9.70465e-06	19.5686
ebi-a-GCST90027709	rs111544141	T	A	0.423935	1	52053017	7738	0.0874095	1.23472e-06	23.5224
ebi-a-GCST90027709	rs17709673	T	C	-0.192549	3	73965973	7738	0.0414122	3.32614e-06	21.6185
ebi-a-GCST90027709	rs4974008	C	T	-0.171168	3	42159351	7738	0.03874	9.94375e-06	19.5221
ebi-a-GCST90027709	rs9459627	T	C	-0.201594	6	166675591	7738	0.0418683	1.47238e-06	23.1838
ebi-a-GCST90027709	rs3807927	T	A	0.299894	7	20380184	7738	0.0643504	3.15697e-06	21.7187
ebi-a-GCST90027709	rs1389373	T	G	0.389432	8	16771538	7738	0.0866371	6.95745e-06	20.2048
ebi-a-GCST90027709	rs17692191	A	G	-0.226361	14	48465864	7738	0.0499856	5.93964e-06	20.5075
ebi-a-GCST90027709	rs4904659	A	C	-0.195869	14	90724923	7738	0.0399736	9.58539e-07	24.0096
ebi-a-GCST90027709	rs1652670	G	A	0.185952	18	12431210	7738	0.0414666	7.3124e-06	20.1097
ebi-a-GCST90027709	rs13055049	C	T	0.257556	22	19641083	7738	0.0506641	3.70348e-07	25.843
ebi-a-GCST90027708	rs7591885	A	G	0.0863719	2	46033598	7738	0.0176153	9.42758e-07	24.0417
ebi-a-GCST90027708	rs77623116	G	T	-0.104324	3	108857481	7738	0.023517	9.15925e-06	19.6791
ebi-a-GCST90027708	rs28762974	G	C	-0.0921632	3	175089164	7738	0.0208274	9.64029e-06	19.5815
ebi-a-GCST90027708	rs6783841	A	C	-0.0824391	3	197684166	7738	0.0179128	4.17955e-06	21.1807
ebi-a-GCST90027708	rs6809294	C	G	0.102041	3	52170862	7738	0.0218971	3.16162e-06	21.7158
ebi-a-GCST90027708	rs9459138	T	C	0.0809908	6	164976172	7738	0.0183201	9.83083e-06	19.5441
ebi-a-GCST90027708	rs6990479	A	G	-0.0783752	8	3136731	7738	0.0175819	8.28343e-06	19.8713
ebi-a-GCST90027708	rs62475831	G	A	-0.0971939	8	3422401	7738	0.021087	4.04231e-06	21.2446
ebi-a-GCST90027708	rs62551178	C	T	0.102848	9	92103552	7738	0.0231497	8.8826e-06	19.7379
ebi-a-GCST90027708	rs74083978	C	G	0.165522	14	91621098	7738	0.036826	6.96659e-06	20.2024
ebi-a-GCST90027708	rs2120865	G	A	-0.135913	15	68760516	7738	0.029633	4.5062e-06	21.0364
ebi-a-GCST90027708	rs4445887	T	C	0.0850847	16	84374241	7738	0.0182563	3.15341e-06	21.7209
ebi-a-GCST90027707	rs1942648	T	C	0.154234	7	15776571	7738	0.0343015	6.91083e-06	20.2178
ebi-a-GCST90027707	rs17218256	G	C	-0.084435	8	74350499	7738	0.0164184	2.70795e-07	26.4474
ebi-a-GCST90027707	rs3898456	T	C	-0.0824794	8	139175349	7738	0.0182774	6.40265e-06	20.364
ebi-a-GCST90027707	rs4113953	C	G	0.0757262	12	40767990	7738	0.0169828	8.23455e-06	19.8826
ebi-a-GCST90027707	rs9600403	C	A	0.0770856	13	75463070	7738	0.0164382	2.73993e-06	21.9906
ebi-a-GCST90027707	rs2252668	A	G	0.104747	18	33849043	7738	0.0229062	4.81083e-06	20.9111
ebi-a-GCST90027707	rs6021384	C	T	-0.0842745	20	50306527	7738	0.0180328	2.96251e-06	21.8407
ebi-a-GCST90027706	rs6778836	A	T	-0.125347	3	168587709	7738	0.0266924	2.6532e-06	22.0522
ebi-a-GCST90027706	rs9290954	A	G	-0.121916	3	190548613	7738	0.0273473	8.27066e-06	19.8743
ebi-a-GCST90027706	rs75202637	G	A	0.261818	4	163822623	7738	0.0579151	6.16311e-06	20.4369
ebi-a-GCST90027706	rs10236678	A	G	0.132083	7	134549927	7738	0.0280604	2.51275e-06	22.1568
ebi-a-GCST90027706	rs1182140	G	A	-0.140384	7	2964863	7738	0.0309599	5.77697e-06	20.5606
ebi-a-GCST90027706	rs7790846	G	A	-0.120812	7	50424061	7738	0.0266529	5.8205e-06	20.5462
ebi-a-GCST90027706	rs4424244	C	T	0.121141	8	74434869	7738	0.025352	1.76722e-06	22.8327
ebi-a-GCST90027706	rs7990301	T	C	0.110457	13	34382060	7738	0.0237395	3.27318e-06	21.6493
ebi-a-GCST90027706	rs11074766	T	C	0.129592	16	26304777	7738	0.0284218	5.12495e-06	20.7899
ebi-a-GCST90027705	rs13061928	G	A	-0.17866	3	2932365	7738	0.0393665	5.66931e-06	20.5969
ebi-a-GCST90027705	rs9848037	G	A	0.148681	3	55796723	7738	0.0333961	8.5055e-06	19.8207
ebi-a-GCST90027705	rs77544959	A	G	-0.150339	11	39603353	7738	0.0329919	5.19278e-06	20.7648
ebi-a-GCST90027705	rs1872436	T	C	-0.181354	12	57322492	7738	0.0369798	9.3834e-07	24.0506
ebi-a-GCST90027705	rs5768347	G	T	-0.168458	22	48492960	7738	0.0379208	8.89754e-06	19.7346
ebi-a-GCST90027704	rs1572504	T	C	0.137725	1	219859210	7738	0.0287283	1.63441e-06	22.9829
ebi-a-GCST90027704	rs17626621	T	G	0.220647	2	82812545	7738	0.0476282	3.60936e-06	21.4619
ebi-a-GCST90027704	rs28577018	G	A	0.248981	4	29759187	7738	0.0508779	9.89578e-07	23.9483
ebi-a-GCST90027704	rs1531069	C	G	0.160604	4	140819016	7738	0.0352358	5.16464e-06	20.7752
ebi-a-GCST90027704	rs11969660	T	C	0.169314	6	14395373	7738	0.0369647	4.64024e-06	20.9803
ebi-a-GCST90027704	rs10106275	A	G	-0.10823	8	89046119	7738	0.0233126	3.44128e-06	21.5533
ebi-a-GCST90027704	rs55834012	C	A	-0.11279	12	94200011	7738	0.0242025	3.15813e-06	21.718
ebi-a-GCST90027704	rs12913822	A	T	0.133192	15	100284194	7738	0.0296207	6.90478e-06	20.2193
ebi-a-GCST90027704	rs111604729	T	C	-0.19557	15	42769334	7738	0.0430737	5.61604e-06	20.6148
ebi-a-GCST90027704	rs12932210	T	G	0.149553	16	8611717	7738	0.0294764	3.90274e-07	25.7419
ebi-a-GCST90027704	rs7214893	A	G	0.120874	17	76140308	7738	0.0271018	8.19559e-06	19.8916
ebi-a-GCST90027703	rs9828991	T	A	-0.126	3	104284483	7738	0.0279267	6.42703e-06	20.3564
ebi-a-GCST90027703	rs9398452	G	C	-0.119298	6	117546090	7738	0.0258636	3.97713e-06	21.2759
ebi-a-GCST90027703	rs528874	G	T	-0.131345	6	168158836	7738	0.0285648	4.26285e-06	21.1429
ebi-a-GCST90027703	rs2882716	T	G	0.150637	7	10085378	7738	0.0321777	2.84892e-06	21.9156
ebi-a-GCST90027703	rs73447940	A	C	0.208638	7	122783839	7738	0.0418542	6.20055e-07	24.849
ebi-a-GCST90027703	rs12345570	T	C	-0.153647	9	78709777	7738	0.0333706	4.13914e-06	21.1992
ebi-a-GCST90027703	rs41294029	T	C	0.217428	10	5993461	7738	0.0477808	5.35119e-06	20.7073
ebi-a-GCST90027703	rs56025506	T	C	0.123635	14	80662335	7738	0.0267314	3.74421e-06	21.3914
ebi-a-GCST90027703	rs1901115	T	C	0.148014	16	60407480	7738	0.0311356	1.99591e-06	22.5991
ebi-a-GCST90027703	rs34829339	C	T	0.128998	20	55472884	7738	0.0276442	3.06577e-06	21.775
ebi-a-GCST90027703	rs3892326	C	T	-0.123001	21	43018030	7738	0.0273436	6.84826e-06	20.2351
ebi-a-GCST90027702	rs6684536	T	C	-0.183246	1	18712328	7738	0.0406075	6.40354e-06	20.3637
ebi-a-GCST90027702	rs112241999	T	C	0.353483	4	53563365	7738	0.0766103	3.94912e-06	21.2894
ebi-a-GCST90027702	rs3135176	C	T	0.29376	4	3267074	7738	0.0645394	5.3228e-06	20.7174
ebi-a-GCST90027702	rs76832256	C	T	-0.175687	4	149841540	7738	0.0385789	5.26453e-06	20.7386
ebi-a-GCST90027702	rs278502	G	A	0.166232	5	100103358	7738	0.0366985	5.90731e-06	20.5179
ebi-a-GCST90027702	rs12204031	A	T	-0.274687	6	155836415	7738	0.0610857	6.89986e-06	20.2207
ebi-a-GCST90027702	rs1149732	T	C	0.155861	10	79986352	7738	0.0352367	9.72232e-06	19.5652
ebi-a-GCST90027702	rs2598336	C	G	0.160911	12	16256537	7738	0.035888	7.33669e-06	20.1036
ebi-a-GCST90027702	rs17457331	G	T	-0.27535	12	19899635	7738	0.0617179	8.14179e-06	19.9043
ebi-a-GCST90027702	rs9559303	T	C	0.180766	13	109001850	7738	0.0364928	7.29004e-07	24.5369
ebi-a-GCST90027702	rs34185363	A	T	0.174465	14	42517765	7738	0.0382463	5.07621e-06	20.8084
ebi-a-GCST90027702	rs2332915	C	G	-0.185244	14	73182541	7738	0.0378778	1.0055e-06	23.9177
ebi-a-GCST90027701	rs4949447	G	A	-0.07765	1	32057186	7738	0.0172744	6.95425e-06	20.2058
ebi-a-GCST90027701	rs11211406	A	C	0.0922835	1	47413786	7738	0.0196436	2.62851e-06	22.0702
ebi-a-GCST90027701	rs952822	A	G	0.0752991	2	52851073	7738	0.0166714	6.28217e-06	20.4002
ebi-a-GCST90027701	rs831440	T	C	-0.0864468	3	71156340	7738	0.0192926	7.43498e-06	20.0778
ebi-a-GCST90027701	rs73344869	T	C	0.172349	5	177746345	7738	0.0307767	2.14398e-08	31.3598
ebi-a-GCST90027701	rs2465506	T	C	-0.146726	7	79328573	7738	0.0315474	3.30385e-06	21.6315
ebi-a-GCST90027701	rs74459573	C	T	0.0889157	11	66690149	7738	0.0200037	8.79083e-06	19.7577
ebi-a-GCST90027701	rs61881300	T	C	-0.0998828	11	35847569	7738	0.0223981	8.21788e-06	19.8865
ebi-a-GCST90027701	rs77318370	G	A	0.172345	12	72532501	7738	0.0388627	9.21956e-06	19.6667
ebi-a-GCST90027701	rs9511112	G	A	0.0897462	13	24753101	7738	0.0199633	6.93889e-06	20.2101
ebi-a-GCST90027701	rs6131687	A	G	-0.0712291	20	15649074	7738	0.0160801	9.43865e-06	19.6217
ebi-a-GCST90027700	rs6745806	G	A	-0.166005	2	139296037	7738	0.0372502	8.33086e-06	19.8603
ebi-a-GCST90027700	rs79216963	A	T	-0.154653	2	180583709	7738	0.0337699	4.65854e-06	20.9728
ebi-a-GCST90027700	rs4503137	T	G	0.0928319	8	17991955	7738	0.0204764	5.79829e-06	20.5536
ebi-a-GCST90027700	rs139901450	T	C	0.182533	9	35597685	7738	0.0405495	6.74808e-06	20.2634
ebi-a-GCST90027700	rs73654027	C	G	0.132515	9	94443717	7738	0.0291489	5.46412e-06	20.6674
ebi-a-GCST90027700	rs74239648	T	C	-0.12035	13	22489847	7738	0.0270354	8.52452e-06	19.8165
ebi-a-GCST90027700	rs9517773	G	A	-0.110907	13	100217440	7738	0.0249114	8.50492e-06	19.8208
ebi-a-GCST90027700	rs2330438	A	T	0.0978385	22	23715418	7738	0.0198521	8.2922e-07	24.2888
ebi-a-GCST90027700	rs6005414	A	G	0.087569	22	27783185	7738	0.0183949	1.93108e-06	22.6624
ebi-a-GCST90027699	rs72810711	C	G	0.114019	2	27356929	7738	0.0257271	9.34136e-06	19.6414
ebi-a-GCST90027699	rs891501	T	G	-0.157352	2	10086506	7738	0.0331489	2.06628e-06	22.5323
ebi-a-GCST90027699	rs704272	C	T	-0.156448	3	71706327	7738	0.0351462	8.53336e-06	19.8145
ebi-a-GCST90027699	rs115309509	A	T	0.219253	3	179889361	7738	0.0491802	8.26666e-06	19.8752
ebi-a-GCST90027699	rs2882286	G	A	0.141604	4	161233662	7738	0.030424	3.25005e-06	21.663
ebi-a-GCST90027699	rs246783	G	A	0.113643	5	75669542	7738	0.0243381	3.02176e-06	21.8028
ebi-a-GCST90027699	rs6465823	T	G	0.121662	7	101245403	7738	0.0262543	3.58691e-06	21.4738
ebi-a-GCST90027699	rs61407789	A	G	-0.202035	8	140442317	7738	0.045734	9.97999e-06	19.5153
ebi-a-GCST90027699	rs10760885	A	T	0.112996	9	105142673	7738	0.0224076	4.5887e-07	25.4294
ebi-a-GCST90027699	rs4767918	C	T	0.110515	12	121053044	7738	0.0237353	3.22203e-06	21.6797
ebi-a-GCST90027699	rs12895134	A	G	0.100351	14	94394345	7738	0.0226398	9.31494e-06	19.6471
ebi-a-GCST90027698	rs16848174	G	C	0.148535	3	175195490	7738	0.0333148	8.25201e-06	19.8785
ebi-a-GCST90027698	rs12657206	A	G	-0.116962	5	176757950	7738	0.0257372	5.50744e-06	20.6522
ebi-a-GCST90027698	rs6910508	A	G	0.0819775	6	166531345	7738	0.0178218	4.22795e-06	21.1586
ebi-a-GCST90027698	rs17706792	G	A	0.0880518	7	104500549	7738	0.0190049	3.60189e-06	21.4657
ebi-a-GCST90027698	rs9409512	A	G	0.0776497	9	97061771	7738	0.0170857	5.50111e-06	20.6545
ebi-a-GCST90027698	rs315588	T	C	0.0972865	10	36487049	7738	0.0218412	8.41802e-06	19.8405
ebi-a-GCST90027698	rs9663125	T	G	0.0764387	10	29866909	7738	0.0168408	5.65458e-06	20.6016
ebi-a-GCST90027698	rs541877	G	A	0.0928494	11	102357529	7738	0.0205642	6.32878e-06	20.3861
ebi-a-GCST90027698	rs56238206	A	G	0.113252	11	13918589	7738	0.0240443	2.47531e-06	22.1854
ebi-a-GCST90027698	rs11603389	G	C	0.128011	11	130448209	7738	0.0284243	6.68205e-06	20.2822
ebi-a-GCST90027698	rs17639446	C	A	-0.128672	17	48273903	7738	0.0281575	4.88394e-06	20.8824
ebi-a-GCST90027698	rs11083824	G	C	0.0813916	19	46910130	7738	0.0179671	5.89766e-06	20.5212
ebi-a-GCST90027698	rs10854303	G	A	-0.101857	21	29126637	7738	0.0217912	2.95046e-06	21.8484
ebi-a-GCST90027697	rs935417	T	A	-0.0927844	2	239062898	7738	0.0209782	9.73868e-06	19.562
ebi-a-GCST90027697	rs28376149	T	C	0.157775	4	187448960	7738	0.0309694	3.49607e-07	25.9544
ebi-a-GCST90027697	rs17507951	A	T	0.147009	5	31836038	7738	0.0327317	7.07783e-06	20.1721
ebi-a-GCST90027697	rs3103001	A	G	-0.143232	6	159257260	7738	0.03221	8.71565e-06	19.7742
ebi-a-GCST90027697	rs58045871	A	G	-0.0929431	6	113786052	7738	0.0184464	4.69105e-07	25.387
ebi-a-GCST90027697	rs6461301	T	G	-0.119584	7	17192045	7738	0.025812	3.60612e-06	21.4636
ebi-a-GCST90027697	rs1035637	G	A	0.0835739	8	3925283	7738	0.0185211	6.41121e-06	20.3614
ebi-a-GCST90027697	rs71492034	G	A	0.110016	9	12307408	7738	0.0242636	5.78189e-06	20.559
ebi-a-GCST90027697	rs2605503	T	C	-0.0806683	10	68372621	7738	0.0176145	4.65715e-06	20.9732
ebi-a-GCST90027697	rs2374247	T	C	-0.169244	12	104145546	7738	0.0364694	3.47208e-06	21.5362
ebi-a-GCST90027697	rs7298214	G	A	0.0812445	12	2053076	7738	0.01747	3.31101e-06	21.6273
ebi-a-GCST90027696	rs75238635	A	G	0.194892	4	177157192	7738	0.0414986	2.64844e-06	22.0557
ebi-a-GCST90027696	rs112428203	T	C	-0.138203	7	147486250	7738	0.0305287	5.98301e-06	20.4936
ebi-a-GCST90027696	rs2697923	T	G	-0.122751	11	47363215	7738	0.0241408	3.6801e-07	25.8551
ebi-a-GCST90027696	rs1896610	A	G	-0.134295	12	20347763	7738	0.0289879	3.60745e-06	21.4628
ebi-a-GCST90027696	rs79594952	G	A	0.171616	13	59329981	7738	0.0334868	2.97687e-07	26.2644
ebi-a-GCST90027696	rs12232484	C	T	-0.125955	17	21062412	7738	0.0237103	1.08288e-07	28.22
ebi-a-GCST90027696	rs12463384	A	C	0.114302	19	21799037	7738	0.024484	3.03473e-06	21.7943
ebi-a-GCST90027695	rs78335793	T	C	0.136187	1	175415285	7738	0.0296879	4.49024e-06	21.0432
ebi-a-GCST90027695	rs67396441	T	C	-0.0790905	2	127772373	7738	0.017334	5.04882e-06	20.8186
ebi-a-GCST90027695	rs62135856	A	G	0.153567	2	38063634	7738	0.0333456	4.11822e-06	21.2089
ebi-a-GCST90027695	rs115004061	T	C	-0.189927	3	109435292	7738	0.0427222	8.76415e-06	19.7636
ebi-a-GCST90027695	rs10026787	C	T	-0.158181	4	106433814	7738	0.0340512	3.39461e-06	21.5796
ebi-a-GCST90027695	rs9884588	T	C	0.0829432	4	32616774	7738	0.0179741	3.93849e-06	21.2945
ebi-a-GCST90027695	rs6920861	C	T	-0.109842	6	167939982	7738	0.0209364	1.55042e-07	27.5253
ebi-a-GCST90027695	rs74448867	G	A	0.169254	8	3804085	7738	0.0349493	1.27991e-06	23.4531
ebi-a-GCST90027695	rs700801	A	G	0.100913	9	79234647	7738	0.0222596	5.80243e-06	20.5523
ebi-a-GCST90027695	rs118183316	A	G	0.177111	12	31033659	7738	0.0400405	9.72053e-06	19.5656
ebi-a-GCST90027695	rs11851037	T	C	0.0814204	14	104767703	7738	0.0183917	9.55476e-06	19.5985
ebi-a-GCST90027695	rs8029854	C	T	-0.107635	15	77314031	7738	0.0224718	1.66982e-06	22.942
ebi-a-GCST90027695	rs1078988	C	T	0.0941197	15	101902700	7738	0.0205927	4.86463e-06	20.8898
ebi-a-GCST90027695	rs34437635	T	C	0.161612	22	45256730	7738	0.0350091	3.90652e-06	21.3101
ebi-a-GCST90027694	rs4294998	C	A	0.0742452	2	228912194	7738	0.016781	9.67253e-06	19.575
ebi-a-GCST90027694	rs2465095	G	A	-0.081979	2	137536904	7738	0.0166906	9.02942e-07	24.1247
ebi-a-GCST90027694	rs3106091	C	T	0.0829122	2	200881067	7738	0.0180151	4.17686e-06	21.1818
ebi-a-GCST90027694	rs55712042	G	A	0.0749687	4	2706103	7738	0.0168865	9.01384e-06	19.7097
ebi-a-GCST90027694	rs2700958	A	G	0.131146	7	36134000	7738	0.0296124	9.47829e-06	19.6139
ebi-a-GCST90027694	rs12449080	G	C	0.0865939	16	73660160	7738	0.0178388	1.20851e-06	23.5637
ebi-a-GCST90027694	rs2008778	A	C	-0.0979854	17	36156378	7738	0.0215634	5.51798e-06	20.6485
ebi-a-GCST90027694	rs12602625	C	G	-0.165344	17	65679135	7738	0.0370085	7.90551e-06	19.9606
ebi-a-GCST90027694	rs35445518	C	A	0.0910549	19	46908968	7738	0.0204101	8.14779e-06	19.9029
ebi-a-GCST90027693	rs742682	C	A	-0.110503	1	114897076	7738	0.0242162	5.03883e-06	20.8227
ebi-a-GCST90027693	rs2774282	C	T	0.0851111	1	114648020	7738	0.0190867	8.22773e-06	19.8843
ebi-a-GCST90027693	rs28414316	C	T	0.11471	2	122972140	7738	0.0238939	1.58037e-06	23.0477
ebi-a-GCST90027693	rs62365577	C	G	-0.117269	5	83033300	7738	0.0257621	5.3141e-06	20.7207
ebi-a-GCST90027693	rs73046099	A	G	-0.126414	7	709469	7738	0.0269081	2.62736e-06	22.0711
ebi-a-GCST90027693	rs80306758	C	A	0.165091	7	27255650	7738	0.0366619	6.69761e-06	20.2776
ebi-a-GCST90027693	rs56178001	C	G	-0.0830545	7	5362944	7738	0.0181165	4.55166e-06	21.0173
ebi-a-GCST90027693	rs4278144	C	A	0.0771407	8	62697207	7738	0.0172751	7.9908e-06	19.94
ebi-a-GCST90027693	rs680138	T	C	-0.0806974	9	110882980	7738	0.0171227	2.44219e-06	22.2113
ebi-a-GCST90027693	rs2571	T	G	-0.114098	9	115926317	7738	0.0253383	6.70085e-06	20.2769
ebi-a-GCST90027693	rs505128	C	T	-0.0790377	11	116273511	7738	0.0170436	3.52866e-06	21.5053
ebi-a-GCST90027693	rs61510729	A	G	-0.100363	12	109709157	7738	0.021973	4.93435e-06	20.8626
ebi-a-GCST90027693	rs71446723	A	G	0.11298	12	20934000	7738	0.0249481	5.93745e-06	20.5082
ebi-a-GCST90027693	rs9564193	G	A	-0.174504	13	65333539	7738	0.0390242	7.75997e-06	19.996
ebi-a-GCST90027693	rs13045121	T	C	0.135832	20	52378642	7738	0.0306208	9.1679e-06	19.6776
ebi-a-GCST90027692	rs7553861	G	T	-0.206579	1	25484633	7738	0.0450486	4.52481e-06	21.0286
ebi-a-GCST90027692	rs12637754	G	A	-0.295454	3	69840865	7738	0.0665076	8.8957e-06	19.735
ebi-a-GCST90027692	rs2966752	G	A	0.210409	5	109401940	7738	0.0442046	1.93696e-06	22.6565
ebi-a-GCST90027692	rs62481637	C	T	0.3088	8	3804179	7738	0.0667977	3.78399e-06	21.3713
ebi-a-GCST90027691	rs231723	G	A	-0.146563	2	204739781	7738	0.0325733	6.81146e-06	20.2453
ebi-a-GCST90027691	rs141306664	G	A	-0.345674	2	103065467	7738	0.0727756	2.03549e-06	22.5612
ebi-a-GCST90027691	rs62358729	C	T	-0.181357	5	39183334	7738	0.0403199	6.86088e-06	20.2316
ebi-a-GCST90027691	rs35501864	G	A	-0.149949	14	37425905	7738	0.0321853	3.17878e-06	21.7056
ebi-a-GCST90027691	rs111842857	G	C	0.167244	16	5455531	7738	0.0372849	7.27244e-06	20.1203
ebi-a-GCST90027691	rs77214081	G	A	-0.340309	16	51193047	7738	0.0747294	5.26647e-06	20.7379
ebi-a-GCST90027690	rs10070311	T	C	0.0770743	5	79570013	7738	0.0171681	7.14266e-06	20.1546
ebi-a-GCST90027690	rs11782083	G	C	-0.0977091	8	20549398	7738	0.0213124	4.5482e-06	21.0187
ebi-a-GCST90027690	rs7831606	A	T	-0.1068	8	128455694	7738	0.0229995	3.42405e-06	21.5628
ebi-a-GCST90027690	rs550057	T	C	0.124063	9	136146597	7738	0.0191538	9.34329e-11	41.9541
ebi-a-GCST90027690	rs4933278	T	C	-0.0835501	10	84743037	7738	0.0186185	7.20692e-06	20.1375
ebi-a-GCST90027690	rs7147611	A	G	-0.0806524	14	95024931	7738	0.0178533	6.2572e-06	20.4079
ebi-a-GCST90027690	rs4075691	A	G	-0.100005	15	92002949	7738	0.0224933	8.74823e-06	19.7668
ebi-a-GCST90027690	rs6099022	T	C	-0.104291	20	54747624	7738	0.02185	1.8146e-06	22.7819
ebi-a-GCST90027689	rs7532302	T	C	-0.121914	1	156659768	7738	0.0252893	1.43014e-06	23.2399
ebi-a-GCST90027689	rs148883344	A	C	0.214048	2	16345561	7738	0.0456884	2.80008e-06	21.9488
ebi-a-GCST90027689	rs72682613	T	C	-0.138041	4	122877809	7738	0.0307687	7.24286e-06	20.1279
ebi-a-GCST90027689	rs9347737	G	A	-0.108741	6	163740322	7738	0.0244454	8.65466e-06	19.7876
ebi-a-GCST90027689	rs62529678	A	G	0.118961	8	84315197	7738	0.0267512	8.70984e-06	19.7753
ebi-a-GCST90027689	rs609909	C	G	-0.2575	9	12866508	7738	0.0542358	2.05655e-06	22.5415
ebi-a-GCST90027689	rs73546364	T	C	-0.218902	13	37318533	7738	0.0480583	5.24035e-06	20.7474
ebi-a-GCST90027688	rs182549	T	C	-0.152231	2	136616754	7738	0.0196209	8.58816e-15	60.1961
ebi-a-GCST90027688	rs4851317	G	T	0.0845549	2	101054149	7738	0.0186301	5.66213e-06	20.599
ebi-a-GCST90027688	rs74452406	T	C	-0.171486	3	63012872	7738	0.0340129	4.61201e-07	25.4197
ebi-a-GCST90027688	rs4472164	G	A	-0.125655	4	168344708	7738	0.0275202	4.97348e-06	20.8476
ebi-a-GCST90027688	rs11732081	T	C	0.0774997	4	62600906	7738	0.0174123	8.55224e-06	19.8101
ebi-a-GCST90027688	rs4859454	T	C	0.120463	4	77541509	7738	0.0262743	4.5437e-06	21.0206
ebi-a-GCST90027688	rs12657170	C	T	0.0770323	5	79643369	7738	0.0167241	4.10336e-06	21.2158
ebi-a-GCST90027688	rs10455532	G	A	-0.0769908	6	92883361	7738	0.0167217	4.13971e-06	21.1991
ebi-a-GCST90027688	rs61939486	C	T	-0.108607	12	119663906	7738	0.0243638	8.28362e-06	19.8713
ebi-a-GCST90027688	rs10873640	T	C	0.0909496	15	24025547	7738	0.0200943	6.00703e-06	20.4859
ebi-a-GCST90027688	rs72993945	A	G	-0.0818989	18	77284465	7738	0.0181838	6.67006e-06	20.2856
ebi-a-GCST90027687	rs769155	C	G	-0.147631	1	29791430	7738	0.0331519	8.46155e-06	19.8307
ebi-a-GCST90027687	rs616801	A	G	0.247295	1	95011698	7738	0.0525607	2.53951e-06	22.1365
ebi-a-GCST90027687	rs17049177	A	G	-0.258588	2	129915467	7738	0.0535065	1.34602e-06	23.3563
ebi-a-GCST90027687	rs709159	A	C	-0.173838	3	12481203	7738	0.0373515	3.25387e-06	21.6607
ebi-a-GCST90027687	rs10513070	T	A	-0.146609	5	11087711	7738	0.0327864	7.76229e-06	19.9956
ebi-a-GCST90027687	rs9268614	G	T	-0.185915	6	32402778	7738	0.0401205	3.58806e-06	21.4732
ebi-a-GCST90027687	rs80010435	A	G	-0.324347	9	140767792	7738	0.0726073	7.92739e-06	19.9553
ebi-a-GCST90027687	rs888195	C	G	0.165638	12	2834412	7738	0.0337323	9.09076e-07	24.1117
ebi-a-GCST90027686	rs4670221	G	C	-0.0902038	2	38050232	7738	0.0201434	7.53147e-06	20.0532
ebi-a-GCST90027686	rs12710731	T	C	0.0909052	2	16720355	7738	0.0199384	5.13251e-06	20.7872
ebi-a-GCST90027686	rs6823767	C	T	0.0928291	4	151295085	7738	0.0207199	7.45796e-06	20.0721
ebi-a-GCST90027686	rs1298928	G	T	0.106836	5	118836004	7738	0.0236374	6.19028e-06	20.4285
ebi-a-GCST90027686	rs68058313	T	C	0.191014	5	24990890	7738	0.039289	1.16343e-06	23.6368
ebi-a-GCST90027686	rs36119306	T	A	0.108913	6	37707962	7738	0.0234524	3.4172e-06	21.5668
ebi-a-GCST90027686	rs9368149	G	A	-0.124435	6	20097305	7738	0.0259939	1.69208e-06	22.9162
ebi-a-GCST90027686	rs7912369	G	A	0.088377	10	2005604	7738	0.0199345	9.27684e-06	19.6548
ebi-a-GCST90027686	rs7482174	G	A	-0.085249	11	67577945	7738	0.018956	6.88478e-06	20.2248
ebi-a-GCST90027686	rs166570	G	C	-0.0894416	12	65405314	7738	0.0190782	2.75677e-06	21.9788
ebi-a-GCST90027686	rs55926131	T	C	-0.105931	12	115085267	7738	0.0202559	1.69828e-07	27.3491
ebi-a-GCST90027686	rs35895642	T	C	0.109943	15	37816202	7738	0.0229035	1.58453e-06	23.0426
ebi-a-GCST90027686	rs1532932	G	A	-0.0999736	16	10082174	7738	0.0223101	7.42643e-06	20.0802
ebi-a-GCST90027686	rs79041579	A	G	0.127241	17	47860915	7738	0.0244437	1.93486e-07	27.0969
ebi-a-GCST90027686	rs2523176	T	C	0.109575	19	2272309	7738	0.0241815	5.86084e-06	20.5332
ebi-a-GCST90027685	rs12254965	G	A	-0.194897	10	127297038	7738	0.0437944	8.57591e-06	19.8049
ebi-a-GCST90027685	rs7132825	A	G	0.22574	12	1500603	7738	0.0503199	7.25421e-06	20.1251
ebi-a-GCST90027685	rs56162052	C	T	-0.156607	17	36205502	7738	0.033411	2.76866e-06	21.9707
ebi-a-GCST90027684	rs113117201	T	C	0.197345	3	168326056	7738	0.0439409	7.08386e-06	20.1704
ebi-a-GCST90027684	rs13138313	T	C	0.0851873	4	146977979	7738	0.0189584	7.01052e-06	20.1905
ebi-a-GCST90027684	rs13166339	G	A	-0.180471	5	39774566	7738	0.0381964	2.30335e-06	22.3239
ebi-a-GCST90027684	rs115534005	C	T	0.229202	5	44055894	7738	0.044755	3.03501e-07	26.2273
ebi-a-GCST90027684	rs112572980	G	A	0.190198	6	12752767	7738	0.0427408	8.58598e-06	19.8028
ebi-a-GCST90027683	rs2990682	G	C	0.0839517	1	13839382	7738	0.0185872	6.2829e-06	20.4
ebi-a-GCST90027683	rs73966738	C	G	-0.127521	2	150948178	7738	0.0287266	9.03275e-06	19.7058
ebi-a-GCST90027683	rs10087056	A	C	-0.0821171	8	130836118	7738	0.0175092	2.73294e-06	21.9955
ebi-a-GCST90027683	rs11219805	C	T	0.0953695	11	124718707	7738	0.0196637	1.23441e-06	23.5228
ebi-a-GCST90027683	rs73539554	T	C	-0.152531	19	20484610	7738	0.0339861	7.18836e-06	20.1425
ebi-a-GCST90027683	rs237461	C	T	-0.0851866	20	48033171	7738	0.018658	4.97829e-06	20.8455
ebi-a-GCST90027682	rs2004833	T	G	0.0767079	2	44374984	7738	0.0170252	6.62018e-06	20.3
ebi-a-GCST90027682	rs11113910	A	C	-0.111451	12	108874663	7738	0.023851	2.97132e-06	21.8351
ebi-a-GCST90027682	rs59033852	C	T	-0.159079	13	23656934	7738	0.0340677	3.0194e-06	21.8042
ebi-a-GCST90027682	rs76883601	C	T	0.136403	14	78483292	7738	0.0295783	3.99623e-06	21.2668
ebi-a-GCST90027682	rs9673456	G	T	-0.0822555	16	62465518	7738	0.016948	1.21356e-06	23.5555
ebi-a-GCST90027682	rs1420536	G	A	0.0738342	16	52443744	7738	0.0165908	8.57433e-06	19.8053
ebi-a-GCST90027682	rs74034215	C	T	0.130627	16	86106253	7738	0.026673	9.71449e-07	23.984
ebi-a-GCST90027682	rs28517505	A	G	0.0784057	17	81064203	7738	0.0175998	8.39228e-06	19.8463
ebi-a-GCST90027682	rs2834333	A	C	-0.0822713	21	35370488	7738	0.0162658	4.23819e-07	25.5827
ebi-a-GCST90027681	rs12725104	G	A	0.15492	1	65268226	7738	0.0346453	7.76408e-06	19.9952
ebi-a-GCST90027681	rs2336943	T	C	0.139031	1	206754893	7738	0.0306724	5.82157e-06	20.546
ebi-a-GCST90027681	rs1861231	A	G	-0.154011	2	10455625	7738	0.0307211	5.35353e-07	25.1322
ebi-a-GCST90027681	rs10865362	T	C	-0.148048	2	67933923	7738	0.0333796	9.19539e-06	19.6717
ebi-a-GCST90027681	rs35921003	C	A	-0.221395	8	83230206	7738	0.0497349	8.52727e-06	19.8159
ebi-a-GCST90027681	rs11068499	A	G	-0.163287	12	117892931	7738	0.0363068	6.87844e-06	20.2268
ebi-a-GCST90027681	rs4889373	G	A	0.130841	16	81747602	7738	0.0292173	7.52783e-06	20.0543
ebi-a-GCST90027681	rs17562516	A	T	-0.138562	17	48729781	7738	0.0291834	2.05475e-06	22.5432
ebi-a-GCST90027681	rs3745098	T	G	0.128373	19	52855303	7738	0.0273541	2.69197e-06	22.0243
ebi-a-GCST90027681	rs73918563	C	T	-0.273973	20	59220861	7738	0.0585581	2.88769e-06	21.8898
ebi-a-GCST90027680	rs6664382	C	G	0.232224	1	76089534	7738	0.0507396	4.72193e-06	20.9469
ebi-a-GCST90027680	rs9872584	A	C	-0.248008	3	178567864	7738	0.0559446	9.28859e-06	19.6524
ebi-a-GCST90027680	rs9468851	G	A	-0.132857	6	30930633	7738	0.0297659	8.06659e-06	19.9219
ebi-a-GCST90027680	rs1860691	G	A	0.144647	7	52336084	7738	0.0322121	7.10739e-06	20.1642
ebi-a-GCST90027680	rs4717625	G	A	0.173906	7	71508645	7738	0.0358947	1.26681e-06	23.473
ebi-a-GCST90027680	rs13257050	A	C	0.130578	8	19029859	7738	0.0287645	5.63741e-06	20.6076
ebi-a-GCST90027680	rs11144350	G	A	-0.138725	9	77862854	7738	0.029365	2.31079e-06	22.3177
ebi-a-GCST90027680	rs73653217	T	A	-0.174748	9	79442588	7738	0.0351745	6.76285e-07	24.6813
ebi-a-GCST90027680	rs10895784	G	A	0.120714	11	105046839	7738	0.0257173	2.6809e-06	22.0325
ebi-a-GCST90027680	rs1792325	T	C	-0.13059	11	71113304	7738	0.0282128	3.67849e-06	21.4253
ebi-a-GCST90027680	rs1533824	C	T	0.137173	11	214169	7738	0.0266356	2.60501e-07	26.5224
ebi-a-GCST90027680	rs16923154	G	A	0.208221	12	20885931	7738	0.0440879	2.32552e-06	22.3054
ebi-a-GCST90027680	rs10507465	C	T	-0.139037	13	38463552	7738	0.0297642	2.99337e-06	21.8209
ebi-a-GCST90027680	rs12941005	C	T	-0.191247	17	29755009	7738	0.0424092	6.49591e-06	20.3362
ebi-a-GCST90027679	rs11804833	T	C	-0.126683	1	168663055	7738	0.0278625	5.44866e-06	20.6727
ebi-a-GCST90027679	rs6701211	A	G	-0.17341	1	214682808	7738	0.0385777	6.95392e-06	20.2058
ebi-a-GCST90027679	rs62165977	T	C	0.117901	2	76632661	7738	0.0259445	5.50985e-06	20.6512
ebi-a-GCST90027679	rs258816	A	C	0.100039	5	142590414	7738	0.0211144	2.15869e-06	22.4482
ebi-a-GCST90027679	rs7746214	A	G	0.102716	6	121220067	7738	0.0224918	4.95233e-06	20.8558
ebi-a-GCST90027679	rs35025485	A	G	0.19416	6	148770331	7738	0.03752	2.28108e-07	26.779
ebi-a-GCST90027679	rs2347496	G	T	-0.0930453	8	32288932	7738	0.0197255	2.39337e-06	22.2501
ebi-a-GCST90027679	rs1882135	G	T	-0.090728	12	116769600	7738	0.020247	7.42745e-06	20.0799
ebi-a-GCST90027679	rs62024270	A	G	0.100571	16	11669568	7738	0.020125	5.81246e-07	24.9732
ebi-a-GCST90027679	rs28393833	T	C	-0.111547	18	3206552	7738	0.0249138	7.5591e-06	20.0464
ebi-a-GCST90027679	rs11881631	G	A	0.225631	19	14298620	7738	0.0487924	3.75872e-06	21.3842
ebi-a-GCST90027679	rs6105994	A	G	0.0931033	20	18929774	7738	0.0205603	5.94566e-06	20.5055
ebi-a-GCST90027679	rs2313533	C	G	0.0906515	20	61507289	7738	0.0197671	4.51877e-06	21.0312
ebi-a-GCST90027678	rs76411331	T	C	-0.19787	3	21259066	7738	0.0443618	8.1822e-06	19.8949
ebi-a-GCST90027678	rs7797421	T	C	0.16619	7	19286182	7738	0.0354633	2.78253e-06	21.961
ebi-a-GCST90027678	rs7787688	T	C	-0.130716	7	22807884	7738	0.0274759	1.96029e-06	22.6336
ebi-a-GCST90027678	rs55751855	G	A	0.134359	11	113955970	7738	0.0290493	3.74214e-06	21.3925
ebi-a-GCST90027678	rs2303658	A	G	-0.127219	12	20278430	7738	0.0283984	7.47137e-06	20.0686
ebi-a-GCST90027678	rs11850002	C	A	-0.130019	14	42509970	7738	0.028663	5.72941e-06	20.5764
ebi-a-GCST90027678	rs67391746	C	T	-0.162536	16	61675825	7738	0.0362279	7.24036e-06	20.1286
ebi-a-GCST90027677	rs78685125	T	C	-0.174589	3	37667096	7738	0.0392434	8.63177e-06	19.7925
ebi-a-GCST90027677	rs4975752	G	T	-0.101691	5	1880588	7738	0.0230142	9.93368e-06	19.5242
ebi-a-GCST90027677	rs733330	G	A	0.100498	8	94158704	7738	0.0213377	2.47879e-06	22.183
ebi-a-GCST90027677	rs75298326	T	A	-0.183606	12	24268068	7738	0.041519	9.769e-06	19.556
ebi-a-GCST90027677	rs11652559	C	T	0.115925	17	36002599	7738	0.025306	4.62914e-06	20.9849
ebi-a-GCST90027677	rs62131327	C	T	0.146435	19	775626	7738	0.0330701	9.50955e-06	19.6073
ebi-a-GCST90027677	rs73037929	T	G	-0.210504	19	28461212	7738	0.0439456	1.6669e-06	22.9451
ebi-a-GCST90027677	rs73114746	T	C	0.15327	20	43873729	7738	0.0332861	4.13238e-06	21.2026
ebi-a-GCST90027676	rs4446400	T	C	-0.0734502	4	118732670	7738	0.0165219	8.76395e-06	19.7636
ebi-a-GCST90027676	rs154221	T	C	-0.114376	5	58598034	7738	0.0255568	7.62816e-06	20.0289
ebi-a-GCST90027676	rs6887055	G	A	0.0915711	5	82885783	7738	0.0202793	6.31655e-06	20.3897
ebi-a-GCST90027676	rs111854245	C	T	-0.109559	5	110389110	7738	0.0247809	9.81884e-06	19.5462
ebi-a-GCST90027676	rs17206746	T	A	0.0829663	8	59544252	7738	0.0179829	3.95722e-06	21.2855
ebi-a-GCST90027676	rs74949229	A	G	-0.141078	10	9526946	7738	0.0283076	6.2362e-07	24.8378
ebi-a-GCST90027676	rs117996720	A	C	-0.166308	11	32460157	7738	0.0366775	5.7787e-06	20.5602
ebi-a-GCST90027675	rs56001939	C	T	-0.0795853	2	54363878	7738	0.0170427	3.01557e-06	21.8066
ebi-a-GCST90027675	rs13119423	C	A	-0.110371	4	27850234	7738	0.0239806	4.17426e-06	21.1831
ebi-a-GCST90027675	rs55682375	A	G	-0.158559	9	21808352	7738	0.0351998	6.65135e-06	20.2909
ebi-a-GCST90027675	rs10769221	A	G	0.141694	11	5806426	7738	0.027228	1.95074e-07	27.0814
ebi-a-GCST90027675	rs12446334	G	A	0.0938369	16	81302009	7738	0.0200605	2.90115e-06	21.8808
ebi-a-GCST90027675	rs34865636	T	A	-0.0828569	19	45793832	7738	0.0176735	2.75626e-06	21.9792
ebi-a-GCST90027675	rs7255582	T	C	-0.0800168	19	35718076	7738	0.0169181	2.24895e-06	22.3696
ebi-a-GCST90027675	rs11087270	T	A	0.0873817	20	18906606	7738	0.0185193	2.37679e-06	22.2634
ebi-a-GCST90027674	rs11210592	G	A	0.105431	1	42581600	7738	0.0205474	2.87992e-07	26.3283
ebi-a-GCST90027674	rs12619063	A	G	-0.0907745	2	226467954	7738	0.0203645	8.2922e-06	19.8692
ebi-a-GCST90027674	rs11892661	G	T	-0.0885936	2	213400434	7738	0.0195958	6.15361e-06	20.4399
ebi-a-GCST90027674	rs9882102	A	G	-0.0760817	3	42159514	7738	0.0165105	4.06434e-06	21.2344
ebi-a-GCST90027674	rs2903645	C	T	-0.0747618	4	14349049	7738	0.0167254	7.82348e-06	19.9805
ebi-a-GCST90027674	rs116656500	C	T	-0.150967	4	7961293	7738	0.0332048	5.45331e-06	20.671
ebi-a-GCST90027674	rs166135	A	G	-0.073012	5	3194999	7738	0.0162784	7.2845e-06	20.1171
ebi-a-GCST90027674	rs61025394	A	G	-0.0907695	6	7085817	7738	0.0204079	8.67721e-06	19.7826
ebi-a-GCST90027674	rs6558174	G	A	-0.0822329	8	22492129	7738	0.0176301	3.09606e-06	21.7561
ebi-a-GCST90027674	rs113097655	T	A	-0.17575	10	79539821	7738	0.0368833	1.88825e-06	22.7055
ebi-a-GCST90027674	rs7078960	G	A	0.0835007	10	12589150	7738	0.0182234	4.60416e-06	20.9953
ebi-a-GCST90027674	rs11625794	G	A	-0.074346	14	90811229	7738	0.0167112	8.63197e-06	19.7925
ebi-a-GCST90027673	rs1942648	T	C	0.154392	7	15776571	7738	0.0342993	6.75305e-06	20.2618
ebi-a-GCST90027673	rs17218256	G	C	-0.0843857	8	74350499	7738	0.0164173	2.74688e-07	26.4201
ebi-a-GCST90027673	rs3898456	T	C	-0.0824025	8	139175349	7738	0.0182763	6.52229e-06	20.3284
ebi-a-GCST90027673	rs4113953	C	G	0.0755761	12	40767990	7738	0.0169817	8.56959e-06	19.8064
ebi-a-GCST90027673	rs9600403	C	A	0.0771876	13	75463070	7738	0.0164372	2.65418e-06	22.0516
ebi-a-GCST90027673	rs2252668	A	G	0.104832	18	33849043	7738	0.0229048	4.72052e-06	20.9476
ebi-a-GCST90027673	rs6021384	C	T	-0.0843257	20	50306527	7738	0.0180317	2.91756e-06	21.8699
ebi-a-GCST90027672	rs315026	G	A	-0.101553	1	77041173	7738	0.0228013	8.43626e-06	19.8366
ebi-a-GCST90027672	rs12039057	G	A	-0.105024	1	181338339	7738	0.0236295	8.80542e-06	19.7546
ebi-a-GCST90027672	rs36131910	A	G	0.235299	4	150277279	7738	0.0485794	1.27506e-06	23.4604
ebi-a-GCST90027672	rs74564383	T	C	-0.225762	10	59135772	7738	0.0487175	3.58484e-06	21.4749
ebi-a-GCST90027672	rs72896141	A	G	-0.171682	11	5845481	7738	0.0366461	2.80156e-06	21.948
ebi-a-GCST90027672	rs35903463	T	A	0.16143	13	85599144	7738	0.0350324	4.06499e-06	21.2338
ebi-a-GCST90027672	rs7402939	C	T	0.104932	15	99183876	7738	0.0224615	2.98786e-06	21.8242
ebi-a-GCST90027672	rs4939587	G	T	-0.132439	18	47142173	7738	0.0266022	6.40841e-07	24.7854
ebi-a-GCST90027671	rs1572504	T	C	0.134667	1	219859210	7738	0.0285797	2.45335e-06	22.2028
ebi-a-GCST90027671	rs17626621	T	G	0.217385	2	82812545	7738	0.0472657	4.24102e-06	21.1528
ebi-a-GCST90027671	rs28577018	G	A	0.243328	4	29759187	7738	0.0505872	1.50879e-06	23.1368
ebi-a-GCST90027671	rs1531069	C	G	0.162681	4	140819016	7738	0.0350188	3.39203e-06	21.581
ebi-a-GCST90027671	rs11969660	T	C	0.170942	6	14395373	7738	0.036738	3.27115e-06	21.6504
ebi-a-GCST90027671	rs10106275	A	G	-0.114781	8	89046119	7738	0.023154	7.14825e-07	24.5747
ebi-a-GCST90027671	rs55834012	C	A	-0.111296	12	94200011	7738	0.0241032	3.88472e-06	21.3211
ebi-a-GCST90027671	rs4924450	A	G	0.11646	15	40597229	7738	0.0259694	7.30903e-06	20.1108
ebi-a-GCST90027671	rs111604729	T	C	-0.195978	15	42769334	7738	0.0426563	4.341e-06	21.1081
ebi-a-GCST90027671	rs12923305	A	C	0.142402	16	8625523	7738	0.0286354	6.59493e-07	24.7301
ebi-a-GCST90027670	rs9828991	T	A	-0.135924	3	104284483	7738	0.0270776	5.17249e-07	25.1983
ebi-a-GCST90027670	rs28719561	C	T	0.209054	4	7277846	7738	0.0455591	4.4617e-06	21.0556
ebi-a-GCST90027670	rs11153641	C	T	-0.144528	6	117227284	7738	0.0300958	1.56874e-06	23.0617
ebi-a-GCST90027670	rs73447940	A	C	0.205148	7	122783839	7738	0.0405881	4.31748e-07	25.5468
ebi-a-GCST90027670	rs13235500	G	A	0.150679	7	7822225	7738	0.0331838	5.60622e-06	20.6183
ebi-a-GCST90027670	rs2610946	G	A	-0.167032	8	21139032	7738	0.0374381	8.13692e-06	19.9054
ebi-a-GCST90027670	rs75955305	A	C	-0.192862	8	98899757	7738	0.0436049	9.73688e-06	19.5624
ebi-a-GCST90027670	rs12345570	T	C	-0.154409	9	78709777	7738	0.0323208	1.77595e-06	22.8234
ebi-a-GCST90027670	rs41294029	T	C	0.207403	10	5993461	7738	0.0463357	7.60204e-06	20.0354
ebi-a-GCST90027670	rs73242161	C	A	-0.246374	10	55325964	7738	0.0526148	2.8327e-06	21.9267
ebi-a-GCST90027670	rs2668320	T	C	0.12428	12	32226658	7738	0.0270266	4.25706e-06	21.1456
ebi-a-GCST90027670	rs74064457	A	G	0.11913	14	80660670	7738	0.0258328	3.99595e-06	21.2667
ebi-a-GCST90027670	rs72679838	G	A	0.165144	14	23119483	7738	0.0369302	7.75675e-06	19.9969
ebi-a-GCST90027670	rs1901115	T	C	0.143701	16	60407480	7738	0.0300179	1.69138e-06	22.9171
ebi-a-GCST90027670	rs3892326	C	T	-0.118422	21	43018030	7738	0.0265076	7.91571e-06	19.9583
ebi-a-GCST90027669	rs6684536	T	C	-0.18069	1	18712328	7738	0.0406447	8.76415e-06	19.7633
ebi-a-GCST90027669	rs11689862	G	T	-0.216861	2	81066982	7738	0.048965	9.47196e-06	19.6151
ebi-a-GCST90027669	rs76832256	C	T	-0.176148	4	149841540	7738	0.0385687	4.94481e-06	20.8586
ebi-a-GCST90027669	rs112241999	T	C	0.35592	4	53563365	7738	0.0767043	3.48153e-06	21.5311
ebi-a-GCST90027669	rs3135176	C	T	0.297472	4	3267074	7738	0.0646219	4.15901e-06	21.1901
ebi-a-GCST90027669	rs278502	G	A	0.165598	5	100103358	7738	0.0367282	6.52109e-06	20.3288
ebi-a-GCST90027669	rs12204031	A	T	-0.273266	6	155836415	7738	0.0611533	7.87535e-06	19.9679
ebi-a-GCST90027669	rs1149732	T	C	0.156996	10	79986352	7738	0.0352505	8.43976e-06	19.8357
ebi-a-GCST90027669	rs2598336	C	G	0.162166	12	16256537	7738	0.0358989	6.26325e-06	20.406
ebi-a-GCST90027669	rs17457331	G	T	-0.277086	12	19899635	7738	0.061724	7.15204e-06	20.1521
ebi-a-GCST90027669	rs9559303	T	C	0.180256	13	109001850	7738	0.0365293	8.03304e-07	24.3499
ebi-a-GCST90027669	rs2899931	T	G	0.184167	14	42338011	7738	0.0405913	5.70282e-06	20.5853
ebi-a-GCST90027669	rs2332915	C	G	-0.184069	14	73182541	7738	0.037914	1.20445e-06	23.5701
ebi-a-GCST90027668	rs11211406	A	C	0.0919539	1	47413786	7738	0.0196408	2.844e-06	21.9191
ebi-a-GCST90027668	rs4949447	G	A	-0.0771561	1	32057186	7738	0.017272	7.92793e-06	19.9552
ebi-a-GCST90027668	rs952822	A	G	0.0752055	2	52851073	7738	0.016669	6.43132e-06	20.3554
ebi-a-GCST90027668	rs831440	T	C	-0.0865621	3	71156340	7738	0.0192898	7.20809e-06	20.1372
ebi-a-GCST90027668	rs73344869	T	C	0.172423	5	177746345	7738	0.0307724	2.1047e-08	31.3955
ebi-a-GCST90027668	rs2465506	T	C	-0.145905	7	79328573	7738	0.0315429	3.73499e-06	21.3962
ebi-a-GCST90027668	rs61881300	T	C	-0.100451	11	35847569	7738	0.022395	7.27679e-06	20.119
ebi-a-GCST90027668	rs74459573	C	T	0.088645	11	66690149	7738	0.0200009	9.33383e-06	19.6431
ebi-a-GCST90027668	rs77318370	G	A	0.172751	12	72532501	7738	0.0388572	8.75649e-06	19.7651
ebi-a-GCST90027668	rs9511112	G	A	0.0896655	13	24753101	7738	0.0199605	7.05066e-06	20.1794
ebi-a-GCST90027668	rs6131687	A	G	-0.0715726	20	15649074	7738	0.0160778	8.52177e-06	19.8171
ebi-a-GCST90027667	rs1510611	T	G	-0.0884672	2	54865527	7738	0.0175327	4.51534e-07	25.4605
ebi-a-GCST90027667	rs73163971	T	C	-0.194918	3	168643821	7738	0.043069	6.01908e-06	20.4821
ebi-a-GCST90027667	rs26702	C	T	-0.0808769	5	58527391	7738	0.0177656	5.30261e-06	20.7247
ebi-a-GCST90027667	rs113315281	G	A	-0.148351	5	28531872	7738	0.0297853	6.33665e-07	24.8072
ebi-a-GCST90027667	rs4301441	G	T	0.144042	8	40539356	7738	0.0292486	8.44695e-07	24.2531
ebi-a-GCST90027667	rs7862521	T	G	0.080884	9	116406907	7738	0.0180115	7.09921e-06	20.1663
ebi-a-GCST90027667	rs4432059	T	C	-0.0896231	11	111119178	7738	0.0191325	2.80873e-06	21.943
ebi-a-GCST90027667	rs55994980	A	G	0.103933	19	7560434	7738	0.0233574	8.59983e-06	19.7997
ebi-a-GCST90027667	rs2336617	G	A	0.148383	19	20882976	7738	0.032403	4.66541e-06	20.97
ebi-a-GCST90027666	rs41265179	T	G	-0.186507	1	153601828	7738	0.0419988	8.96376e-06	19.7204
ebi-a-GCST90027666	rs10166236	A	G	-0.118275	2	42967871	7738	0.0260257	5.50567e-06	20.6529
ebi-a-GCST90027666	rs1452703	A	G	0.0761138	3	5766901	7738	0.0168897	6.58961e-06	20.3087
ebi-a-GCST90027666	rs13070029	T	C	0.0869101	3	42852207	7738	0.0192953	6.66162e-06	20.2879
ebi-a-GCST90027666	rs1363927	A	G	-0.119586	5	37861581	7738	0.0259413	4.02893e-06	21.2509
ebi-a-GCST90027666	rs12673975	A	G	-0.0775436	7	21527320	7738	0.0170789	5.6172e-06	20.6145
ebi-a-GCST90027666	rs11979513	A	G	0.0994314	7	41250331	7738	0.0211827	2.67929e-06	22.0336
ebi-a-GCST90027666	rs9694714	C	G	-0.0760192	8	103530946	7738	0.0165391	4.30011e-06	21.1263
ebi-a-GCST90027666	rs2236547	T	C	0.0949108	9	214864	7738	0.0213119	8.45162e-06	19.8329
ebi-a-GCST90027666	rs366032	A	T	0.0761617	10	17428971	7738	0.0165727	4.31479e-06	21.1197
ebi-a-GCST90027666	rs2448269	T	C	0.0958694	11	80099803	7738	0.0215746	8.84545e-06	19.7458
ebi-a-GCST90027666	rs56238206	A	G	0.108593	11	13918589	7738	0.0235475	3.99485e-06	21.2674
ebi-a-GCST90027666	rs3863318	C	A	-0.0733528	11	117811167	7738	0.0164864	8.61569e-06	19.7962
ebi-a-GCST90027666	rs9542263	C	T	0.0747894	13	70868010	7738	0.0165338	6.08457e-06	20.4614
ebi-a-GCST90027666	rs12456364	A	G	-0.0726766	18	71518679	7738	0.0164463	9.91494e-06	19.5278
ebi-a-GCST90027666	rs113710653	T	C	0.128026	21	47581835	7738	0.0277397	3.92636e-06	21.3006
ebi-a-GCST90027666	rs1109499	G	C	-0.0885771	21	28126167	7738	0.019507	5.60467e-06	20.6187
ebi-a-GCST90027666	rs5767121	T	G	0.108883	22	48762687	7738	0.0240491	5.96719e-06	20.4985
ebi-a-GCST90027665	rs3106091	C	T	0.0828995	2	200881067	7738	0.0180146	4.1888e-06	21.1765
ebi-a-GCST90027665	rs4294998	C	A	0.0741667	2	228912194	7738	0.0167806	9.87961e-06	19.5345
ebi-a-GCST90027665	rs2465095	G	A	-0.0819963	2	137536904	7738	0.0166902	8.97635e-07	24.136
ebi-a-GCST90027665	rs55712042	G	A	0.0749093	4	2706103	7738	0.0168861	9.15778e-06	19.6794
ebi-a-GCST90027665	rs2700958	A	G	0.131086	7	36134000	7738	0.0296117	9.56313e-06	19.5968
ebi-a-GCST90027665	rs12449080	G	C	0.0866379	16	73660160	7738	0.0178384	1.19281e-06	23.5887
ebi-a-GCST90027665	rs12602625	C	G	-0.165436	17	65679135	7738	0.0370076	7.80962e-06	19.9838
ebi-a-GCST90027665	rs2008778	A	C	-0.0979307	17	36156378	7738	0.0215629	5.582e-06	20.6264
ebi-a-GCST90027665	rs35445518	C	A	0.0909857	19	46908968	7738	0.0204096	8.27351e-06	19.8736
ebi-a-GCST90027664	rs742682	C	A	-0.110567	1	114897076	7738	0.024218	4.98356e-06	20.8437
ebi-a-GCST90027664	rs2774282	C	T	0.0850792	1	114648020	7738	0.0190882	8.30482e-06	19.8663
ebi-a-GCST90027664	rs28414316	C	T	0.114905	2	122972140	7738	0.0238957	1.51999e-06	23.1227
ebi-a-GCST90027664	rs62365577	C	G	-0.117516	5	83033300	7738	0.025764	5.08487e-06	20.805
ebi-a-GCST90027664	rs56178001	C	G	-0.0829141	7	5362944	7738	0.0181179	4.73108e-06	20.9431
ebi-a-GCST90027664	rs80306758	C	A	0.165403	7	27255650	7738	0.0366646	6.44511e-06	20.3513
ebi-a-GCST90027664	rs73046099	A	G	-0.126161	7	709469	7738	0.02691	2.7555e-06	21.9798
ebi-a-GCST90027664	rs4278144	C	A	0.0772061	8	62697207	7738	0.0172764	7.86285e-06	19.9709
ebi-a-GCST90027664	rs2571	T	G	-0.113956	9	115926317	7738	0.0253402	6.89001e-06	20.2234
ebi-a-GCST90027664	rs680138	T	C	-0.0806635	9	110882980	7738	0.0171239	2.47024e-06	22.1896
ebi-a-GCST90027664	rs505128	C	T	-0.0790142	11	116273511	7738	0.0170449	3.5582e-06	21.4893
ebi-a-GCST90027664	rs71446723	A	G	0.113087	12	20934000	7738	0.0249499	5.82693e-06	20.5441
ebi-a-GCST90027664	rs61510729	A	G	-0.100197	12	109709157	7738	0.0219746	5.12377e-06	20.7906
ebi-a-GCST90027664	rs9564193	G	A	-0.174688	13	65333539	7738	0.039027	7.60291e-06	20.0353
ebi-a-GCST90027663	rs77502228	T	A	-0.160702	2	140505773	7738	0.0353101	5.33507e-06	20.7131
ebi-a-GCST90027663	rs4234207	G	A	0.118163	3	194731909	7738	0.0242532	1.10443e-06	23.737
ebi-a-GCST90027663	rs28806584	C	G	-0.0819916	3	68010971	7738	0.017878	4.5145e-06	21.033
ebi-a-GCST90027663	rs6793441	A	C	0.0834386	3	8775223	7738	0.0186694	7.84838e-06	19.9744
ebi-a-GCST90027663	rs2907732	A	C	0.0824981	7	153780749	7738	0.0175735	2.67319e-06	22.038
ebi-a-GCST90027663	rs78362376	G	C	0.123068	8	106944849	7738	0.0266391	3.84034e-06	21.3428
ebi-a-GCST90027663	rs7831606	A	T	-0.0995338	8	128455694	7738	0.0221652	7.10444e-06	20.165
ebi-a-GCST90027663	rs550057	T	C	0.110172	9	136146597	7738	0.0185759	3.01245e-09	35.1757
ebi-a-GCST90027663	rs11652058	A	G	0.0912383	17	64584932	7738	0.0199153	4.62083e-06	20.9885
ebi-a-GCST90027663	rs2849714	C	T	0.122785	21	43208598	7738	0.0269753	5.3201e-06	20.7185
ebi-a-GCST90027662	rs1546579	T	C	-0.0772188	1	61319955	7738	0.0172048	7.18224e-06	20.1441
ebi-a-GCST90027662	rs182549	T	C	-0.153302	2	136616754	7738	0.0196364	5.85599e-15	60.9497
ebi-a-GCST90027662	rs4851317	G	T	0.0860839	2	101054149	7738	0.0186356	3.84964e-06	21.3382
ebi-a-GCST90027662	rs74452406	T	C	-0.176051	3	63012872	7738	0.0339528	2.15819e-07	26.886
ebi-a-GCST90027662	rs11732081	T	C	0.0783377	4	62600906	7738	0.0174251	6.93522e-06	20.2112
ebi-a-GCST90027662	rs4859454	T	C	0.122758	4	77541509	7738	0.0263014	3.05127e-06	21.7842
ebi-a-GCST90027662	rs4472164	G	A	-0.125353	4	168344708	7738	0.027537	5.31007e-06	20.7222
ebi-a-GCST90027662	rs12657170	C	T	0.0785084	5	79643369	7738	0.0167389	2.72973e-06	21.9978
ebi-a-GCST90027662	rs10455532	G	A	-0.0769154	6	92883361	7738	0.0167272	4.26098e-06	21.1437
ebi-a-GCST90027662	rs77432108	T	A	0.0957041	8	74446780	7738	0.0215476	8.93285e-06	19.7271
ebi-a-GCST90027662	rs61939486	C	T	-0.110859	12	119663906	7738	0.0243793	5.43501e-06	20.6776
ebi-a-GCST90027662	rs10873640	T	C	0.0909746	15	24025547	7738	0.0201027	6.02573e-06	20.4801
ebi-a-GCST90027662	rs34823013	G	T	-0.0869075	19	552579	7738	0.0194389	7.79256e-06	19.9881
ebi-a-GCST90027661	rs616801	A	G	0.247127	1	95011698	7738	0.0529429	3.04425e-06	21.7884
ebi-a-GCST90027661	rs17049177	A	G	-0.259548	2	129915467	7738	0.0538955	1.46643e-06	23.1916
ebi-a-GCST90027661	rs709159	A	C	-0.173535	3	12481203	7738	0.0376231	3.97942e-06	21.2748
ebi-a-GCST90027661	rs9268614	G	T	-0.186289	6	32402778	7738	0.0404122	4.032e-06	21.2495
ebi-a-GCST90027661	rs80010435	A	G	-0.324559	9	140767792	7738	0.0731352	9.08866e-06	19.694
ebi-a-GCST90027661	rs888195	C	G	0.165585	12	2834412	7738	0.0339775	1.09713e-06	23.7498
ebi-a-GCST90027660	rs4670221	G	C	-0.0901928	2	38050232	7738	0.0201434	7.55092e-06	20.0483
ebi-a-GCST90027660	rs12710731	T	C	0.0908998	2	16720355	7738	0.0199385	5.13937e-06	20.7846
ebi-a-GCST90027660	rs6823767	C	T	0.0928282	4	151295085	7738	0.02072	7.45968e-06	20.0715
ebi-a-GCST90027660	rs68058313	T	C	0.190994	5	24990890	7738	0.039289	1.16641e-06	23.6318
ebi-a-GCST90027660	rs1298928	G	T	0.106841	5	118836004	7738	0.0236374	6.18472e-06	20.4304
ebi-a-GCST90027660	rs9368149	G	A	-0.12443	6	20097305	7738	0.0259939	1.69399e-06	22.9143
ebi-a-GCST90027660	rs36119306	T	A	0.108908	6	37707962	7738	0.0234524	3.42082e-06	21.5648
ebi-a-GCST90027660	rs7912369	G	A	0.0883668	10	2005604	7738	0.0199345	9.29929e-06	19.6502
ebi-a-GCST90027660	rs7482174	G	A	-0.0852513	11	67577945	7738	0.018956	6.88113e-06	20.2259
ebi-a-GCST90027660	rs166570	G	C	-0.0894444	12	65405314	7738	0.0190782	2.75493e-06	21.9802
ebi-a-GCST90027660	rs55926131	T	C	-0.105935	12	115085267	7738	0.0202559	1.6966e-07	27.3512
ebi-a-GCST90027660	rs35895642	T	C	0.109956	15	37816202	7738	0.0229035	1.58023e-06	23.048
ebi-a-GCST90027660	rs1532932	G	A	-0.0999825	16	10082174	7738	0.0223102	7.41276e-06	20.0836
ebi-a-GCST90027660	rs79041579	A	G	0.127245	17	47860915	7738	0.0244438	1.93353e-07	27.0984
ebi-a-GCST90027660	rs2523176	T	C	0.109566	19	2272309	7738	0.0241816	5.87111e-06	20.5297
ebi-a-GCST90027659	rs12726307	T	G	0.119809	1	177541010	7738	0.0251698	1.93553e-06	22.6579
ebi-a-GCST90027659	rs292226	A	G	0.109603	6	90626584	7738	0.0230947	2.07668e-06	22.5227
ebi-a-GCST90027659	rs80113686	C	G	-0.127998	9	18127674	7738	0.0284635	6.89446e-06	20.2223
ebi-a-GCST90027659	rs117076107	A	G	-0.197134	10	135417440	7738	0.0376204	1.60509e-07	27.4585
ebi-a-GCST90027658	rs2990682	G	C	0.0839398	1	13839382	7738	0.0185872	6.30217e-06	20.3943
ebi-a-GCST90027658	rs73966738	C	G	-0.127535	2	150948178	7738	0.0287267	9.0126e-06	19.71
ebi-a-GCST90027658	rs10087056	A	C	-0.0821264	8	130836118	7738	0.0175093	2.72603e-06	22.0003
ebi-a-GCST90027658	rs11219805	C	T	0.0953742	11	124718707	7738	0.0196637	1.23299e-06	23.5251
ebi-a-GCST90027658	rs73539554	T	C	-0.152483	19	20484610	7738	0.0339862	7.23602e-06	20.1297
ebi-a-GCST90027658	rs237461	C	T	-0.0851995	20	48033171	7738	0.018658	4.96215e-06	20.8518
ebi-a-GCST90027657	rs9428844	C	T	-0.0888565	1	240647593	7738	0.0200476	9.32481e-06	19.6451
ebi-a-GCST90027657	rs12734494	A	G	0.0791571	1	211803881	7738	0.0164342	1.46016e-06	23.1997
ebi-a-GCST90027657	rs13071362	G	A	0.0778951	3	116990816	7738	0.0176263	9.90399e-06	19.5298
ebi-a-GCST90027657	rs62351959	T	C	0.0966813	4	182904885	7738	0.0215454	7.21191e-06	20.1361
ebi-a-GCST90027657	rs12646537	G	A	0.145028	4	184720947	7738	0.032508	8.14629e-06	19.9032
ebi-a-GCST90027657	rs59033852	C	T	-0.152927	13	23656934	7738	0.0337678	5.93226e-06	20.5099
ebi-a-GCST90027657	rs78026425	G	C	0.130889	14	78485536	7738	0.0292566	7.68316e-06	20.0151
ebi-a-GCST90027657	rs11626416	A	G	-0.118337	14	33053536	7738	0.0244909	1.35254e-06	23.347
ebi-a-GCST90027657	rs9673456	G	T	-0.0816209	16	62465518	7738	0.01684	1.25435e-06	23.4919
ebi-a-GCST90027657	rs74034215	C	T	0.131706	16	86106253	7738	0.0265059	6.7324e-07	24.6903
ebi-a-GCST90027657	rs79598028	T	C	0.124831	16	85374721	7738	0.0261276	1.77264e-06	22.8268
ebi-a-GCST90027657	rs2834333	A	C	-0.0774478	21	35370488	7738	0.0161535	1.63099e-06	22.9871
ebi-a-GCST90027657	rs713716	A	G	-0.0844048	22	46871094	7738	0.0186883	6.28854e-06	20.3983
ebi-a-GCST90027656	rs12472147	G	A	-0.12833	2	124572776	7738	0.0264956	1.27614e-06	23.459
ebi-a-GCST90027656	rs176564	G	A	-0.153345	7	105812525	7738	0.0337663	5.58933e-06	20.624
ebi-a-GCST90027656	rs10736970	C	T	-0.0913671	10	3387104	7738	0.0204744	8.10065e-06	19.9139
ebi-a-GCST90027656	rs78791321	A	G	0.153283	11	69317280	7738	0.0328393	3.04621e-06	21.7871
ebi-a-GCST90027656	rs77764206	C	T	0.197357	12	91611380	7738	0.0423653	3.18588e-06	21.7012
ebi-a-GCST90027656	rs2282037	T	C	-0.102233	14	103588515	7738	0.0186334	4.09789e-08	30.1022
ebi-a-GCST90027656	rs12979658	G	A	-0.0935377	19	7892087	7738	0.0203693	4.38824e-06	21.0873
ebi-a-GCST90027655	rs78685125	T	C	-0.174426	3	37667096	7738	0.0392434	8.80015e-06	19.7556
ebi-a-GCST90027655	rs4975752	G	T	-0.101686	5	1880588	7738	0.0230142	9.9426e-06	19.5223
ebi-a-GCST90027655	rs733330	G	A	0.100522	8	94158704	7738	0.0213377	2.46502e-06	22.1936
ebi-a-GCST90027655	rs75298326	T	A	-0.183637	12	24268068	7738	0.041519	9.73576e-06	19.5626
ebi-a-GCST90027655	rs11652559	C	T	0.115982	17	36002599	7738	0.025306	4.57973e-06	21.0056
ebi-a-GCST90027655	rs62131327	C	T	0.1464	19	775626	7738	0.0330701	9.55697e-06	19.598
ebi-a-GCST90027655	rs73037929	T	G	-0.21042	19	28461212	7738	0.0439455	1.68283e-06	22.9269
ebi-a-GCST90027655	rs73114746	T	C	0.153268	20	43873729	7738	0.0332861	4.13361e-06	21.202
ebi-a-GCST90027654	rs1023692	C	T	0.0996966	2	67868756	7738	0.0197632	4.54569e-07	25.4476
ebi-a-GCST90027654	rs7794348	A	G	0.161442	7	138966254	7738	0.0354367	5.21867e-06	20.7552
ebi-a-GCST90027654	rs601224	C	A	0.0738134	8	60880658	7738	0.0164993	7.6867e-06	20.0143
ebi-a-GCST90027654	rs12675379	C	T	0.0754169	8	117505928	7738	0.0165522	5.20595e-06	20.7599
ebi-a-GCST90027654	rs34566098	G	A	0.174315	10	126860657	7738	0.0380417	4.60108e-06	20.9966
ebi-a-GCST90027654	rs74949229	A	G	-0.140267	10	9526946	7738	0.0282447	6.82983e-07	24.6625
ebi-a-GCST90027654	rs10766557	C	G	-0.0761699	11	19447547	7738	0.0169137	6.68606e-06	20.281
ebi-a-GCST90027653	rs75005855	A	T	-0.232258	1	175381699	7738	0.0511301	5.55943e-06	20.6342
ebi-a-GCST90027653	rs12064418	T	C	0.148588	1	16761962	7738	0.0333745	8.50198e-06	19.8216
ebi-a-GCST90027653	rs11694441	A	C	-0.149789	2	119541381	7738	0.0337367	8.99767e-06	19.7131
ebi-a-GCST90027653	rs76752365	C	G	-0.146265	3	118350858	7738	0.0322166	5.6238e-06	20.6121
ebi-a-GCST90027653	rs11744900	G	A	-0.140837	5	141949123	7738	0.0296482	2.03142e-06	22.5651
ebi-a-GCST90027653	rs1206113	T	C	-0.167094	6	97442712	7738	0.0359956	3.44921e-06	21.5488
ebi-a-GCST90027653	rs74520302	G	A	-0.220634	8	5416476	7738	0.0499474	9.99309e-06	19.5128
ebi-a-GCST90027653	rs10761245	T	C	-0.0983934	9	96387675	7738	0.0220912	8.42966e-06	19.8378
ebi-a-GCST90027653	rs1249137	T	C	0.0997535	10	79990400	7738	0.0224173	8.5931e-06	19.8011
ebi-a-GCST90027653	rs77655905	A	G	0.163245	10	126611387	7738	0.036351	7.09578e-06	20.1673
ebi-a-GCST90027653	rs4903903	C	T	0.104822	14	80634365	7738	0.0233032	6.85378e-06	20.2336
ebi-a-GCST90027653	rs1400577	G	A	-0.106378	16	73551996	7738	0.0223735	1.98793e-06	22.6066
ebi-a-GCST90027653	rs7245563	T	C	0.134179	19	15297576	7738	0.0284948	2.49052e-06	22.1737
ebi-a-GCST90027653	rs3892326	C	T	-0.123996	21	43018030	7738	0.0240164	2.43041e-07	26.6563
ebi-a-GCST90027652	rs10158939	A	G	0.0808326	1	242223343	7738	0.0174673	3.69854e-06	21.4152
ebi-a-GCST90027652	rs2807619	T	C	0.129912	1	60448209	7738	0.0288403	6.65212e-06	20.2908
ebi-a-GCST90027652	rs1023692	C	T	-0.0986975	2	67868756	7738	0.0198976	7.03979e-07	24.6043
ebi-a-GCST90027652	rs9843097	T	C	0.0867737	3	150197676	7738	0.0190768	5.39933e-06	20.6902
ebi-a-GCST90027652	rs2603095	T	G	-0.085223	4	177175752	7738	0.0186016	4.6169e-06	20.99
ebi-a-GCST90027652	rs73098732	A	G	0.0995528	7	43503949	7738	0.0218817	5.37477e-06	20.6988
ebi-a-GCST90027652	rs13283363	G	A	0.164596	9	34842242	7738	0.0311082	1.2161e-07	27.9955
ebi-a-GCST90027652	rs74949229	A	G	0.147428	10	9526946	7738	0.0284368	2.16691e-07	26.8781
ebi-a-GCST90027652	rs10836532	T	G	0.0839484	11	4745154	7738	0.0175508	1.72564e-06	22.8787
ebi-a-GCST90027652	rs28538857	T	C	0.176942	15	87689365	7738	0.0392323	6.47963e-06	20.3411
ebi-a-GCST90027652	rs11657406	T	G	-0.101748	17	7249870	7738	0.0218457	3.19971e-06	21.693
ebi-a-GCST90027652	rs783253	C	T	-0.0834026	17	72498434	7738	0.0188586	9.75506e-06	19.5587
ebi-a-GCST90027652	rs2698177	G	A	-0.171794	18	68747115	7738	0.036475	2.47805e-06	22.1833
ebi-a-GCST90027651	rs4851317	G	T	0.0821966	2	101054149	7738	0.0180322	5.15668e-06	20.7783
ebi-a-GCST90027651	rs182549	T	C	-0.139995	2	136616754	7738	0.0191017	2.3206e-13	53.7132
ebi-a-GCST90027651	rs74452406	T	C	-0.150306	3	63012872	7738	0.0326799	4.23809e-06	21.1539
ebi-a-GCST90027651	rs62347983	G	C	0.0725885	4	165130380	7738	0.0161339	6.82339e-06	20.2422
ebi-a-GCST90027651	rs795981	T	C	-0.119776	4	140802689	7738	0.0269253	8.64968e-06	19.7888
ebi-a-GCST90027651	rs35344390	T	C	0.0894189	5	79628446	7738	0.0191949	3.18559e-06	21.7014
ebi-a-GCST90027651	rs318801	A	G	-0.103544	5	55410143	7738	0.023416	9.78115e-06	19.5535
ebi-a-GCST90027651	rs2197344	C	G	-0.0843355	6	92899617	7738	0.0165228	3.32208e-07	26.0527
ebi-a-GCST90027651	rs61939486	C	T	-0.125022	12	119663906	7738	0.0235191	1.06218e-07	28.2574
ebi-a-GCST90027651	rs926010	A	C	0.104151	15	24038174	7738	0.0205103	3.81452e-07	25.7859
ebi-a-GCST90027651	rs12955365	G	T	-0.087128	18	75219184	7738	0.0190616	4.85736e-06	20.8928
ebi-a-GCST90027651	rs6044857	G	A	0.0799424	20	17496742	7738	0.0168998	2.24109e-06	22.3765

## Sheet: 3. AAA-FINN
Order 3. Instrumental variables of gut microbiota.（Abdominal Aortic Aneurysm (FinnGen)）
id.exposure	SNP	effect_allele	other_allele	beta	chronome	position	effect_allele_frequency	standard error	p value	F_stat
Abdominal Aortic Aneurysm (FinnGen)	rs61388173	T	G	-0.13736	1	9352551	0.803553	0.028658	1.64244e-06	22.9736
Abdominal Aortic Aneurysm (FinnGen)	rs10927914	G	A	-0.107076	1	13630519	0.393689	0.0241536	9.28774e-06	19.6526
Abdominal Aortic Aneurysm (FinnGen)	rs201750311	T	G	-0.128795	1	84146145	0.218119	0.0290883	9.52314e-06	19.6048
Abdominal Aortic Aneurysm (FinnGen)	rs12740374	T	G	-0.144698	1	109274968	0.214493	0.029266	7.64504e-07	24.4455
Abdominal Aortic Aneurysm (FinnGen)	rs2228145	C	A	-0.150231	1	154454494	0.29959	0.0259745	7.30382e-09	33.4522
Abdominal Aortic Aneurysm (FinnGen)	rs2073038	T	G	-0.118902	1	210398700	0.283323	0.0262652	5.98343e-06	20.4935
Abdominal Aortic Aneurysm (FinnGen)	rs12088510	T	C	0.124181	1	243029636	0.336186	0.0247443	5.20583e-07	25.186
Abdominal Aortic Aneurysm (FinnGen)	rs10193919	T	C	0.139076	2	20681073	0.33124	0.0245968	1.56545e-08	31.9703
Abdominal Aortic Aneurysm (FinnGen)	rs62181727	G	A	-0.130384	2	188990541	0.2606	0.0270957	1.49441e-06	23.1552
Abdominal Aortic Aneurysm (FinnGen)	rs72926983	A	G	-0.313271	2	202652864	0.0353237	0.0692294	6.03643e-06	20.4767
Abdominal Aortic Aneurysm (FinnGen)	rs397797	T	G	0.126942	3	1575673	0.350511	0.0246623	2.64363e-07	26.4938
Abdominal Aortic Aneurysm (FinnGen)	rs11708850	T	C	-0.11823	3	39217591	0.374658	0.0244301	1.30149e-06	23.421
Abdominal Aortic Aneurysm (FinnGen)	rs561375	A	G	-0.112037	3	120823614	0.668817	0.024768	6.08331e-06	20.4617
Abdominal Aortic Aneurysm (FinnGen)	rs9812227	C	A	0.123939	3	122012434	0.328773	0.0249121	6.52274e-07	24.7511
Abdominal Aortic Aneurysm (FinnGen)	rs140749467	A	G	-0.587633	3	137203440	0.0142412	0.118836	7.61816e-07	24.4521
Abdominal Aortic Aneurysm (FinnGen)	rs62287203	C	G	-2.16746	3	193736091	0.00228793	0.480794	6.54124e-06	20.3228
Abdominal Aortic Aneurysm (FinnGen)	rs6763785	G	T	0.157642	3	194147874	0.141625	0.0324199	1.15904e-06	23.644
Abdominal Aortic Aneurysm (FinnGen)	rs28538396	A	T	0.129611	4	53787178	0.224849	0.0278219	3.18339e-06	21.7025
Abdominal Aortic Aneurysm (FinnGen)	rs17583753	A	G	0.183003	4	99264507	0.156313	0.0314156	5.70374e-09	33.9333
Abdominal Aortic Aneurysm (FinnGen)	rs209341	A	G	0.121071	5	162060371	0.265131	0.0265088	4.94311e-06	20.8593
Abdominal Aortic Aneurysm (FinnGen)	rs6873790	G	C	-0.126463	5	172598134	0.254013	0.0275532	4.43741e-06	21.066
Abdominal Aortic Aneurysm (FinnGen)	rs9273058	C	T	-0.107784	6	32644333	0.54288	0.0234692	4.37824e-06	21.0917
Abdominal Aortic Aneurysm (FinnGen)	rs2465867	A	G	-0.146811	6	160864431	0.164257	0.0325471	6.46041e-06	20.3466
Abdominal Aortic Aneurysm (FinnGen)	rs113224031	G	C	0.159516	7	5314380	0.123738	0.0343302	3.37559e-06	21.5902
Abdominal Aortic Aneurysm (FinnGen)	rs12531683	A	G	0.228118	7	40425920	0.151002	0.0311365	2.36429e-13	53.6759
Abdominal Aortic Aneurysm (FinnGen)	rs150881729	A	G	0.495004	7	114092280	0.0112825	0.0945697	1.65634e-07	27.3977
Abdominal Aortic Aneurysm (FinnGen)	rs148719221	A	G	-0.334812	8	2895776	0.0352148	0.068814	1.14185e-06	23.6727
Abdominal Aortic Aneurysm (FinnGen)	rs4073948	T	A	-0.113969	8	10915134	0.47248	0.0236543	1.44924e-06	23.2142
Abdominal Aortic Aneurysm (FinnGen)	rs112875651	A	G	-0.128516	8	125494452	0.386425	0.0243466	1.30167e-07	27.8636
Abdominal Aortic Aneurysm (FinnGen)	rs1537373	G	T	0.209372	9	22103342	0.419914	0.023415	3.82913e-19	79.9556
Abdominal Aortic Aneurysm (FinnGen)	rs3118844	G	T	0.107875	9	87660105	0.55088	0.0237888	5.76899e-06	20.5635
Abdominal Aortic Aneurysm (FinnGen)	rs4837886	C	T	0.138544	9	121659686	0.269736	0.0259929	9.81703e-08	28.4097
Abdominal Aortic Aneurysm (FinnGen)	rs79300738	G	C	-0.110023	9	133527785	0.388902	0.0243817	6.4056e-06	20.3629
Abdominal Aortic Aneurysm (FinnGen)	rs2478833	C	A	-0.10479	10	30051089	0.537045	0.0234666	7.98748e-06	19.9407
Abdominal Aortic Aneurysm (FinnGen)	rs2459449	C	T	-0.111567	10	73909255	0.643089	0.0244336	4.96833e-06	20.8495
Abdominal Aortic Aneurysm (FinnGen)	rs7913115	A	C	-0.10692	10	94167055	0.518777	0.0234886	5.31423e-06	20.7207
Abdominal Aortic Aneurysm (FinnGen)	rs11021301	G	A	-0.119119	11	95751981	0.34717	0.0249004	1.7202e-06	22.8849
Abdominal Aortic Aneurysm (FinnGen)	rs73037714	T	C	-0.514697	12	4456293	0.0205547	0.0959318	8.08425e-08	28.7858
Abdominal Aortic Aneurysm (FinnGen)	rs117824655	A	G	0.247397	12	17848779	0.0440583	0.0543197	5.25231e-06	20.7431
Abdominal Aortic Aneurysm (FinnGen)	rs138554259	A	T	-0.37792	12	18094838	0.0248842	0.0854887	9.8383e-06	19.5426
Abdominal Aortic Aneurysm (FinnGen)	rs118156215	C	T	0.245116	12	18248945	0.0562642	0.0483514	3.98933e-07	25.6995
Abdominal Aortic Aneurysm (FinnGen)	rs11172113	C	T	-0.123457	12	57133500	0.399445	0.0241348	3.1322e-07	26.1664
Abdominal Aortic Aneurysm (FinnGen)	rs830123	G	A	-0.134574	12	121988311	0.812485	0.0296169	5.52484e-06	20.6463
Abdominal Aortic Aneurysm (FinnGen)	rs10846670	T	C	-0.113296	12	124405685	0.517782	0.0235483	1.5002e-06	23.1478
Abdominal Aortic Aneurysm (FinnGen)	rs5888	G	A	0.11245	12	124800202	0.581202	0.0238821	2.49482e-06	22.1704
Abdominal Aortic Aneurysm (FinnGen)	rs11618858	C	T	-0.173566	13	22295144	0.207185	0.0295766	4.4019e-09	34.4376
Abdominal Aortic Aneurysm (FinnGen)	rs9544445	T	C	0.162483	13	35492990	0.120427	0.0349638	3.36527e-06	21.5963
Abdominal Aortic Aneurysm (FinnGen)	rs179680	C	T	-0.127161	14	30840988	0.229593	0.0284556	7.86756e-06	19.9697
Abdominal Aortic Aneurysm (FinnGen)	rs4903273	A	G	0.107675	14	74975092	0.578743	0.0238727	6.47143e-06	20.3435
Abdominal Aortic Aneurysm (FinnGen)	rs140876287	A	G	0.69165	15	36566898	0.00498127	0.146521	2.35294e-06	22.283
Abdominal Aortic Aneurysm (FinnGen)	rs12903896	T	C	0.131104	15	74760154	0.554001	0.0236972	3.15726e-08	30.6082
Abdominal Aortic Aneurysm (FinnGen)	rs3764245	C	G	0.11869	15	76930835	0.678812	0.025468	3.15617e-06	21.7189
Abdominal Aortic Aneurysm (FinnGen)	rs56077333	A	C	0.139099	15	78606661	0.328081	0.0246614	1.69707e-08	31.8136
Abdominal Aortic Aneurysm (FinnGen)	rs17231506	T	C	-0.12033	16	56960616	0.279109	0.026524	5.71571e-06	20.5812
Abdominal Aortic Aneurysm (FinnGen)	rs113320651	G	T	-0.525713	17	65232227	0.0141095	0.111962	2.66011e-06	22.0473
Abdominal Aortic Aneurysm (FinnGen)	rs7216222	G	A	0.107171	17	66823938	0.560678	0.0237876	6.62735e-06	20.298
Abdominal Aortic Aneurysm (FinnGen)	rs7239677	T	C	-0.131152	18	22703458	0.70002	0.0252665	2.0945e-07	26.9439
Abdominal Aortic Aneurysm (FinnGen)	rs351974	C	A	0.110806	19	797079	0.341906	0.0245194	6.20955e-06	20.4224
Abdominal Aortic Aneurysm (FinnGen)	rs142915079	A	G	-0.224863	19	19065803	0.0667823	0.0507883	9.5352e-06	19.6024
Abdominal Aortic Aneurysm (FinnGen)	rs2279150	A	C	2.17846	19	37533206	0.000306599	0.463603	2.61469e-06	22.0804
Abdominal Aortic Aneurysm (FinnGen)	rs111240159	T	C	-0.404328	19	40865553	0.023115	0.0906388	8.16263e-06	19.8994
Abdominal Aortic Aneurysm (FinnGen)	rs4760	G	A	0.159577	19	43648948	0.167266	0.0309651	2.55735e-07	26.558
Abdominal Aortic Aneurysm (FinnGen)	rs3848726	T	G	0.122892	20	46037956	0.363842	0.0242535	4.04176e-07	25.6743
Abdominal Aortic Aneurysm (FinnGen)	rs145109226	T	C	0.565512	20	46449495	0.0068975	0.119197	2.09185e-06	22.5088
Abdominal Aortic Aneurysm (FinnGen)	rs12485162	C	G	-0.210779	22	30274183	0.0853834	0.044785	2.52064e-06	22.1508

## Sheet: 4. TAA-FINN
Order 4. Instrumental variables of gut microbiota.（Thoracic Aortic Aneurysm (FinnGen)）
id.exposure	SNP	effect_allele	other_allele	beta	chronome	position	effect_allele_frequency	standard error	p value	F_stat
Thoracic Aortic Aneurysm (FinnGen)	rs7512869	A	T	-0.181506	1	7459518	0.10615	0.0396219	4.6286e-06	20.9851
Thoracic Aortic Aneurysm (FinnGen)	rs77946689	A	C	0.287944	1	9290720	0.0351847	0.0573645	5.17917e-07	25.1959
Thoracic Aortic Aneurysm (FinnGen)	rs112176700	C	T	-0.310099	1	9343828	0.0424836	0.0625204	7.0505e-07	24.6013
Thoracic Aortic Aneurysm (FinnGen)	rs7543130	A	C	0.155037	1	99584229	0.481027	0.023016	1.62742e-11	45.3744
Thoracic Aortic Aneurysm (FinnGen)	rs16847875	C	T	0.135846	1	227480035	0.159593	0.0304513	8.15417e-06	19.9013
Thoracic Aortic Aneurysm (FinnGen)	rs116132663	T	A	0.208059	1	246820007	0.0595561	0.0458495	5.68225e-06	20.5923
Thoracic Aortic Aneurysm (FinnGen)	rs10174214	C	A	-0.148831	2	19523852	0.726518	0.0252134	3.57199e-09	34.8437
Thoracic Aortic Aneurysm (FinnGen)	rs186989778	G	T	-0.5469	2	226549344	0.0126374	0.123708	9.82924e-06	19.5443
Thoracic Aortic Aneurysm (FinnGen)	rs1716975	C	T	-0.160607	3	41918514	0.799106	0.0281202	1.12021e-08	32.6206
Thoracic Aortic Aneurysm (FinnGen)	rs56331308	C	T	0.104118	4	22255653	0.374334	0.0235651	9.94787e-06	19.5215
Thoracic Aortic Aneurysm (FinnGen)	rs10010329	T	C	-0.141296	4	28848957	0.184549	0.0307117	4.21037e-06	21.1666
Thoracic Aortic Aneurysm (FinnGen)	rs13124853	G	A	0.127238	4	145863622	0.375594	0.0235942	6.93841e-08	29.0819
Thoracic Aortic Aneurysm (FinnGen)	rs6848937	A	G	-0.140297	4	165500199	0.171615	0.0317028	9.62787e-06	19.584
Thoracic Aortic Aneurysm (FinnGen)	rs4869265	G	A	0.11169	5	96142151	0.407719	0.0233864	1.78945e-06	22.8088
Thoracic Aortic Aneurysm (FinnGen)	rs77097530	G	C	0.274777	5	123274159	0.0593674	0.0450785	1.09086e-09	37.1554
Thoracic Aortic Aneurysm (FinnGen)	rs17603736	T	C	-0.105164	6	7156807	0.483302	0.0231878	5.75149e-06	20.5691
Thoracic Aortic Aneurysm (FinnGen)	rs199622	A	G	-0.113267	6	71505016	0.385452	0.0238593	2.06177e-06	22.5368
Thoracic Aortic Aneurysm (FinnGen)	rs4140553	A	G	0.187367	6	132674638	0.100277	0.0366148	3.10042e-07	26.1862
Thoracic Aortic Aneurysm (FinnGen)	rs4342440	A	G	0.127278	6	143240867	0.485105	0.0230094	3.17417e-08	30.5982
Thoracic Aortic Aneurysm (FinnGen)	rs1322640	C	T	-0.116528	6	169186792	0.738586	0.0257694	6.12717e-06	20.4481
Thoracic Aortic Aneurysm (FinnGen)	rs160338	G	A	0.114634	7	28588584	0.583416	0.0234489	1.01515e-06	23.8991
Thoracic Aortic Aneurysm (FinnGen)	rs6943980	C	A	0.186596	7	74010043	0.441857	0.0230123	5.12271e-16	65.7483
Thoracic Aortic Aneurysm (FinnGen)	rs75476321	A	G	-0.639354	7	95281496	0.0103948	0.13923	4.38904e-06	21.0871
Thoracic Aortic Aneurysm (FinnGen)	rs4374967	G	A	0.117335	8	140051700	0.569483	0.0233396	4.97439e-07	25.2737
Thoracic Aortic Aneurysm (FinnGen)	rs71492277	G	C	0.488207	10	13003750	0.00811336	0.110416	9.80167e-06	19.5499
Thoracic Aortic Aneurysm (FinnGen)	rs2077218	A	G	-0.171661	10	94311804	0.833427	0.0298671	9.05816e-09	33.0337
Thoracic Aortic Aneurysm (FinnGen)	rs4918979	T	C	0.127061	10	95938613	0.564724	0.0233751	5.4572e-08	29.5473
Thoracic Aortic Aneurysm (FinnGen)	rs7947033	C	T	-0.112929	11	30774440	0.317768	0.0251114	6.88827e-06	20.2241
Thoracic Aortic Aneurysm (FinnGen)	rs28570230	C	T	0.142708	11	69889603	0.285735	0.0250234	1.17728e-08	32.524
Thoracic Aortic Aneurysm (FinnGen)	rs77785989	G	A	-0.340982	11	88614724	0.0314907	0.073878	3.92202e-06	21.3026
Thoracic Aortic Aneurysm (FinnGen)	rs7936928	C	T	0.143102	11	130409273	0.644777	0.02441	4.56142e-09	34.3681
Thoracic Aortic Aneurysm (FinnGen)	rs10841446	T	A	0.127282	12	20085269	0.779468	0.0283811	7.30029e-06	20.1129
Thoracic Aortic Aneurysm (FinnGen)	rs73095414	G	A	0.139625	12	45706414	0.168871	0.0300251	3.31474e-06	21.6251
Thoracic Aortic Aneurysm (FinnGen)	rs7138102	A	G	-0.12828	12	65960111	0.382807	0.0239589	8.59528e-08	28.6671
Thoracic Aortic Aneurysm (FinnGen)	rs7315743	A	C	-0.26945	12	68376305	0.0467094	0.0588378	4.66004e-06	20.9722
Thoracic Aortic Aneurysm (FinnGen)	rs73238849	C	G	0.17343	12	98322365	0.11052	0.0355048	1.03593e-06	23.8602
Thoracic Aortic Aneurysm (FinnGen)	rs703649	G	A	0.11138	12	103692262	0.620479	0.0239196	3.21751e-06	21.6824
Thoracic Aortic Aneurysm (FinnGen)	rs9316871	G	A	-0.231873	13	22287782	0.207689	0.0294137	3.19301e-15	62.1443
Thoracic Aortic Aneurysm (FinnGen)	rs721457	C	G	0.10688	13	49461015	0.534296	0.0231334	3.83442e-06	21.3459
Thoracic Aortic Aneurysm (FinnGen)	rs73204344	G	C	-0.121962	13	59410677	0.27213	0.0263604	3.71492e-06	21.4065
Thoracic Aortic Aneurysm (FinnGen)	rs116908717	A	C	0.333899	14	54922368	0.020372	0.0735043	5.55725e-06	20.635
Thoracic Aortic Aneurysm (FinnGen)	rs7144501	A	G	0.10786	14	98029601	0.602997	0.0237701	5.68918e-06	20.5901
Thoracic Aortic Aneurysm (FinnGen)	rs1848050	A	G	0.315127	15	48569846	0.0673803	0.0420538	6.70965e-14	56.1514
Thoracic Aortic Aneurysm (FinnGen)	rs12907183	A	G	0.112745	15	67049139	0.374856	0.0236363	1.84243e-06	22.7528
Thoracic Aortic Aneurysm (FinnGen)	rs893819	G	A	0.125759	15	73937183	0.357591	0.0236966	1.11417e-07	28.1648
Thoracic Aortic Aneurysm (FinnGen)	rs821236	G	C	0.247452	16	79533936	0.932639	0.0495235	5.83338e-07	24.9666
Thoracic Aortic Aneurysm (FinnGen)	rs6503321	A	G	0.141496	17	2193286	0.357025	0.0236652	2.24399e-09	35.7493
Thoracic Aortic Aneurysm (FinnGen)	rs17608766	C	T	0.195309	17	46935905	0.174519	0.0292278	2.35234e-11	44.6532
Thoracic Aortic Aneurysm (FinnGen)	rs117171962	G	C	0.18704	17	48570660	0.0994752	0.0365547	3.10921e-07	26.1808
Thoracic Aortic Aneurysm (FinnGen)	rs112009052	A	T	-0.470542	19	40593595	0.0214667	0.0918119	2.97427e-07	26.2663
Thoracic Aortic Aneurysm (FinnGen)	rs150280428	C	T	0.266622	20	10087930	0.0450482	0.0515215	2.27955e-07	26.7803
Thoracic Aortic Aneurysm (FinnGen)	rs74407819	G	A	0.181151	20	10830293	0.110193	0.0354872	3.31322e-07	26.0578
Thoracic Aortic Aneurysm (FinnGen)	rs6022793	A	G	-0.111977	20	53841947	0.384451	0.023966	2.97804e-06	21.8306
Thoracic Aortic Aneurysm (FinnGen)	rs6069724	T	C	-0.104395	20	56394321	0.523575	0.0230204	5.76355e-06	20.5652
Thoracic Aortic Aneurysm (FinnGen)	rs11088437	G	A	0.111018	21	38681448	0.370311	0.0236277	2.61879e-06	22.0772
Thoracic Aortic Aneurysm (FinnGen)	rs9622682	A	G	-0.105959	22	37678427	0.384085	0.0238987	9.2636e-06	19.6574

## Sheet: 5. AD-FINN
Order 5. Instrumental variables of gut microbiota.（Aortic Dissection (FinnGen)）
id.exposure	SNP	effect_allele	other_allele	beta	chronome	position	effect_allele_frequency	standard error	p value	F_stat
Aortic Dissection (FinnGen)	rs190213906	T	C	0.440265	1	91927007	0.0528667	0.0901192	1.03236e-06	23.8668
Aortic Dissection (FinnGen)	rs656529	G	A	-0.241825	1	168707653	0.770605	0.0516859	2.88649e-06	21.8906
Aortic Dissection (FinnGen)	rs72794813	C	T	0.382315	2	22786683	0.0780472	0.0768654	6.56448e-07	24.7389
Aortic Dissection (FinnGen)	rs113194650	A	G	0.550217	2	43208196	0.0248377	0.122189	6.69993e-06	20.277
Aortic Dissection (FinnGen)	rs4627550	C	T	-0.31257	2	219315286	0.897413	0.0691107	6.10436e-06	20.4552
Aortic Dissection (FinnGen)	rs111385809	G	A	-0.556656	2	239583387	0.0505072	0.121297	4.44928e-06	21.0607
Aortic Dissection (FinnGen)	rs138346871	T	G	1.0794	4	1874520	0.0049253	0.234981	4.35743e-06	21.1008
Aortic Dissection (FinnGen)	rs7684268	A	T	0.400437	4	144792540	0.0561943	0.0883093	5.77457e-06	20.5615
Aortic Dissection (FinnGen)	rs72822047	G	A	1.31071	5	147253067	0.00294019	0.27881	2.58786e-06	22.1002
Aortic Dissection (FinnGen)	rs117776783	T	G	1.27046	8	139068978	0.00360648	0.260331	1.05996e-06	23.8161
Aortic Dissection (FinnGen)	rs12336187	A	G	0.221834	9	27129926	0.521788	0.0452904	9.67921e-07	23.9908
Aortic Dissection (FinnGen)	rs7902533	T	G	0.25534	10	52167209	0.164945	0.0577526	9.8116e-06	19.5477
Aortic Dissection (FinnGen)	rs79958663	T	C	0.285541	10	94151004	0.130806	0.0623886	4.72107e-06	20.9472
Aortic Dissection (FinnGen)	rs12873529	G	A	-1.36313	13	92261658	0.0120879	0.306687	8.80157e-06	19.7553
Aortic Dissection (FinnGen)	rs1950369	G	A	0.550545	14	37095820	0.946595	0.117216	2.64186e-06	22.0603
Aortic Dissection (FinnGen)	rs2278965	C	G	0.289674	15	41861321	0.164755	0.0584253	7.12131e-07	24.582
Aortic Dissection (FinnGen)	rs145146588	C	T	0.693564	15	47735268	0.018022	0.136348	3.64309e-07	25.8747
Aortic Dissection (FinnGen)	rs36029774	T	C	0.545663	15	48400837	0.0650941	0.0785183	3.66606e-12	48.2956
Aortic Dissection (FinnGen)	rs939430	A	G	-0.228378	18	2502595	0.656715	0.0466715	9.91517e-07	23.9445
Aortic Dissection (FinnGen)	rs11083617	T	G	0.226795	19	41360368	0.702811	0.0508405	8.16131e-06	19.8997
Aortic Dissection (FinnGen)	rs1232604	G	A	-0.256852	20	10630675	0.589704	0.0452715	1.39833e-08	32.1896
Aortic Dissection (FinnGen)	rs6024266	T	G	-0.235863	20	55654362	0.288094	0.0515079	4.66831e-06	20.9687
Aortic Dissection (FinnGen)	rs207544	A	T	-0.248421	21	23848620	0.812253	0.0552652	6.95457e-06	20.2057
Aortic Dissection (FinnGen)	rs59929908	C	T	0.36184	22	46051834	0.0727194	0.0790734	4.73947e-06	20.9398

## Sheet: 6. AAA-UKB
Order 6. Instrumental variables of gut microbiota.（Abdominal Aortic Aneurysm (UK biobank)）
id.exposure	SNP	effect_allele	other_allele	beta	chronome	position	effect_allele_frequency	standard error	p value	F_stat
Abdominal Aortic Aneurysm (UK biobank)	rs76399019	A	G	-0.4575	1	96132657	0.02722	0.1029	8.75e-06	19.7675
Abdominal Aortic Aneurysm (UK biobank)	rs629301	T	G	0.239	1	109818306	0.8178	0.04828	7.4e-07	24.5054
Abdominal Aortic Aneurysm (UK biobank)	rs60162264	A	G	1.046	1	116696043	0.01873	0.227	4.06e-06	21.233
Abdominal Aortic Aneurysm (UK biobank)	rs7531820	A	C	0.2538	1	161963160	0.1907	0.05529	4.43e-06	21.0712
Abdominal Aortic Aneurysm (UK biobank)	rs1417488	T	C	0.2139	1	218523730	0.2956	0.0461	3.49e-06	21.5288
Abdominal Aortic Aneurysm (UK biobank)	rs143743290	T	C	0.697	2	4073969	0.03347	0.1524	4.82e-06	20.9168
Abdominal Aortic Aneurysm (UK biobank)	rs6776536	T	C	0.1897	3	185565723	0.5115	0.04002	2.13e-06	22.4688
Abdominal Aortic Aneurysm (UK biobank)	rs78935872	T	A	1.104	5	27989090	0.01947	0.2285	1.36e-06	23.3435
Abdominal Aortic Aneurysm (UK biobank)	rs114526783	T	G	0.7848	5	31484598	0.02795	0.1694	3.58e-06	21.463
Abdominal Aortic Aneurysm (UK biobank)	rs141292109	T	G	0.5597	5	61227077	0.04675	0.1203	3.28e-06	21.6461
Abdominal Aortic Aneurysm (UK biobank)	rs182505594	T	C	1.3	5	102933006	0.01535	0.2761	2.52e-06	22.1694
Abdominal Aortic Aneurysm (UK biobank)	rs72782325	T	A	-0.3351	5	126446430	0.05726	0.07526	8.49e-06	19.8253
Abdominal Aortic Aneurysm (UK biobank)	rs55730499	T	C	0.3412	6	161005610	0.1049	0.07448	4.63e-06	20.9864
Abdominal Aortic Aneurysm (UK biobank)	rs62484751	G	A	0.2866	7	141006978	0.148	0.06275	4.94e-06	20.8605
Abdominal Aortic Aneurysm (UK biobank)	rs78309504	T	C	3.14	8	2940055	0.007274	0.6034	1.95e-07	27.08
Abdominal Aortic Aneurysm (UK biobank)	rs79904755	C	T	0.6433	8	17582871	0.0356	0.142	5.9e-06	20.5235
Abdominal Aortic Aneurysm (UK biobank)	rs62516882	T	C	0.7132	8	56808185	0.02992	0.1612	9.64e-06	19.5746
Abdominal Aortic Aneurysm (UK biobank)	rs10092735	A	G	0.4071	8	107190993	0.08183	0.08612	2.28e-06	22.3457
Abdominal Aortic Aneurysm (UK biobank)	rs1333048	C	A	0.2268	9	22125347	0.5486	0.04003	1.47e-08	32.1007
Abdominal Aortic Aneurysm (UK biobank)	rs4998818	T	C	-0.2003	10	75649243	0.6752	0.04479	7.73e-06	19.9986
Abdominal Aortic Aneurysm (UK biobank)	rs4936099	A	C	0.2135	11	130280725	0.6397	0.04089	1.77e-07	27.2622
Abdominal Aortic Aneurysm (UK biobank)	rs568884820	A	G	0.5485	13	23766690	0.05845	0.1082	4.02e-07	25.698
Abdominal Aortic Aneurysm (UK biobank)	rs150644906	C	G	1.026	13	32437858	0.02062	0.2245	4.82e-06	20.8863
Abdominal Aortic Aneurysm (UK biobank)	rs79152711	C	T	0.7172	13	102756692	0.03108	0.1571	4.97e-06	20.8415
Abdominal Aortic Aneurysm (UK biobank)	rs141830649	T	A	1.061	14	20994898	0.0203	0.2211	1.58e-06	23.0278
Abdominal Aortic Aneurysm (UK biobank)	rs7155228	G	C	0.2297	14	31538984	0.8301	0.04967	3.78e-06	21.3862
Abdominal Aortic Aneurysm (UK biobank)	rs17747192	G	T	0.5924	14	48593000	0.0418	0.1289	4.28e-06	21.1215
Abdominal Aortic Aneurysm (UK biobank)	rs11857292	A	G	-0.3976	15	98831417	0.03522	0.089	7.91e-06	19.9578
Abdominal Aortic Aneurysm (UK biobank)	rs7188422	T	G	0.3063	16	82748233	0.1285	0.06746	5.62e-06	20.6159
Abdominal Aortic Aneurysm (UK biobank)	rs1284065	C	T	-0.497	18	13815680	0.02184	0.1043	1.89e-06	22.7062
Abdominal Aortic Aneurysm (UK biobank)	rs138497565	T	C	0.4495	19	17389203	0.07835	0.0908	7.4e-07	24.5069
Abdominal Aortic Aneurysm (UK biobank)	rs198968	G	A	-0.2342	19	51413328	0.7641	0.05136	5.12e-06	20.7933
Abdominal Aortic Aneurysm (UK biobank)	rs41277016	T	C	0.6827	20	39974624	0.03139	0.1533	8.45e-06	19.8324

## Sheet: 7. TAA-MGI
Order 7. Instrumental variables of gut microbiota.（Thoracic Aortic Aneurysm (MGI)）
id.exposure	SNP	effect_allele	other_allele	beta	chronome	position	effect_allele_frequency	standard error	p value	F_stat
Thoracic Aortic Aneurysm (MGI)	rs11185100	G	T	0.311292	1	107918319	0.178657	0.0669271	3.29992e-06	21.6338
Thoracic Aortic Aneurysm (MGI)	rs75094666	G	T	0.755897	2	123510641	0.017871	0.168262	7.04294e-06	20.1815
Thoracic Aortic Aneurysm (MGI)	rs182330169	C	G	1.05857	2	138425781	0.0138724	0.216078	9.63137e-07	24.0004
Thoracic Aortic Aneurysm (MGI)	rs268260	G	A	0.204695	2	164919893	0.296013	0.0460651	8.84684e-06	19.7455
Thoracic Aortic Aneurysm (MGI)	rs150975450	T	C	0.670083	2	212216420	0.0224107	0.146002	4.44177e-06	21.0641
Thoracic Aortic Aneurysm (MGI)	rs59873855	C	T	0.275627	3	41929538	0.151648	0.057433	1.59372e-06	23.0315
Thoracic Aortic Aneurysm (MGI)	rs758949	G	A	0.250685	4	24729710	0.216648	0.0510514	9.08691e-07	24.1125
Thoracic Aortic Aneurysm (MGI)	rs4288056	T	G	0.267802	4	67425539	0.170367	0.0577091	3.47466e-06	21.5348
Thoracic Aortic Aneurysm (MGI)	rs78009561	G	C	0.355063	4	158967810	0.0848589	0.078519	6.12568e-06	20.4485
Thoracic Aortic Aneurysm (MGI)	rs4869270	T	C	-0.215902	5	95523995	0.41138	0.0421686	3.05593e-07	26.214
Thoracic Aortic Aneurysm (MGI)	rs72807765	T	C	0.754651	5	155550580	0.0212476	0.154064	9.66692e-07	23.9933
Thoracic Aortic Aneurysm (MGI)	rs9321800	A	G	-0.217525	6	141436489	0.264735	0.0481077	6.13706e-06	20.445
Thoracic Aortic Aneurysm (MGI)	rs11155281	C	T	0.188064	6	143485023	0.457053	0.0424862	9.57886e-06	19.5936
Thoracic Aortic Aneurysm (MGI)	rs150411524	C	T	0.663949	8	17350130	0.0333152	0.143648	3.79939e-06	21.3635
Thoracic Aortic Aneurysm (MGI)	rs13275875	C	T	0.366769	8	119293974	0.0930129	0.0765677	1.66675e-06	22.9453
Thoracic Aortic Aneurysm (MGI)	rs12352766	A	G	0.527971	9	119473765	0.0362806	0.113575	3.34076e-06	21.6102
Thoracic Aortic Aneurysm (MGI)	rs7914092	A	G	0.943841	10	80842024	0.0134196	0.197211	1.70194e-06	22.9052
Thoracic Aortic Aneurysm (MGI)	rs116935420	T	C	0.765379	10	91721568	0.0181017	0.166125	4.08048e-06	21.2267
Thoracic Aortic Aneurysm (MGI)	rs11186661	A	T	0.608482	10	93452308	0.0271683	0.13314	4.87184e-06	20.887
Thoracic Aortic Aneurysm (MGI)	rs4073288	A	G	-0.249569	10	114747277	0.366562	0.0450807	3.09366e-08	30.6479
Thoracic Aortic Aneurysm (MGI)	rs10897211	A	G	0.195382	11	61823576	0.38106	0.0436658	7.6591e-06	20.0211
Thoracic Aortic Aneurysm (MGI)	rs8181891	G	A	0.215023	13	29289043	0.348483	0.0446256	1.44731e-06	23.2168
Thoracic Aortic Aneurysm (MGI)	rs117831883	T	C	1.04093	14	89535735	0.0135354	0.234025	8.66964e-06	19.7842
Thoracic Aortic Aneurysm (MGI)	rs591519	T	A	0.423795	15	48894200	0.101807	0.0694688	1.05734e-09	37.2162
Thoracic Aortic Aneurysm (MGI)	rs1557812	A	G	-0.288976	17	36034365	0.208395	0.0625975	3.90429e-06	21.3113
Thoracic Aortic Aneurysm (MGI)	rs61041136	A	G	0.405397	19	31780477	0.0896398	0.0883442	4.45727e-06	21.0574
