# Supplementary material for: Investigating the association between gut microbiome and aortic aneurysm diseases: a bidirectional two-sample Mendelian randomization analysis
Source: Front Cell Infect Microbiol. 2024 Jul 30;14:1406845. doi: 10.3389/fcimb.2024.1406845 (PMC11319299; doi:10.3389/fcimb.2024.1406845)
Supplement: Supplementary Additional File 3 — Mendelian randomization analysis results of gut microbiota and aortic aneurysm diseases [file Table_3.xlsx]

## Sheet: Table of contents
Order number	Exposure	Outcome
1	Gut microbiota (Kurilshikov A)	Abdominal Aortic Aneurysm (FinnGen)
2	Gut microbiota (Kurilshikov A)	Thoracic Aortic Aneurysm (FinnGen)
3	Gut microbiota (Kurilshikov A)	Aortic Dissection (FinnGen)
4	Gut microbiota (Kurilshikov A)	Abdominal Aortic Aneurysm (UK biobank)
5	Gut microbiota (Kurilshikov A)	Thoracic Aortic Aneurysm (MGI)
6	Gut microbiota (Lopera-Maya EA)	Abdominal Aortic Aneurysm (FinnGen)
7	Gut microbiota (Lopera-Maya EA)	Thoracic Aortic Aneurysm (FinnGen)
8	Gut microbiota (Lopera-Maya EA)	Aortic Dissection (FinnGen)
9	Gut microbiota (Lopera-Maya EA)	Abdominal Aortic Aneurysm (UK biobank)
10	Gut microbiota (Lopera-Maya EA)	Thoracic Aortic Aneurysm (MGI)
11	Abdominal Aortic Aneurysm (FinnGen)	Gut microbiota (Kurilshikov A)
12	Abdominal Aortic Aneurysm (FinnGen)	Gut microbiota (Lopera-Maya EA)
13	Thoracic Aortic Aneurysm (FinnGen)	Gut microbiota (Kurilshikov A)
14	Thoracic Aortic Aneurysm (FinnGen)	Gut microbiota (Lopera-Maya EA)
15	Aortic Dissection (FinnGen)	Gut microbiota (Kurilshikov A)
16	Aortic Dissection (FinnGen)	Gut microbiota (Lopera-Maya EA)
17	Abdominal Aortic Aneurysm (UK biobank)	Gut microbiota (Kurilshikov A)
18	Abdominal Aortic Aneurysm (UK biobank)	Gut microbiota (Lopera-Maya EA)
19	Aortic Dissection (FinnGen)	Gut microbiota (Kurilshikov A)
20	Aortic Dissection (FinnGen)	Gut microbiota (Lopera-Maya EA)

## Sheet: 1、16S-AAA-Finn
id.exposure	Trait	method	nsnp	b	se	pval	lo_ci	up_ci	or	or_lci95	or_uci95
ebi-a-GCST90017108	Gut microbiota abundance (order Verrucomicrobiales id.4030)	MR Egger	11	0.21896	0.466058	0.649664	-0.694514	1.13243	1.24478	0.499317	3.1032
		Weighted median	11	-0.144149	0.162317	0.374502	-0.46229	0.173992	0.865759	0.629839	1.19005
		Inverse variance weighted	11	-0.314279	0.141452	0.0262962	-0.591524	-0.0370333	0.730316	0.553483	0.963644
		Simple mode	11	-0.0618037	0.223834	0.788083	-0.500519	0.376911	0.940067	0.606216	1.45778
		Weighted mode	11	-0.0851675	0.19633	0.673645	-0.469974	0.299639	0.918358	0.625018	1.34937
ebi-a-GCST90017113	Gut microbiota abundance (phylum Euryarchaeota id.55)	MR Egger	12	0.238454	0.393749	0.558275	-0.533295	1.0102	1.26929	0.586669	2.74616
		Weighted median	12	-0.0644006	0.097435	0.508638	-0.255373	0.126572	0.937629	0.774627	1.13493
		Inverse variance weighted	12	-0.00304991	0.0866997	0.971938	-0.172981	0.166881	0.996955	0.841153	1.18161
		Simple mode	12	-0.11083	0.195192	0.581576	-0.493405	0.271746	0.895091	0.610544	1.31225
		Weighted mode	12	-0.107208	0.193514	0.590658	-0.486495	0.272079	0.898339	0.614778	1.31269
ebi-a-GCST90017011	Gut microbiota abundance (genus Fusicatenibacter id.11305)	MR Egger	18	-0.0316731	0.417083	0.940409	-0.849155	0.785809	0.968823	0.427776	2.19418
		Weighted median	18	0.0260393	0.153612	0.865393	-0.275041	0.32712	1.02638	0.759541	1.38697
		Inverse variance weighted	18	0.044679	0.1112	0.68784	-0.173274	0.262632	1.04569	0.840907	1.30035
		Simple mode	18	0.0163773	0.286951	0.955152	-0.546047	0.578801	1.01651	0.579235	1.7839
		Weighted mode	18	-0.00655723	0.269601	0.980879	-0.534974	0.52186	0.993464	0.585684	1.68516
ebi-a-GCST90016929	Gut microbiota abundance (family Bifidobacteriaceae id.433)	MR Egger	11	0.154071	0.373525	0.68964	-0.578038	0.886181	1.16657	0.560998	2.42585
		Weighted median	11	-0.0354838	0.151958	0.815365	-0.333321	0.262354	0.965138	0.71654	1.29999
		Inverse variance weighted	11	-0.0461411	0.114285	0.686406	-0.27014	0.177858	0.954907	0.763273	1.19466
		Simple mode	11	-0.0219606	0.247582	0.931072	-0.507222	0.463301	0.978279	0.602166	1.58931
		Weighted mode	11	-0.0346958	0.191816	0.860075	-0.410656	0.341264	0.965899	0.663215	1.40672
ebi-a-GCST90017042	Gut microbiota abundance (genus Peptococcus id.2037)	MR Egger	12	0.394016	0.351423	0.288404	-0.294773	1.0828	1.48292	0.744701	2.95295
		Weighted median	12	0.0645854	0.105579	0.540719	-0.142349	0.27152	1.06672	0.867318	1.31196
		Inverse variance weighted	12	0.0550774	0.0908644	0.544416	-0.123017	0.233172	1.05662	0.884249	1.2626
		Simple mode	12	0.0797127	0.180233	0.666859	-0.273544	0.432969	1.08298	0.760679	1.54183
		Weighted mode	12	0.0797127	0.161263	0.630814	-0.236362	0.395787	1.08298	0.789495	1.48555
ebi-a-GCST90016959	Gut microbiota abundance (genus Actinomyces id.423)	MR Egger	7	0.504002	0.350045	0.209461	-0.182086	1.19009	1.65533	0.83353	3.28738
		Weighted median	7	-0.0356991	0.159647	0.823059	-0.348607	0.277209	0.964931	0.70567	1.31944
		Inverse variance weighted	7	0.0614176	0.154823	0.691592	-0.242036	0.364871	1.06334	0.785028	1.44033
		Simple mode	7	-0.0704788	0.258722	0.794438	-0.577574	0.436617	0.931947	0.561258	1.54746
		Weighted mode	7	-0.109542	0.307447	0.733813	-0.712137	0.493053	0.896245	0.490595	1.63731
ebi-a-GCST90016999	Gut microbiota abundance (genus Eubacterium fissicatena group id.14373)	MR Egger	9	0.170121	0.401191	0.684264	-0.616214	0.956456	1.18545	0.539985	2.60246
		Weighted median	9	-0.0488733	0.102966	0.635035	-0.250687	0.152941	0.952302	0.778266	1.16526
		Inverse variance weighted	9	-0.0907293	0.0774698	0.241536	-0.24257	0.0611116	0.913265	0.784609	1.06302
		Simple mode	9	-0.0323282	0.173052	0.856459	-0.37151	0.306854	0.968189	0.689692	1.35914
		Weighted mode	9	-0.0145466	0.178162	0.936932	-0.363745	0.334652	0.985559	0.695069	1.39745
ebi-a-GCST90016943	Gut microbiota abundance (family Oxalobacteraceae id.2966)	MR Egger	14	0.340697	0.253709	0.204163	-0.156571	0.837966	1.40593	0.855071	2.31166
		Weighted median	14	-0.00719003	0.0919186	0.937652	-0.187351	0.17297	0.992836	0.829153	1.18883
		Inverse variance weighted	14	-0.00258577	0.0656377	0.968576	-0.131236	0.126064	0.997418	0.877011	1.13435
		Simple mode	14	-0.0212846	0.150314	0.889566	-0.3159	0.273331	0.97894	0.729132	1.31433
		Weighted mode	14	-0.0145859	0.140367	0.918825	-0.289704	0.260533	0.98552	0.748485	1.29762
ebi-a-GCST90017062	Gut microbiota abundance (genus Ruminococcus1 id.11373)	MR Egger	10	0.0135033	0.346897	0.969903	-0.666416	0.693422	1.01359	0.513546	2.00055
		Weighted median	10	0.13336	0.169561	0.431575	-0.19898	0.4657	1.14266	0.819566	1.59313
		Inverse variance weighted	10	0.0558644	0.129976	0.667337	-0.198888	0.310617	1.05745	0.819642	1.36427
		Simple mode	10	0.249603	0.290575	0.412637	-0.319925	0.81913	1.28352	0.726204	2.26853
		Weighted mode	10	0.255458	0.285044	0.393481	-0.303227	0.814144	1.29105	0.738431	2.25724
ebi-a-GCST90017063	Gut microbiota abundance (genus Ruminococcus2 id.11374)	MR Egger	15	-0.222972	0.24183	0.373313	-0.696958	0.251014	0.800137	0.498098	1.28533
		Weighted median	15	-0.0423083	0.142919	0.767208	-0.32243	0.237813	0.958574	0.724387	1.26847
		Inverse variance weighted	15	-0.150604	0.0990154	0.128256	-0.344674	0.0434662	0.860188	0.708451	1.04442
		Simple mode	15	0.0867638	0.237084	0.719864	-0.377921	0.551448	1.09064	0.685285	1.73576
		Weighted mode	15	-0.0103185	0.17546	0.953936	-0.35422	0.333583	0.989735	0.70172	1.39596
ebi-a-GCST90016931	Gut microbiota abundance (family Clostridiaceae1 id.1869)	MR Egger	10	0.636864	0.424274	0.171732	-0.194712	1.46844	1.89054	0.823072	4.34246
		Weighted median	10	0.00943331	0.192731	0.960963	-0.368319	0.387186	1.00948	0.691896	1.47283
		Inverse variance weighted	10	0.0769457	0.152885	0.614758	-0.222708	0.3766	1.07998	0.800348	1.45732
		Simple mode	10	-0.0906348	0.313409	0.778987	-0.704916	0.523647	0.913351	0.49415	1.68817
		Weighted mode	10	-0.109934	0.335302	0.750512	-0.767126	0.547258	0.895893	0.464346	1.72851
ebi-a-GCST90016958	Gut microbiota abundance (family Victivallaceae id.2255)	MR Egger	12	-0.644353	0.389318	0.128909	-1.40742	0.118711	0.525002	0.244775	1.12604
		Weighted median	12	-0.198475	0.089262	0.0261813	-0.373428	-0.0235215	0.81998	0.68837	0.976753
		Inverse variance weighted	12	-0.113924	0.0853458	0.181924	-0.281202	0.0533537	0.892326	0.754876	1.0548
		Simple mode	12	-0.225462	0.157432	0.179907	-0.534029	0.0831049	0.798147	0.586238	1.08666
		Weighted mode	12	-0.222093	0.13595	0.130604	-0.488556	0.0443698	0.800841	0.613512	1.04537
ebi-a-GCST90016987	Gut microbiota abundance (genus Desulfovibrio id.3173)	MR Egger	9	-0.105232	0.342428	0.767548	-0.776391	0.565927	0.900116	0.460063	1.76108
		Weighted median	9	0.114827	0.147049	0.434878	-0.17339	0.403044	1.12168	0.84081	1.49637
		Inverse variance weighted	9	0.107981	0.114489	0.3456	-0.116417	0.33238	1.11403	0.890104	1.39428
		Simple mode	9	0.125753	0.236773	0.609765	-0.338322	0.589829	1.134	0.712966	1.80368
		Weighted mode	9	0.106701	0.222001	0.643647	-0.328421	0.541822	1.1126	0.72006	1.71914
ebi-a-GCST90016965	Gut microbiota abundance (genus Anaerofilum id.2053)	MR Egger	10	-0.215156	0.459743	0.652275	-1.11625	0.68594	0.806415	0.327505	1.98564
		Weighted median	10	0.0813792	0.108853	0.454698	-0.131973	0.294731	1.08478	0.876365	1.34277
		Inverse variance weighted	10	0.032372	0.0814034	0.69087	-0.127179	0.191923	1.0329	0.880576	1.21158
		Simple mode	10	0.178005	0.193618	0.381884	-0.201485	0.557496	1.19483	0.817516	1.74629
		Weighted mode	10	0.190215	0.195176	0.355233	-0.19233	0.57276	1.20951	0.825035	1.77315
ebi-a-GCST90017093	Gut microbiota abundance (order Bifidobacteriales id.432)	MR Egger	11	0.154071	0.373525	0.68964	-0.578038	0.886181	1.16657	0.560998	2.42585
		Weighted median	11	-0.0354838	0.158096	0.822411	-0.345352	0.274384	0.965138	0.707971	1.31572
		Inverse variance weighted	11	-0.0461411	0.114285	0.686406	-0.27014	0.177858	0.954907	0.763273	1.19466
		Simple mode	11	-0.0219606	0.250949	0.931994	-0.51382	0.469899	0.978279	0.598206	1.59983
		Weighted mode	11	-0.0346958	0.184351	0.85448	-0.396024	0.326632	0.965899	0.672991	1.38629
ebi-a-GCST90017058	Gut microbiota abundance (genus Ruminococcaceae UCG010 id.11367)	MR Egger	6	0.791453	0.688544	0.314421	-0.558094	2.141	2.2066	0.572299	8.50794
		Weighted median	6	0.225142	0.221257	0.308887	-0.208521	0.658806	1.2525	0.811784	1.93248
		Inverse variance weighted	6	0.0635404	0.259772	0.806766	-0.445613	0.572694	1.0656	0.640431	1.77304
		Simple mode	6	0.213649	0.334349	0.550943	-0.441674	0.868972	1.23819	0.642959	2.38446
		Weighted mode	6	0.324584	0.225776	0.210048	-0.117938	0.767106	1.38346	0.888751	2.15352
ebi-a-GCST90016913	Gut microbiota abundance (class Clostridia id.1859)	MR Egger	13	0.307511	0.341354	0.386963	-0.361544	0.976566	1.36004	0.6966	2.65532
		Weighted median	13	-0.0742602	0.165645	0.653929	-0.398924	0.250403	0.92843	0.671042	1.28454
		Inverse variance weighted	13	-0.0757526	0.121732	0.533751	-0.314347	0.162842	0.927045	0.730265	1.17685
		Simple mode	13	-0.0812235	0.270173	0.768838	-0.610763	0.448316	0.921988	0.542936	1.56567
		Weighted mode	13	-0.076852	0.258212	0.771075	-0.582948	0.429244	0.926027	0.55825	1.5361
ebi-a-GCST90016960	Gut microbiota abundance (genus Adlercreutzia id.812)	MR Egger	8	-0.891201	0.573494	0.171182	-2.01525	0.232847	0.410163	0.133287	1.26219
		Weighted median	8	0.12018	0.155453	0.439466	-0.184508	0.424869	1.1277	0.831513	1.52939
		Inverse variance weighted	8	0.079934	0.14524	0.582075	-0.204737	0.364605	1.08322	0.814862	1.43994
		Simple mode	8	0.107678	0.246751	0.675703	-0.375955	0.591311	1.11369	0.686633	1.80635
		Weighted mode	8	0.122731	0.224848	0.602129	-0.317971	0.563432	1.13058	0.727624	1.75669
ebi-a-GCST90017021	Gut microbiota abundance (genus Lachnospiraceae FCS020 group id.11314)	MR Egger	12	0.317059	0.298769	0.313549	-0.268529	0.902647	1.37308	0.764503	2.46612
		Weighted median	12	0.140001	0.153449	0.36158	-0.16076	0.440761	1.15027	0.851497	1.55389
		Inverse variance weighted	12	0.154214	0.113002	0.172349	-0.0672708	0.375699	1.16674	0.934942	1.45601
		Simple mode	12	0.187699	0.261967	0.488617	-0.325756	0.701154	1.20647	0.721981	2.01608
		Weighted mode	12	0.123733	0.235745	0.610096	-0.338327	0.585793	1.13171	0.712962	1.79641
ebi-a-GCST90017027	Gut microbiota abundance (genus Lachnospiraceae UCG008 id.11328)	MR Egger	10	0.290883	0.474218	0.556649	-0.638585	1.22035	1.33761	0.528039	3.38838
		Weighted median	10	-0.0715928	0.119225	0.548185	-0.305275	0.162089	0.93091	0.736921	1.17596
		Inverse variance weighted	10	-0.0367187	0.0907074	0.685622	-0.214505	0.141068	0.963947	0.806941	1.1515
		Simple mode	10	-0.103482	0.207655	0.630198	-0.510486	0.303522	0.901692	0.600204	1.35462
		Weighted mode	10	-0.109691	0.198576	0.594131	-0.4989	0.279517	0.896111	0.607198	1.32249
ebi-a-GCST90016919	Gut microbiota abundance (class Melainabacteria id.1589)	MR Egger	10	0.528965	0.400173	0.222767	-0.255375	1.3133	1.69717	0.774626	3.71844
		Weighted median	10	0.0764103	0.129453	0.55502	-0.177318	0.330139	1.07941	0.837514	1.39116
		Inverse variance weighted	10	-0.023152	0.140006	0.868657	-0.297564	0.25126	0.977114	0.742625	1.28564
		Simple mode	10	0.23439	0.220393	0.315252	-0.19758	0.666361	1.26414	0.820714	1.94714
		Weighted mode	10	0.191176	0.181933	0.320744	-0.165412	0.547764	1.21067	0.847544	1.72938
ebi-a-GCST90016981	Gut microbiota abundance (genus Collinsella id.815)	MR Egger	9	0.476576	0.587201	0.443735	-0.674338	1.62749	1.61055	0.509494	5.09108
		Weighted median	9	0.0541268	0.222483	0.807785	-0.38194	0.490194	1.05562	0.682536	1.63263
		Inverse variance weighted	9	0.0810667	0.152862	0.595887	-0.218543	0.380677	1.08444	0.803689	1.46327
		Simple mode	9	2.69425e-05	0.374651	0.999944	-0.734288	0.734342	1.00003	0.479847	2.08411
		Weighted mode	9	-0.0396686	0.381393	0.919722	-0.787199	0.707861	0.961108	0.455118	2.02965
ebi-a-GCST90017114	Gut microbiota abundance (phylum Firmicutes id.1672)	MR Egger	16	0.173107	0.253491	0.505818	-0.323735	0.66995	1.18899	0.723442	1.95414
		Weighted median	16	-0.0860158	0.1456	0.554675	-0.371391	0.199359	0.91758	0.689774	1.22062
		Inverse variance weighted	16	-0.17411	0.106971	0.103602	-0.383774	0.0355531	0.840204	0.681285	1.03619
		Simple mode	16	-0.0373539	0.22653	0.871228	-0.481353	0.406646	0.963335	0.617947	1.50177
		Weighted mode	16	-0.00591086	0.208693	0.977778	-0.41495	0.403128	0.994107	0.660374	1.4965
ebi-a-GCST90017081	Gut microbiota abundance (unknown genus id.1868)	MR Egger	9	0.630974	0.38737	0.147365	-0.128271	1.39022	1.87944	0.879615	4.01573
		Weighted median	9	0.23953	0.168526	0.155222	-0.0907808	0.569841	1.27065	0.913218	1.76799
		Inverse variance weighted	9	0.183263	0.127501	0.150619	-0.0666384	0.433165	1.20113	0.935533	1.54213
		Simple mode	9	0.379361	0.263693	0.1882	-0.137477	0.8962	1.46135	0.871554	2.45027
		Weighted mode	9	0.388267	0.275096	0.195818	-0.150921	0.927454	1.47442	0.859915	2.52807
ebi-a-GCST90016992	Gut microbiota abundance (genus Enterorhabdus id.820)	MR Egger	6	-0.252266	0.337476	0.496306	-0.91372	0.409187	0.777038	0.40103	1.50559
		Weighted median	6	0.0676883	0.164686	0.681063	-0.255097	0.390474	1.07003	0.774841	1.47768
		Inverse variance weighted	6	-0.0506531	0.128087	0.692505	-0.301704	0.200398	0.950608	0.739557	1.22189
		Simple mode	6	0.0891598	0.219412	0.701288	-0.340888	0.519208	1.09326	0.711138	1.6807
		Weighted mode	6	0.0875197	0.203051	0.684401	-0.310461	0.4855	1.09146	0.733109	1.62499
ebi-a-GCST90017074	Gut microbiota abundance (genus Turicibacter id.2162)	MR Egger	10	-0.520309	0.566393	0.385146	-1.63044	0.589822	0.594337	0.195844	1.80367
		Weighted median	10	0.0243052	0.152189	0.873114	-0.273985	0.322595	1.0246	0.760344	1.38071
		Inverse variance weighted	10	-0.0604444	0.129869	0.641627	-0.314988	0.194099	0.941346	0.729798	1.21422
		Simple mode	10	0.152403	0.254511	0.564068	-0.346439	0.651244	1.16463	0.707202	1.91793
		Weighted mode	10	-0.0181285	0.284651	0.950612	-0.576045	0.539788	0.982035	0.562117	1.71564
ebi-a-GCST90016979	Gut microbiota abundance (genus Clostridium innocuum group id.14397)	MR Egger	8	0.281794	0.622398	0.666635	-0.938105	1.50169	1.32551	0.391369	4.48929
		Weighted median	8	-0.154373	0.113646	0.174346	-0.377118	0.0683726	0.856952	0.685835	1.07076
		Inverse variance weighted	8	-0.0459103	0.117185	0.695224	-0.275593	0.183773	0.955128	0.759122	1.20174
		Simple mode	8	-0.174894	0.181421	0.367147	-0.530479	0.180691	0.839546	0.588323	1.19804
		Weighted mode	8	-0.171172	0.206786	0.435109	-0.576473	0.23413	0.842677	0.561877	1.26381
ebi-a-GCST90017003	Gut microbiota abundance (genus Eubacterium rectale group id.14374)	MR Egger	8	-0.394667	0.691945	0.58913	-1.75088	0.961545	0.673905	0.173621	2.61574
		Weighted median	8	-0.00687145	0.231129	0.976282	-0.459884	0.446142	0.993152	0.631357	1.56227
		Inverse variance weighted	8	0.107469	0.182899	0.556808	-0.251012	0.465951	1.11346	0.778013	1.59353
		Simple mode	8	-0.192195	0.404267	0.648968	-0.984558	0.600168	0.825146	0.373604	1.82243
		Weighted mode	8	-0.222305	0.353456	0.54935	-0.915078	0.470468	0.800671	0.400485	1.60074
ebi-a-GCST90016910	Gut microbiota abundance (class Bacilli id.1673)	MR Egger	18	0.481308	0.285656	0.111406	-0.0785787	1.04119	1.61819	0.924429	2.8326
		Weighted median	18	0.00159831	0.154076	0.991723	-0.30039	0.303587	1.0016	0.740529	1.35471
		Inverse variance weighted	18	0.0112311	0.106211	0.915786	-0.196942	0.219405	1.01129	0.821238	1.24534
		Simple mode	18	0.0157716	0.26588	0.95339	-0.505354	0.536897	1.0159	0.603292	1.71069
		Weighted mode	18	0.187334	0.230102	0.426826	-0.263666	0.638333	1.20603	0.76823	1.89332
ebi-a-GCST90016957	Gut microbiota abundance (family Verrucomicrobiaceae id.4036)	MR Egger	11	0.218281	0.466064	0.650671	-0.695206	1.13177	1.24394	0.498972	3.10113
		Weighted median	11	-0.144125	0.165814	0.384739	-0.46912	0.18087	0.86578	0.625553	1.19826
		Inverse variance weighted	11	-0.314399	0.141477	0.0262655	-0.591694	-0.0371041	0.730228	0.553389	0.963576
		Simple mode	11	-0.0618928	0.229277	0.792689	-0.511275	0.387489	0.939984	0.59973	1.47328
		Weighted mode	11	-0.0852607	0.207489	0.689801	-0.49194	0.321418	0.918273	0.611439	1.37908
ebi-a-GCST90016928	Gut microbiota abundance (family Bacteroidales S24 7group id.11173)	MR Egger	8	-0.0806314	0.425293	0.855881	-0.914207	0.752944	0.922534	0.400835	2.12324
		Weighted median	8	-0.0268601	0.138656	0.846398	-0.298627	0.244906	0.973497	0.741836	1.2775
		Inverse variance weighted	8	0.0482674	0.105728	0.648013	-0.158959	0.255494	1.04945	0.853031	1.2911
		Simple mode	8	-0.0603284	0.201393	0.773215	-0.455059	0.334402	0.941455	0.634411	1.3971
		Weighted mode	8	-0.0583294	0.202396	0.781544	-0.455026	0.338367	0.943339	0.634431	1.40266
ebi-a-GCST90017094	Gut microbiota abundance (order Burkholderiales id.2874)	MR Egger	10	-0.291955	0.446005	0.53109	-1.16612	0.582214	0.746802	0.311572	1.79
		Weighted median	10	-0.0334693	0.187189	0.858095	-0.400359	0.333421	0.967085	0.670079	1.39573
		Inverse variance weighted	10	-0.00973561	0.141158	0.945014	-0.286405	0.266933	0.990312	0.750959	1.30595
		Simple mode	10	-0.0125706	0.276512	0.964732	-0.554534	0.529392	0.987508	0.57434	1.6979
		Weighted mode	10	0.00183151	0.286344	0.995036	-0.559403	0.563066	1.00183	0.57155	1.75605
ebi-a-GCST90017085	Gut microbiota abundance (unknown genus id.2755)	MR Egger	13	-0.175555	0.371154	0.645462	-0.903017	0.551908	0.838991	0.405345	1.73656
		Weighted median	13	-0.0279165	0.122477	0.819699	-0.267971	0.212138	0.97247	0.76493	1.23632
		Inverse variance weighted	13	0.119165	0.0981342	0.22463	-0.073178	0.311508	1.12656	0.929435	1.36548
		Simple mode	13	-0.0642221	0.202246	0.756288	-0.460625	0.332181	0.937797	0.630889	1.39401
		Weighted mode	13	-0.0549191	0.163624	0.742936	-0.375623	0.265784	0.946562	0.686861	1.30445
ebi-a-GCST90016977	Gut microbiota abundance (genus Catenibacterium id.2153)	MR Egger	4	1.54504	1.30493	0.358062	-1.01263	4.10271	4.68815	0.363262	60.5039
		Weighted median	4	0.285214	0.133997	0.0332952	0.0225793	0.547849	1.33005	1.02284	1.72953
		Inverse variance weighted	4	0.289074	0.10438	0.00561521	0.0844895	0.493658	1.33519	1.08816	1.6383
		Simple mode	4	0.420279	0.204894	0.132611	0.0186858	0.821872	1.52239	1.01886	2.27475
		Weighted mode	4	0.410626	0.193812	0.124339	0.0307533	0.790498	1.50776	1.03123	2.20449
ebi-a-GCST90017115	Gut microbiota abundance (phylum Lentisphaerae id.2238)	MR Egger	9	-0.173079	0.347892	0.634076	-0.854946	0.508789	0.841071	0.425306	1.66328
		Weighted median	9	-0.128938	0.110459	0.243096	-0.345438	0.087563	0.879029	0.70791	1.09151
		Inverse variance weighted	9	-0.167341	0.0854684	0.0502386	-0.334859	0.000177177	0.845911	0.715439	1.00018
		Simple mode	9	-0.160792	0.171283	0.375333	-0.496507	0.174923	0.851469	0.608653	1.19115
		Weighted mode	9	-0.15161	0.179475	0.422797	-0.50338	0.20016	0.859324	0.604484	1.2216
ebi-a-GCST90016945	Gut microbiota abundance (family Peptococcaceae id.2024)	MR Egger	9	0.13459	0.310799	0.678013	-0.474577	0.743757	1.14407	0.622148	2.10382
		Weighted median	9	0.0378594	0.146151	0.795603	-0.248597	0.324316	1.03859	0.779894	1.38308
		Inverse variance weighted	9	0.017217	0.112273	0.878123	-0.202838	0.237272	1.01737	0.81641	1.26779
		Simple mode	9	-0.157199	0.221643	0.49832	-0.591619	0.277222	0.854534	0.553431	1.31946
		Weighted mode	9	0.129028	0.213793	0.56288	-0.290007	0.548063	1.13772	0.748259	1.7299
ebi-a-GCST90017032	Gut microbiota abundance (genus Marvinbryantia id.2005)	MR Egger	10	-0.432445	0.494133	0.406994	-1.40094	0.536055	0.648921	0.246364	1.70925
		Weighted median	10	0.0343876	0.178164	0.846951	-0.314814	0.383589	1.03499	0.729925	1.46754
		Inverse variance weighted	10	0.135863	0.125891	0.280495	-0.110884	0.382609	1.14552	0.895043	1.4661
		Simple mode	10	-0.117035	0.25516	0.657344	-0.617148	0.383078	0.889554	0.539481	1.46679
		Weighted mode	10	-0.0481551	0.23492	0.842145	-0.508598	0.412288	0.952986	0.601338	1.51027
ebi-a-GCST90016954	Gut microbiota abundance (unknown family id.1000005471)	MR Egger	13	0.114194	0.30924	0.718935	-0.491917	0.720305	1.12097	0.611453	2.05506
		Weighted median	13	-0.0602213	0.126247	0.633355	-0.307666	0.187224	0.941556	0.735161	1.2059
		Inverse variance weighted	13	-0.00018476	0.0984467	0.998503	-0.19314	0.192771	0.999815	0.824366	1.2126
		Simple mode	13	-0.170719	0.231297	0.474645	-0.62406	0.282623	0.843059	0.535765	1.3266
		Weighted mode	13	-0.179568	0.211489	0.412463	-0.594086	0.23495	0.835631	0.552067	1.26485
ebi-a-GCST90017083	Gut microbiota abundance (unknown genus id.2041)	MR Egger	12	0.0439921	0.456307	0.925101	-0.850369	0.938353	1.04497	0.427257	2.55577
		Weighted median	12	0.0220157	0.132241	0.867778	-0.237177	0.281208	1.02226	0.788852	1.32473
		Inverse variance weighted	12	0.0404295	0.135971	0.766209	-0.226075	0.306934	1.04126	0.797659	1.35925
		Simple mode	12	0.20075	0.212776	0.365696	-0.216291	0.617791	1.22232	0.805501	1.85483
		Weighted mode	12	0.206519	0.215137	0.357708	-0.215149	0.628187	1.22939	0.806422	1.87421
ebi-a-GCST90016975	Gut microbiota abundance (genus Butyrivibrio id.1993)	MR Egger	15	-0.202844	0.228959	0.391744	-0.651604	0.245916	0.816406	0.521209	1.27879
		Weighted median	15	0.00073177	0.071991	0.99189	-0.140371	0.141834	1.00073	0.869036	1.15239
		Inverse variance weighted	15	0.0488598	0.0536274	0.362244	-0.05625	0.15397	1.05007	0.945303	1.16646
		Simple mode	15	-0.0285829	0.134813	0.835148	-0.292817	0.235652	0.971822	0.746158	1.26573
		Weighted mode	15	-0.0404693	0.112576	0.724598	-0.261119	0.180181	0.960339	0.770189	1.19743
ebi-a-GCST90016991	Gut microbiota abundance (genus Eisenbergiella id.11304)	MR Egger	11	-1.33854	0.982515	0.2062	-3.26427	0.587188	0.262228	0.0382248	1.79892
		Weighted median	11	-0.0921018	0.131223	0.482759	-0.349299	0.165096	0.912012	0.705182	1.17951
		Inverse variance weighted	11	0.0547702	0.139437	0.69447	-0.218526	0.328066	1.0563	0.803703	1.38828
		Simple mode	11	-0.191784	0.21401	0.391237	-0.611244	0.227675	0.825485	0.542675	1.25568
		Weighted mode	11	-0.16948	0.190579	0.394737	-0.543014	0.204055	0.844104	0.580995	1.22637
ebi-a-GCST90016986	Gut microbiota abundance (genus Defluviitaleaceae UCG011 id.11287)	MR Egger	9	-0.0559516	0.404756	0.893947	-0.849272	0.737369	0.945585	0.427726	2.09043
		Weighted median	9	-0.0255201	0.144734	0.860039	-0.309198	0.258158	0.974803	0.734035	1.29454
		Inverse variance weighted	9	-0.0408391	0.112149	0.715746	-0.260651	0.178973	0.959984	0.77055	1.19599
		Simple mode	9	0.0865338	0.215342	0.69832	-0.335536	0.508604	1.09039	0.714955	1.66297
		Weighted mode	9	0.0683681	0.212896	0.756338	-0.348908	0.485644	1.07076	0.705458	1.62522
ebi-a-GCST90017054	Gut microbiota abundance (genus Ruminococcaceae UCG003 id.11361)	MR Egger	12	-0.00417443	0.376891	0.991381	-0.742881	0.734532	0.995834	0.475741	2.08451
		Weighted median	12	0.0282058	0.150617	0.851451	-0.267004	0.323416	1.02861	0.76567	1.38184
		Inverse variance weighted	12	0.00875741	0.114864	0.939227	-0.216376	0.233891	1.0088	0.805432	1.26351
		Simple mode	12	0.147699	0.26569	0.589402	-0.373053	0.668451	1.15916	0.688629	1.95121
		Weighted mode	12	-0.157261	0.266096	0.56647	-0.67881	0.364287	0.854481	0.50722	1.43949
ebi-a-GCST90017118	Gut microbiota abundance (phylum Verrucomicrobia id.3982)	MR Egger	12	0.237759	0.282721	0.420022	-0.316375	0.791892	1.2684	0.728786	2.20757
		Weighted median	12	-0.0315414	0.146244	0.829239	-0.318179	0.255096	0.968951	0.727473	1.29059
		Inverse variance weighted	12	-0.0630831	0.107569	0.557576	-0.273918	0.147751	0.938865	0.760395	1.15922
		Simple mode	12	-0.000839832	0.215253	0.996957	-0.422736	0.421056	0.999161	0.655252	1.52357
		Weighted mode	12	0.0109967	0.21314	0.959777	-0.406757	0.42875	1.01106	0.665806	1.53534
ebi-a-GCST90017056	Gut microbiota abundance (genus Ruminococcaceae UCG005 id.11363)	MR Egger	14	0.305777	0.306869	0.338704	-0.295686	0.90724	1.35768	0.744021	2.47748
		Weighted median	14	0.135861	0.149548	0.363625	-0.157252	0.428974	1.14552	0.854488	1.53568
		Inverse variance weighted	14	0.026212	0.112388	0.815584	-0.194068	0.246492	1.02656	0.823602	1.27953
		Simple mode	14	0.134614	0.283438	0.642716	-0.420925	0.690152	1.14409	0.656439	1.99402
		Weighted mode	14	0.18408	0.233949	0.445486	-0.274461	0.64262	1.20211	0.759982	1.90146
ebi-a-GCST90017065	Gut microbiota abundance (genus Ruminococcus gnavus group id.14376)	MR Egger	11	-0.333036	0.50273	0.524279	-1.31839	0.652314	0.716744	0.267567	1.91998
		Weighted median	11	-0.0237995	0.128595	0.853172	-0.275847	0.228247	0.976481	0.758929	1.2564
		Inverse variance weighted	11	0.0403003	0.103146	0.69601	-0.161865	0.242465	1.04112	0.850556	1.27439
		Simple mode	11	-0.165672	0.247683	0.51871	-0.65113	0.319786	0.847324	0.521456	1.37683
		Weighted mode	11	-0.186521	0.228579	0.433504	-0.634535	0.261493	0.829841	0.530182	1.29887
ebi-a-GCST90016988	Gut microbiota abundance (genus Dialister id.2183)	MR Egger	11	-0.67558	0.481357	0.194019	-1.61904	0.26788	0.508861	0.198089	1.30719
		Weighted median	11	-0.0355191	0.149313	0.811971	-0.328172	0.257134	0.965104	0.720239	1.29322
		Inverse variance weighted	11	-0.0175114	0.117584	0.881612	-0.247977	0.212954	0.982641	0.780378	1.23733
		Simple mode	11	-0.0463259	0.25128	0.857416	-0.538834	0.446182	0.954731	0.583428	1.56234
		Weighted mode	11	-0.0502894	0.235587	0.835254	-0.51204	0.411461	0.950954	0.599272	1.50902
ebi-a-GCST90017012	Gut microbiota abundance (genus Gordonibacter id.821)	MR Egger	11	0.192029	0.290334	0.52492	-0.377025	0.761083	1.21171	0.685899	2.14059
		Weighted median	11	-0.0387153	0.0865613	0.654688	-0.208375	0.130945	0.962025	0.811902	1.1399
		Inverse variance weighted	11	-0.0152824	0.0669771	0.819512	-0.146558	0.115993	0.984834	0.863676	1.12299
		Simple mode	11	-0.051018	0.138945	0.721135	-0.32335	0.221314	0.950262	0.723721	1.24772
		Weighted mode	11	-0.0457763	0.131478	0.734933	-0.303473	0.211921	0.955256	0.73825	1.23605
ebi-a-GCST90016966	Gut microbiota abundance (genus Anaerostipes id.1991)	MR Egger	13	-0.103382	0.474567	0.831538	-1.03353	0.82677	0.901782	0.355747	2.28592
		Weighted median	13	-0.159386	0.175052	0.362555	-0.502488	0.183716	0.852667	0.605024	1.20167
		Inverse variance weighted	13	-0.101087	0.131094	0.440648	-0.358031	0.155858	0.903855	0.699051	1.16866
		Simple mode	13	-0.235481	0.306466	0.457119	-0.836153	0.365192	0.790191	0.433374	1.44079
		Weighted mode	13	-0.182907	0.289945	0.539978	-0.751199	0.385385	0.832846	0.4718	1.47018
ebi-a-GCST90016918	Gut microbiota abundance (class Lentisphaeria id.2250)	MR Egger	8	-0.243948	0.339343	0.49924	-0.909061	0.421164	0.783528	0.402902	1.52373
		Weighted median	8	-0.157988	0.117759	0.179719	-0.388796	0.0728198	0.85386	0.677873	1.07554
		Inverse variance weighted	8	-0.20534	0.0884286	0.0202275	-0.37866	-0.0320201	0.81437	0.684778	0.968487
		Simple mode	8	-0.154742	0.190766	0.443976	-0.528643	0.21916	0.856637	0.589404	1.24503
		Weighted mode	8	-0.146554	0.164532	0.402648	-0.469037	0.175929	0.863679	0.625605	1.19235
ebi-a-GCST90016936	Gut microbiota abundance (family Enterobacteriaceae id.3469)	MR Egger	7	0.684506	1.2758	0.614593	-1.81606	3.18507	1.98279	0.162666	24.1689
		Weighted median	7	-0.0244308	0.236908	0.917865	-0.48877	0.439908	0.975865	0.613381	1.55256
		Inverse variance weighted	7	-0.194124	0.204144	0.341647	-0.594246	0.205999	0.823556	0.551978	1.22875
		Simple mode	7	0.0947547	0.428432	0.832298	-0.744973	0.934482	1.09939	0.474747	2.5459
		Weighted mode	7	0.114862	0.385529	0.775801	-0.640775	0.8705	1.12172	0.526884	2.3881
ebi-a-GCST90017101	Gut microbiota abundance (order Lactobacillales id.1800)	MR Egger	15	0.539944	0.305556	0.100665	-0.0589446	1.13883	1.71591	0.942759	3.12312
		Weighted median	15	0.271287	0.168831	0.108087	-0.0596227	0.602196	1.31165	0.94212	1.82612
		Inverse variance weighted	15	0.022204	0.128465	0.862776	-0.229587	0.273995	1.02245	0.794862	1.31521
		Simple mode	15	0.251355	0.312375	0.434469	-0.360899	0.863609	1.28577	0.697049	2.3717
		Weighted mode	15	0.277262	0.251732	0.289292	-0.216133	0.770656	1.31951	0.805628	2.16118
ebi-a-GCST90017025	Gut microbiota abundance (genus Lachnospiraceae UCG001 id.11321)	MR Egger	13	-0.119223	0.410693	0.776988	-0.924182	0.685735	0.887609	0.396856	1.98523
		Weighted median	13	0.0183299	0.131731	0.889334	-0.239863	0.276523	1.0185	0.786736	1.31854
		Inverse variance weighted	13	-0.0514429	0.0937478	0.583186	-0.235189	0.132303	0.949858	0.790422	1.14145
		Simple mode	13	0.114044	0.237061	0.639116	-0.350596	0.578685	1.1208	0.704268	1.78369
		Weighted mode	13	0.110054	0.225539	0.634373	-0.332003	0.55211	1.11634	0.717485	1.73691
ebi-a-GCST90017055	Gut microbiota abundance (genus Ruminococcaceae UCG004 id.11362)	MR Egger	11	0.298711	0.755921	0.701926	-1.18289	1.78032	1.34812	0.306391	5.93173
		Weighted median	11	-0.00166035	0.144959	0.990861	-0.28578	0.282459	0.998341	0.751428	1.32639
		Inverse variance weighted	11	-0.0735263	0.130855	0.574191	-0.330002	0.18295	0.929112	0.718922	1.20075
		Simple mode	11	-0.0187496	0.200666	0.927402	-0.412055	0.374556	0.981425	0.662288	1.45435
		Weighted mode	11	-0.0131925	0.202652	0.949378	-0.410391	0.384006	0.986894	0.663391	1.46815
ebi-a-GCST90017103	Gut microbiota abundance (order Mollicutes RF9 id.11579)	MR Egger	13	0.114194	0.30924	0.718935	-0.491917	0.720305	1.12097	0.611453	2.05506
		Weighted median	13	-0.0602213	0.131746	0.647597	-0.318443	0.198	0.941556	0.727281	1.21896
		Inverse variance weighted	13	-0.00018476	0.0984467	0.998503	-0.19314	0.192771	0.999815	0.824366	1.2126
		Simple mode	13	-0.170719	0.221586	0.45594	-0.605026	0.263589	0.843059	0.54606	1.30159
		Weighted mode	13	-0.179568	0.227866	0.445959	-0.626185	0.267048	0.835631	0.534628	1.3061
ebi-a-GCST90016940	Gut microbiota abundance (family Lachnospiraceae id.1987)	MR Egger	16	0.740752	0.608039	0.243257	-0.451004	1.93251	2.09751	0.636988	6.90681
		Weighted median	16	-0.0198339	0.190747	0.917185	-0.393697	0.35403	0.980361	0.674558	1.4248
		Inverse variance weighted	16	-0.0558002	0.179719	0.756191	-0.408049	0.296449	0.945728	0.664946	1.34507
		Simple mode	16	-0.0746926	0.3112	0.813568	-0.684644	0.535259	0.928029	0.50427	1.70789
		Weighted mode	16	-0.088673	0.310827	0.77933	-0.697894	0.520548	0.915145	0.497632	1.68295
ebi-a-GCST90017030	Gut microbiota abundance (genus Lactobacillus id.1837)	MR Egger	8	0.110391	0.234112	0.653919	-0.348468	0.56925	1.11671	0.705769	1.76694
		Weighted median	8	-0.00602965	0.120815	0.960196	-0.242827	0.230767	0.993988	0.784408	1.25957
		Inverse variance weighted	8	-0.0639126	0.0909933	0.482437	-0.242259	0.114434	0.938087	0.784852	1.12124
		Simple mode	8	-0.0420365	0.163492	0.804482	-0.36248	0.278407	0.958835	0.695948	1.32102
		Weighted mode	8	-0.00178328	0.137185	0.989991	-0.270665	0.267099	0.998218	0.762872	1.30617
ebi-a-GCST90017117	Gut microbiota abundance (phylum Tenericutes id.3919)	MR Egger	12	0.151275	0.363613	0.686172	-0.561405	0.863956	1.16332	0.570407	2.37253
		Weighted median	12	0.0823525	0.142737	0.563972	-0.197412	0.362117	1.08584	0.820852	1.43637
		Inverse variance weighted	12	0.0491213	0.107095	0.646469	-0.160784	0.259027	1.05035	0.851476	1.29567
		Simple mode	12	-0.208855	0.25141	0.423789	-0.701619	0.28391	0.811513	0.495782	1.32831
		Weighted mode	12	-0.192717	0.236152	0.431777	-0.655575	0.270141	0.824715	0.519143	1.31015
ebi-a-GCST90017116	Gut microbiota abundance (phylum Proteobacteria id.2375)	MR Egger	12	0.332302	0.422881	0.4502	-0.496545	1.16115	1.39417	0.60863	3.1936
		Weighted median	12	-0.00725524	0.184216	0.968584	-0.368318	0.353807	0.992771	0.691897	1.42448
		Inverse variance weighted	12	-0.169639	0.155909	0.276568	-0.475221	0.135943	0.84397	0.621748	1.14562
		Simple mode	12	-0.0741633	0.307696	0.813967	-0.677248	0.528921	0.92852	0.508013	1.6971
		Weighted mode	12	0.0164643	0.253662	0.949413	-0.480714	0.513642	1.0166	0.618342	1.67137
ebi-a-GCST90017047	Gut microbiota abundance (genus Romboutsia id.11347)	MR Egger	13	-0.149584	0.480361	0.761319	-1.09109	0.791923	0.861066	0.33585	2.20764
		Weighted median	13	-0.0510311	0.178764	0.775287	-0.401409	0.299347	0.950249	0.669376	1.34898
		Inverse variance weighted	13	-0.155211	0.159057	0.329155	-0.466963	0.156541	0.856235	0.626903	1.16946
		Simple mode	13	-0.111635	0.291269	0.708221	-0.682522	0.459251	0.89437	0.505341	1.58289
		Weighted mode	13	-0.138071	0.259671	0.604626	-0.647026	0.370883	0.871037	0.523601	1.44901
ebi-a-GCST90016956	Gut microbiota abundance (family Veillonellaceae id.2172)	MR Egger	19	-0.161849	0.183477	0.390013	-0.521463	0.197765	0.85057	0.593651	1.21868
		Weighted median	19	-0.0282198	0.129551	0.827563	-0.282139	0.2257	0.972175	0.754169	1.2532
		Inverse variance weighted	19	-0.0486146	0.0905065	0.591171	-0.226007	0.128778	0.952548	0.797712	1.13744
		Simple mode	19	0.0941997	0.220142	0.673796	-0.337278	0.525677	1.09878	0.71371	1.6916
		Weighted mode	19	0.0128739	0.160586	0.936988	-0.301874	0.327622	1.01296	0.739431	1.38766
ebi-a-GCST90017039	Gut microbiota abundance (genus Parabacteroides id.954)	MR Egger	5	-2.04048	1.24655	0.200173	-4.48373	0.402758	0.129966	0.0112913	1.49594
		Weighted median	5	-0.00345298	0.259274	0.989374	-0.51163	0.504724	0.996553	0.599517	1.65653
		Inverse variance weighted	5	-0.145947	0.232285	0.529803	-0.601226	0.309333	0.864204	0.548139	1.36252
		Simple mode	5	-0.0153649	0.346859	0.966791	-0.695208	0.664478	0.984753	0.498971	1.94348
		Weighted mode	5	-0.0200995	0.311626	0.951668	-0.630887	0.590688	0.980101	0.53212	1.80523
ebi-a-GCST90016935	Gut microbiota abundance (family Desulfovibrionaceae id.3169)	MR Egger	10	0.205294	0.298937	0.511654	-0.380623	0.79121	1.22789	0.683436	2.20606
		Weighted median	10	0.0857226	0.160585	0.59347	-0.229024	0.40047	1.0895	0.795309	1.49253
		Inverse variance weighted	10	0.00941934	0.124075	0.939485	-0.233767	0.252606	1.00946	0.791546	1.28738
		Simple mode	10	0.122193	0.255766	0.644216	-0.379108	0.623494	1.12997	0.684472	1.86543
		Weighted mode	10	0.165585	0.215811	0.462574	-0.257404	0.588574	1.18008	0.773056	1.80142
ebi-a-GCST90016934	Gut microbiota abundance (family Defluviitaleaceae id.1924)	MR Egger	11	-0.1066	0.342322	0.762587	-0.777551	0.564351	0.898885	0.45953	1.75831
		Weighted median	11	0.0247758	0.133762	0.853054	-0.237397	0.286949	1.02509	0.788678	1.33236
		Inverse variance weighted	11	0.030872	0.100257	0.758138	-0.165633	0.227377	1.03135	0.847357	1.2553
		Simple mode	11	0.00225885	0.222113	0.992086	-0.433082	0.4376	1.00226	0.648507	1.54899
		Weighted mode	11	-0.0506712	0.212631	0.816456	-0.467427	0.366085	0.950591	0.626612	1.44208
ebi-a-GCST90016947	Gut microbiota abundance (family Porphyromonadaceae id.943)	MR Egger	9	-1.20859	1.13728	0.323198	-3.43766	1.02048	0.298618	0.0321399	2.77452
		Weighted median	9	-0.2202	0.250736	0.379827	-0.711643	0.271242	0.802358	0.490837	1.31159
		Inverse variance weighted	9	-0.0957396	0.255586	0.707967	-0.596688	0.405209	0.908701	0.550632	1.49962
		Simple mode	9	-0.327892	0.420941	0.458429	-1.15294	0.497152	0.720441	0.315709	1.64403
		Weighted mode	9	-0.294487	0.357057	0.433409	-0.994319	0.405345	0.744914	0.369975	1.49982
ebi-a-GCST90017050	Gut microbiota abundance (genus Ruminiclostridium6 id.11356)	MR Egger	16	-0.00624472	0.307645	0.984092	-0.609228	0.596739	0.993775	0.54377	1.81619
		Weighted median	16	-0.118608	0.140545	0.398714	-0.394076	0.156859	0.888156	0.674303	1.16983
		Inverse variance weighted	16	-0.130519	0.116486	0.262514	-0.35883	0.0977932	0.87764	0.698493	1.10273
		Simple mode	16	-0.174153	0.241321	0.481598	-0.647142	0.298835	0.840168	0.52354	1.34829
		Weighted mode	16	-0.167881	0.250763	0.513363	-0.659377	0.323615	0.845454	0.517173	1.38211
ebi-a-GCST90016990	Gut microbiota abundance (genus Eggerthella id.819)	MR Egger	10	-0.538092	0.422808	0.238877	-1.36679	0.290611	0.583861	0.254923	1.33724
		Weighted median	10	0.0701148	0.119067	0.555949	-0.163256	0.303486	1.07263	0.849373	1.35457
		Inverse variance weighted	10	0.0564649	0.0961184	0.5569	-0.131927	0.244857	1.05809	0.876405	1.27744
		Simple mode	10	0.0646394	0.182109	0.730804	-0.292295	0.421574	1.06677	0.746548	1.52436
		Weighted mode	10	0.0553658	0.179544	0.76482	-0.296541	0.407273	1.05693	0.743385	1.50271
ebi-a-GCST90017104	Gut microbiota abundance (order NB1n id.3953)	MR Egger	12	-0.24897	0.293882	0.41671	-0.824979	0.327038	0.779603	0.438244	1.38685
		Weighted median	12	-0.0284231	0.0954477	0.765866	-0.215501	0.158654	0.971977	0.806138	1.17193
		Inverse variance weighted	12	-0.0306376	0.0722853	0.67168	-0.172317	0.111042	0.969827	0.841712	1.11744
		Simple mode	12	-0.052482	0.161076	0.750674	-0.368192	0.263228	0.948871	0.691985	1.30112
		Weighted mode	12	-0.0135528	0.162966	0.935216	-0.332966	0.30586	0.986539	0.716795	1.35779
ebi-a-GCST90016978	Gut microbiota abundance (genus Christensenellaceae R 7group id.11283)	MR Egger	9	-0.162187	0.534543	0.770395	-1.20989	0.885517	0.850283	0.29823	2.42424
		Weighted median	9	0.0320671	0.21853	0.883337	-0.396252	0.460386	1.03259	0.672837	1.58469
		Inverse variance weighted	9	0.0813006	0.159122	0.609398	-0.230578	0.393179	1.0847	0.794074	1.48168
		Simple mode	9	-0.100277	0.337138	0.77371	-0.761067	0.560512	0.904587	0.467168	1.75157
		Weighted mode	9	-0.0847427	0.310197	0.791627	-0.692728	0.523243	0.918749	0.50021	1.68749
ebi-a-GCST90016909	Gut microbiota abundance (class Alphaproteobacteria id.2379)	MR Egger	7	0.578223	0.562753	0.351305	-0.524773	1.68122	1.78287	0.59169	5.3721
		Weighted median	7	0.0314825	0.173328	0.855869	-0.308241	0.371205	1.03198	0.734739	1.44948
		Inverse variance weighted	7	0.00451667	0.15147	0.976211	-0.292364	0.301397	1.00453	0.746497	1.35175
		Simple mode	7	0.00667845	0.232542	0.97802	-0.449105	0.462462	1.0067	0.638199	1.58798
		Weighted mode	7	0.0254246	0.22633	0.914223	-0.418183	0.469032	1.02575	0.658242	1.59845
ebi-a-GCST90017019	Gut microbiota abundance (genus Intestinimonas id.2062)	MR Egger	16	-0.310432	0.286842	0.297434	-0.872642	0.251778	0.73313	0.417846	1.28631
		Weighted median	16	-0.0012958	0.137253	0.992467	-0.270311	0.267719	0.998705	0.763142	1.30698
		Inverse variance weighted	16	0.0109966	0.10554	0.917016	-0.195862	0.217855	1.01106	0.822126	1.24341
		Simple mode	16	0.164938	0.221207	0.467417	-0.268628	0.598505	1.17932	0.764427	1.8194
		Weighted mode	16	0.0575887	0.193998	0.77065	-0.322647	0.437824	1.05928	0.724229	1.54933
ebi-a-GCST90017068	Gut microbiota abundance (genus Senegalimassilia id.11160)	MR Egger	5	0.893679	0.54748	0.201109	-0.179382	1.96674	2.4441	0.835787	7.14733
		Weighted median	5	-0.140622	0.19089	0.461326	-0.514767	0.233523	0.868817	0.59764	1.26304
		Inverse variance weighted	5	-0.102602	0.155622	0.509701	-0.407621	0.202417	0.902486	0.665231	1.22436
		Simple mode	5	-0.14275	0.250253	0.598907	-0.633246	0.347747	0.866971	0.530866	1.41587
		Weighted mode	5	-0.140803	0.256408	0.612126	-0.643362	0.361756	0.86866	0.525523	1.43585
ebi-a-GCST90017052	Gut microbiota abundance (genus Ruminococcaceae NK4A214 group id.11358)	MR Egger	13	-0.230334	0.390834	0.56754	-0.996369	0.535701	0.794268	0.369217	1.70865
		Weighted median	13	-0.1509	0.15747	0.337924	-0.459541	0.157742	0.859934	0.631573	1.17086
		Inverse variance weighted	13	-0.1279	0.11855	0.280646	-0.360257	0.104458	0.879942	0.697497	1.11011
		Simple mode	13	0.1629	0.285446	0.578741	-0.396573	0.722374	1.17692	0.672621	2.05932
		Weighted mode	13	-0.395105	0.278733	0.181774	-0.941422	0.151211	0.673609	0.390073	1.16324
ebi-a-GCST90017057	Gut microbiota abundance (genus Ruminococcaceae UCG009 id.11366)	MR Egger	11	0.224005	0.471606	0.646113	-0.700343	1.14835	1.25108	0.496415	3.153
		Weighted median	11	0.0335376	0.130041	0.796483	-0.221342	0.288417	1.03411	0.801443	1.33431
		Inverse variance weighted	11	-0.064177	0.1191	0.589989	-0.297612	0.169258	0.937839	0.742589	1.18443
		Simple mode	11	0.0810089	0.206184	0.702641	-0.323111	0.485129	1.08438	0.723894	1.62438
		Weighted mode	11	0.0663324	0.172017	0.707858	-0.270821	0.403486	1.06858	0.762753	1.49703
ebi-a-GCST90017022	Gut microbiota abundance (genus Lachnospiraceae NC2004 group id.11316)	MR Egger	9	0.0625979	0.619356	0.922329	-1.15134	1.27654	1.0646	0.316213	3.5842
		Weighted median	9	0.177203	0.147674	0.230155	-0.112238	0.466645	1.19387	0.893831	1.59463
		Inverse variance weighted	9	-0.0596352	0.142834	0.676303	-0.33959	0.22032	0.942108	0.712062	1.24648
		Simple mode	9	0.210927	0.266706	0.451832	-0.311816	0.73367	1.23482	0.732116	2.08271
		Weighted mode	9	0.200007	0.246844	0.441227	-0.283807	0.68382	1.22141	0.752912	1.98143
ebi-a-GCST90016924	Gut microbiota abundance (family Acidaminococcaceae id.2166)	MR Egger	7	-0.559306	0.587995	0.38518	-1.71178	0.593165	0.571606	0.180545	1.80971
		Weighted median	7	-0.288727	0.186549	0.121687	-0.654363	0.0769082	0.749216	0.519773	1.07994
		Inverse variance weighted	7	-0.00243576	0.194019	0.989983	-0.382713	0.377842	0.997567	0.682008	1.45913
		Simple mode	7	-0.347743	0.349899	0.358676	-1.03355	0.338059	0.70628	0.355744	1.40222
		Weighted mode	7	-0.290302	0.328468	0.410814	-0.9341	0.353496	0.748038	0.392939	1.42404
ebi-a-GCST90016908	Gut microbiota abundance (class Actinobacteria id.419)	MR Egger	15	-0.0855837	0.300349	0.780173	-0.674267	0.5031	0.917976	0.50953	1.65384
		Weighted median	15	-0.0332272	0.15019	0.82491	-0.3276	0.261146	0.967319	0.720651	1.29842
		Inverse variance weighted	15	-0.0569042	0.103974	0.584177	-0.260693	0.146885	0.944685	0.770517	1.15822
		Simple mode	15	-0.00294523	0.2377	0.990289	-0.468836	0.462946	0.997059	0.62573	1.58875
		Weighted mode	15	-0.024917	0.192836	0.899027	-0.402875	0.353041	0.975391	0.668396	1.42339
ebi-a-GCST90017048	Gut microbiota abundance (genus Roseburia id.2012)	MR Egger	13	0.0966417	0.480791	0.844363	-0.845709	1.03899	1.10147	0.429253	2.82637
		Weighted median	13	0.0760081	0.183787	0.679192	-0.284215	0.436231	1.07897	0.752605	1.54687
		Inverse variance weighted	13	-0.0218102	0.153868	0.887281	-0.323392	0.279771	0.978426	0.72369	1.32283
		Simple mode	13	0.250473	0.319935	0.448868	-0.376599	0.877545	1.28463	0.686191	2.40499
		Weighted mode	13	0.199814	0.298685	0.516173	-0.385609	0.785237	1.22118	0.680037	2.19293
ebi-a-GCST90017020	Gut microbiota abundance (genus Lachnoclostridium id.11308)	MR Egger	13	0.388201	0.436406	0.392751	-0.467155	1.24356	1.47433	0.626783	3.46793
		Weighted median	13	-0.17871	0.174921	0.306941	-0.521555	0.164135	0.836348	0.593597	1.17837
		Inverse variance weighted	13	-0.0901886	0.127928	0.480814	-0.340928	0.160551	0.913759	0.71111	1.17416
		Simple mode	13	-0.294584	0.34289	0.407109	-0.966648	0.377481	0.744841	0.380356	1.45861
		Weighted mode	13	-0.244386	0.267235	0.378464	-0.768167	0.279395	0.783185	0.463862	1.32233
ebi-a-GCST90017100	Gut microbiota abundance (order Gastranaerophilales id.1591)	MR Egger	9	0.297655	0.402248	0.483387	-0.490752	1.08606	1.3467	0.612166	2.96258
		Weighted median	9	0.192142	0.124151	0.121707	-0.0511938	0.435479	1.21184	0.950094	1.5457
		Inverse variance weighted	9	0.0859495	0.128667	0.504134	-0.166238	0.338137	1.08975	0.846845	1.40233
		Simple mode	9	0.212649	0.182963	0.278629	-0.145957	0.571256	1.23695	0.864195	1.77049
		Weighted mode	9	0.207999	0.172917	0.26341	-0.130919	0.546917	1.23121	0.877289	1.72792
ebi-a-GCST90017000	Gut microbiota abundance (genus Eubacterium hallii group id.11338)	MR Egger	14	0.396488	0.239724	0.124042	-0.0733711	0.866347	1.48659	0.929256	2.37821
		Weighted median	14	0.072737	0.158718	0.646751	-0.238349	0.383823	1.07545	0.787927	1.46789
		Inverse variance weighted	14	0.00985881	0.125343	0.937307	-0.235814	0.255531	1.00991	0.789928	1.29115
		Simple mode	14	-0.0484002	0.310218	0.878414	-0.656427	0.559627	0.952752	0.518701	1.75002
		Weighted mode	14	0.160601	0.246307	0.525738	-0.32216	0.643363	1.17422	0.724582	1.90287
ebi-a-GCST90016961	Gut microbiota abundance (genus Akkermansia id.4037)	MR Egger	11	0.216894	0.465847	0.65257	-0.696166	1.12995	1.24221	0.498493	3.09551
		Weighted median	11	-0.144172	0.168134	0.391179	-0.473715	0.185371	0.865739	0.622685	1.20366
		Inverse variance weighted	11	-0.314383	0.141404	0.0261955	-0.591534	-0.0372318	0.73024	0.553478	0.963453
		Simple mode	11	-0.0613753	0.235311	0.799519	-0.522584	0.399834	0.94047	0.592986	1.49158
		Weighted mode	11	-0.0847334	0.201068	0.682366	-0.478827	0.30936	0.918757	0.61951	1.36255
ebi-a-GCST90016949	Gut microbiota abundance (family Rhodospirillaceae id.2717)	MR Egger	15	-0.256995	0.452928	0.580104	-1.14473	0.630744	0.773372	0.318309	1.87901
		Weighted median	15	-0.0732912	0.114086	0.5206	-0.2969	0.150317	0.92933	0.743118	1.1622
		Inverse variance weighted	15	-0.0102916	0.104125	0.921267	-0.214377	0.193794	0.989761	0.807044	1.21385
		Simple mode	15	-0.116118	0.180935	0.531392	-0.470752	0.238515	0.89037	0.624533	1.26936
		Weighted mode	15	-0.0936405	0.162808	0.574311	-0.412744	0.225463	0.91061	0.661832	1.2529
ebi-a-GCST90017079	Gut microbiota abundance (unknown genus id.1000005479)	MR Egger	8	-0.0806314	0.425293	0.855881	-0.914207	0.752944	0.922534	0.400835	2.12324
		Weighted median	8	-0.0268601	0.134385	0.84158	-0.290255	0.236535	0.973497	0.748073	1.26685
		Inverse variance weighted	8	0.0482674	0.105728	0.648013	-0.158959	0.255494	1.04945	0.853031	1.2911
		Simple mode	8	-0.0603284	0.189285	0.75924	-0.431327	0.310671	0.941455	0.649646	1.36434
		Weighted mode	8	-0.0583294	0.184983	0.761709	-0.420897	0.304238	0.943339	0.656458	1.35559
ebi-a-GCST90017038	Gut microbiota abundance (genus Oxalobacter id.2978)	MR Egger	11	0.556767	0.327438	0.123276	-0.0850114	1.19855	1.74502	0.918502	3.31529
		Weighted median	11	0.0686057	0.0922698	0.457159	-0.112243	0.249454	1.07101	0.893827	1.28333
		Inverse variance weighted	11	0.141076	0.0696801	0.0429066	0.00450257	0.277648	1.15151	1.00451	1.32002
		Simple mode	11	0.0263894	0.160798	0.87291	-0.288775	0.341554	1.02674	0.749181	1.40713
		Weighted mode	11	0.0263894	0.145282	0.859492	-0.258363	0.311142	1.02674	0.772315	1.36498
ebi-a-GCST90016946	Gut microbiota abundance (family Peptostreptococcaceae id.2042)	MR Egger	12	0.0435971	0.247084	0.863465	-0.440687	0.527881	1.04456	0.643594	1.69534
		Weighted median	12	0.175719	0.147854	0.234651	-0.114075	0.465513	1.1921	0.892191	1.59283
		Inverse variance weighted	12	0.176581	0.109969	0.108333	-0.0389588	0.39212	1.19313	0.96179	1.48012
		Simple mode	12	0.179172	0.239945	0.470892	-0.291121	0.649465	1.19623	0.747425	1.91452
		Weighted mode	12	0.189884	0.191208	0.342017	-0.184884	0.564651	1.20911	0.831201	1.75883
ebi-a-GCST90017070	Gut microbiota abundance (genus Streptococcus id.1853)	MR Egger	15	0.36225	0.432539	0.417445	-0.485526	1.21003	1.43656	0.615374	3.35357
		Weighted median	15	0.07994	0.160063	0.617479	-0.233784	0.393664	1.08322	0.791533	1.4824
		Inverse variance weighted	15	0.00295896	0.118321	0.980049	-0.22895	0.234868	1.00296	0.795368	1.26474
		Simple mode	15	0.227035	0.295566	0.455168	-0.352275	0.806346	1.25487	0.703087	2.23971
		Weighted mode	15	0.227035	0.30489	0.468801	-0.370549	0.82462	1.25487	0.690355	2.28101
ebi-a-GCST90016984	Gut microbiota abundance (genus Coprococcus2 id.11302)	MR Egger	8	-1.2952	1.08787	0.278779	-3.42742	0.837018	0.273843	0.0324707	2.30947
		Weighted median	8	-0.112424	0.179002	0.529965	-0.463267	0.23842	0.893666	0.629225	1.26924
		Inverse variance weighted	8	-0.0950204	0.137486	0.489484	-0.364492	0.174452	0.909354	0.694549	1.19059
		Simple mode	8	-0.273112	0.313689	0.412807	-0.887944	0.341719	0.761007	0.411501	1.40736
		Weighted mode	8	-0.250887	0.308587	0.442976	-0.855717	0.353942	0.77811	0.424978	1.42467
ebi-a-GCST90017082	Gut microbiota abundance (unknown genus id.2001)	MR Egger	10	-0.167366	0.38046	0.671648	-0.913068	0.578335	0.84589	0.401291	1.78307
		Weighted median	10	0.187864	0.153961	0.222389	-0.113901	0.489628	1.20667	0.892346	1.63171
		Inverse variance weighted	10	0.0421482	0.131616	0.748789	-0.215819	0.300116	1.04305	0.805881	1.35002
		Simple mode	10	0.188455	0.306008	0.553246	-0.411319	0.78823	1.20738	0.662775	2.1995
		Weighted mode	10	0.18291	0.182946	0.343527	-0.175665	0.541484	1.20071	0.838899	1.71856
ebi-a-GCST90016955	Gut microbiota abundance (unknown family id.1000006161)	MR Egger	12	-0.24897	0.293882	0.41671	-0.824979	0.327038	0.779603	0.438244	1.38685
		Weighted median	12	-0.0284231	0.0961118	0.767437	-0.216802	0.159956	0.971977	0.805089	1.17346
		Inverse variance weighted	12	-0.0306376	0.0722853	0.67168	-0.172317	0.111042	0.969827	0.841712	1.11744
		Simple mode	12	-0.052482	0.167633	0.760078	-0.381043	0.276079	0.948871	0.683149	1.31795
		Weighted mode	12	-0.0135528	0.157471	0.932961	-0.322196	0.29509	0.986539	0.724556	1.34325
ebi-a-GCST90017088	Gut microbiota abundance (genus Veillonella id.2198)	MR Egger	6	0.491601	1.13134	0.686319	-1.72583	2.70903	1.63493	0.178025	15.0148
		Weighted median	6	0.16967	0.17106	0.32126	-0.165608	0.504947	1.18491	0.847379	1.6569
		Inverse variance weighted	6	0.154185	0.141594	0.276186	-0.123338	0.431709	1.16671	0.883964	1.53989
		Simple mode	6	0.234432	0.231847	0.358345	-0.219988	0.688852	1.26419	0.802529	1.99143
		Weighted mode	6	0.234432	0.236331	0.366761	-0.228776	0.697641	1.26419	0.795507	2.00901
ebi-a-GCST90016980	Gut microbiota abundance (genus Clostridium sensustricto1 id.1873)	MR Egger	7	0.744322	0.346789	0.0846374	0.0646156	1.42403	2.10501	1.06675	4.15382
		Weighted median	7	0.247175	0.191455	0.196692	-0.128077	0.622427	1.2804	0.879786	1.86345
		Inverse variance weighted	7	0.295089	0.141504	0.0370354	0.0177409	0.572437	1.34325	1.0179	1.77258
		Simple mode	7	0.346335	0.302706	0.296153	-0.246969	0.939638	1.41388	0.781165	2.55905
		Weighted mode	7	0.421279	0.273609	0.174558	-0.114995	0.957553	1.52391	0.891371	2.60531
ebi-a-GCST90016915	Gut microbiota abundance (class Deltaproteobacteria id.3087)	MR Egger	13	0.119201	0.32773	0.722963	-0.52315	0.761552	1.1266	0.592651	2.1416
		Weighted median	13	0.103963	0.162509	0.522344	-0.214555	0.42248	1.10956	0.806901	1.52574
		Inverse variance weighted	13	-0.0420689	0.1205	0.726999	-0.278248	0.194111	0.958804	0.757109	1.21423
		Simple mode	13	0.162154	0.226602	0.487936	-0.281986	0.606294	1.17604	0.754284	1.83362
		Weighted mode	13	0.19104	0.213204	0.38785	-0.226839	0.60892	1.21051	0.797049	1.83844
ebi-a-GCST90017099	Gut microbiota abundance (order Erysipelotrichales id.2148)	MR Egger	13	0.0600863	0.583488	0.919834	-1.08355	1.20372	1.06193	0.338392	3.3325
		Weighted median	13	-0.066998	0.189272	0.723356	-0.437972	0.303976	0.935197	0.645344	1.35524
		Inverse variance weighted	13	0.0923678	0.135292	0.494777	-0.172804	0.35754	1.09677	0.841302	1.42981
		Simple mode	13	-0.233182	0.318695	0.478411	-0.857825	0.39146	0.792009	0.424084	1.47914
		Weighted mode	13	-0.222071	0.313671	0.492484	-0.836865	0.392723	0.800859	0.433066	1.48101
ebi-a-GCST90016921	Gut microbiota abundance (class Mollicutes id.3920)	MR Egger	12	0.151275	0.363613	0.686172	-0.561405	0.863956	1.16332	0.570407	2.37253
		Weighted median	12	0.0823525	0.14203	0.562033	-0.196027	0.360732	1.08584	0.82199	1.43438
		Inverse variance weighted	12	0.0491213	0.107095	0.646469	-0.160784	0.259027	1.05035	0.851476	1.29567
		Simple mode	12	-0.208855	0.254491	0.429257	-0.707657	0.289947	0.811513	0.492798	1.33636
		Weighted mode	12	-0.192717	0.227233	0.414455	-0.638094	0.25266	0.824715	0.528298	1.28745
ebi-a-GCST90017002	Gut microbiota abundance (genus Eubacterium oxidoreducens group id.11339)	MR Egger	5	0.0422395	0.423083	0.926771	-0.787002	0.871481	1.04314	0.455207	2.39045
		Weighted median	5	-0.0957593	0.146279	0.512703	-0.382466	0.190947	0.908683	0.682177	1.2104
		Inverse variance weighted	5	-0.0984531	0.115341	0.393335	-0.324521	0.127615	0.906238	0.722873	1.13612
		Simple mode	5	-0.0974775	0.18908	0.633362	-0.468074	0.273119	0.907123	0.626207	1.31406
		Weighted mode	5	-0.0572066	0.195437	0.784299	-0.440263	0.32585	0.944399	0.643867	1.38521
ebi-a-GCST90017018	Gut microbiota abundance (genus Intestinibacter id.11345)	MR Egger	14	-0.0944151	0.360548	0.797866	-0.801088	0.612258	0.909905	0.44884	1.84459
		Weighted median	14	0.0881468	0.145617	0.544957	-0.197262	0.373556	1.09215	0.820975	1.45289
		Inverse variance weighted	14	-0.0565949	0.111498	0.611745	-0.275132	0.161942	0.944977	0.759472	1.17579
		Simple mode	14	0.161401	0.248148	0.526746	-0.324968	0.647771	1.17516	0.722551	1.91128
		Weighted mode	14	0.161401	0.22288	0.481795	-0.275443	0.598246	1.17516	0.759236	1.81893
ebi-a-GCST90017095	Gut microbiota abundance (order Clostridiales id.1863)	MR Egger	14	0.310109	0.335683	0.373786	-0.34783	0.968049	1.36357	0.706219	2.6328
		Weighted median	14	-0.0750587	0.161962	0.643052	-0.392504	0.242386	0.927689	0.675364	1.27429
		Inverse variance weighted	14	-0.105025	0.119391	0.379038	-0.339032	0.128982	0.900302	0.712459	1.13767
		Simple mode	14	-0.138582	0.277251	0.625539	-0.681994	0.40483	0.870592	0.505608	1.49905
		Weighted mode	14	-0.0842917	0.263166	0.753832	-0.600097	0.431513	0.919163	0.548758	1.53959
ebi-a-GCST90017013	Gut microbiota abundance (genus Haemophilus id.3698)	MR Egger	9	0.329524	0.216558	0.17191	-0.0949302	0.753978	1.39031	0.909436	2.12544
		Weighted median	9	-0.155209	0.141303	0.272026	-0.432162	0.121745	0.856237	0.649104	1.12947
		Inverse variance weighted	9	-0.0262838	0.1082	0.808068	-0.238355	0.185787	0.974059	0.787923	1.20417
		Simple mode	9	-0.194956	0.222128	0.405707	-0.630327	0.240415	0.822871	0.532418	1.27178
		Weighted mode	9	-0.184291	0.226679	0.439738	-0.628581	0.259999	0.831694	0.533348	1.29693
ebi-a-GCST90017031	Gut microbiota abundance (genus Lactococcus id.1851)	MR Egger	9	-0.517152	0.348265	0.18114	-1.19975	0.165448	0.596216	0.301269	1.17992
		Weighted median	9	-0.0663562	0.106355	0.532684	-0.274812	0.142099	0.935797	0.759715	1.15269
		Inverse variance weighted	9	-0.143634	0.0774535	0.0636733	-0.295443	0.00817442	0.866204	0.744202	1.00821
		Simple mode	9	-0.0594402	0.165411	0.728635	-0.383646	0.264765	0.942292	0.681373	1.30313
		Weighted mode	9	-0.0520693	0.157297	0.74913	-0.360372	0.256233	0.949263	0.697417	1.29205
ebi-a-GCST90017075	Gut microbiota abundance (genus Tyzzerella3 id.11335)	MR Egger	13	-0.927443	0.440163	0.0588776	-1.79016	-0.0647236	0.395564	0.166933	0.937327
		Weighted median	13	-0.0688865	0.0998249	0.490148	-0.264543	0.12677	0.933433	0.767557	1.13516
		Inverse variance weighted	13	-0.0535216	0.0874377	0.540464	-0.224899	0.117856	0.947886	0.798597	1.12508
		Simple mode	13	-0.0729813	0.137908	0.606317	-0.343282	0.197319	0.929618	0.709438	1.21813
		Weighted mode	13	-0.0845309	0.13673	0.547978	-0.352522	0.18346	0.918943	0.702913	1.20137
ebi-a-GCST90017037	Gut microbiota abundance (genus Oscillospira id.2064)	MR Egger	8	0.167638	0.52453	0.76011	-0.860441	1.19572	1.18251	0.422976	3.30593
		Weighted median	8	-0.0433575	0.15884	0.784881	-0.354683	0.267969	0.957569	0.701395	1.30731
		Inverse variance weighted	8	-0.00196956	0.124148	0.987342	-0.245299	0.24136	0.998032	0.78247	1.27298
		Simple mode	8	-0.229566	0.264387	0.414007	-0.747764	0.288631	0.794878	0.473424	1.3346
		Weighted mode	8	-0.232586	0.254086	0.390433	-0.730595	0.265422	0.792481	0.481622	1.30398
ebi-a-GCST90017006	Gut microbiota abundance (genus Eubacterium xylanophilum group id.14375)	MR Egger	9	0.0821142	0.399611	0.843041	-0.701123	0.865351	1.08558	0.496028	2.37584
		Weighted median	9	-0.281414	0.16471	0.0875365	-0.604246	0.0414184	0.754716	0.546486	1.04229
		Inverse variance weighted	9	-0.148484	0.127281	0.243377	-0.397955	0.100986	0.862014	0.671692	1.10626
		Simple mode	9	-0.343091	0.286815	0.265862	-0.905249	0.219067	0.709574	0.404441	1.24491
		Weighted mode	9	-0.339111	0.282911	0.264964	-0.893617	0.215395	0.712403	0.409173	1.24035
ebi-a-GCST90017044	Gut microbiota abundance (genus Prevotella7 id.11182)	MR Egger	11	0.238125	0.551386	0.676	-0.842591	1.31884	1.26887	0.430593	3.73909
		Weighted median	11	0.0423321	0.0956852	0.658192	-0.145211	0.229875	1.04324	0.86484	1.25844
		Inverse variance weighted	11	0.0801455	0.0901283	0.373875	-0.096506	0.256797	1.08344	0.908004	1.29278
		Simple mode	11	0.0232601	0.151596	0.881107	-0.273867	0.320387	1.02353	0.760433	1.37766
		Weighted mode	11	0.0315962	0.133804	0.818092	-0.230659	0.293852	1.0321	0.79401	1.34158
ebi-a-GCST90017001	Gut microbiota abundance (genus Eubacterium nodatum group id.11297)	MR Egger	11	0.41046	0.280596	0.177544	-0.139509	0.960428	1.50751	0.869786	2.61281
		Weighted median	11	0.0283939	0.0838523	0.734897	-0.135957	0.192744	1.0288	0.87288	1.21257
		Inverse variance weighted	11	0.00397159	0.0629623	0.949704	-0.119434	0.127378	1.00398	0.887422	1.13585
		Simple mode	11	0.0246205	0.118203	0.839184	-0.207057	0.256298	1.02493	0.812973	1.29214
		Weighted mode	11	0.0355937	0.123264	0.778663	-0.206004	0.277191	1.03623	0.81383	1.31942
ebi-a-GCST90017087	Gut microbiota abundance (unknown genus id.959)	MR Egger	12	-0.284416	0.419709	0.513367	-1.10705	0.538215	0.752454	0.330534	1.71295
		Weighted median	12	0.00187942	0.0969125	0.984528	-0.188069	0.191828	1.00188	0.828557	1.21146
		Inverse variance weighted	12	0.0270284	0.0766577	0.724399	-0.123221	0.177278	1.0274	0.884069	1.19396
		Simple mode	12	-0.00904327	0.167175	0.95783	-0.336706	0.31862	0.990997	0.714119	1.37523
		Weighted mode	12	0.00332698	0.168826	0.98463	-0.327572	0.334226	1.00333	0.720671	1.39686
ebi-a-GCST90017015	Gut microbiota abundance (genus Holdemania id.2157)	MR Egger	15	-0.353048	0.399695	0.393119	-1.13645	0.430354	0.702544	0.320957	1.5378
		Weighted median	15	-0.169081	0.140553	0.228988	-0.444566	0.106403	0.84444	0.641103	1.11227
		Inverse variance weighted	15	-0.0373159	0.12907	0.772495	-0.290294	0.215662	0.963372	0.748044	1.24068
		Simple mode	15	-0.368633	0.294405	0.231038	-0.945668	0.208402	0.691679	0.38842	1.23171
		Weighted mode	15	-0.317707	0.239694	0.20624	-0.787507	0.152094	0.727816	0.454978	1.16427
ebi-a-GCST90017023	Gut microbiota abundance (genus Lachnospiraceae ND3007 group id.11317)	MR Egger	3	-0.90811	4.48281	0.872758	-9.69442	7.8782	0.403286	6.16262e-05	2639.13
		Weighted median	3	0.142543	0.331904	0.66758	-0.507989	0.793075	1.1532	0.601705	2.21018
		Inverse variance weighted	3	0.20401	0.264999	0.441388	-0.315388	0.723409	1.22631	0.729505	2.06145
		Simple mode	3	0.0869549	0.372784	0.83726	-0.643702	0.817612	1.09085	0.525344	2.26509
		Weighted mode	3	0.0781935	0.380458	0.856183	-0.667505	0.823892	1.08133	0.512987	2.27935
ebi-a-GCST90016948	Gut microbiota abundance (family Prevotellaceae id.960)	MR Egger	16	0.633762	0.381328	0.118734	-0.11364	1.38116	1.88469	0.892579	3.97953
		Weighted median	16	0.138362	0.138684	0.318437	-0.133459	0.410182	1.14839	0.875063	1.50709
		Inverse variance weighted	16	0.0713672	0.105504	0.498761	-0.135421	0.278155	1.07398	0.873348	1.32069
		Simple mode	16	0.185496	0.264315	0.493551	-0.332561	0.703553	1.20382	0.717085	2.02092
		Weighted mode	16	0.18133	0.265077	0.504367	-0.338221	0.700881	1.19881	0.713037	2.01553
ebi-a-GCST90017024	Gut microbiota abundance (genus Lachnospiraceae NK4A136 group id.11319)	MR Egger	15	0.00730209	0.216742	0.973636	-0.417513	0.432117	1.00733	0.658683	1.54052
		Weighted median	15	0.139973	0.15159	0.355817	-0.157143	0.437088	1.15024	0.854582	1.54819
		Inverse variance weighted	15	-0.0125306	0.104307	0.904379	-0.216972	0.191911	0.987548	0.804952	1.21156
		Simple mode	15	0.139077	0.275767	0.621874	-0.401426	0.679581	1.14921	0.669365	1.97305
		Weighted mode	15	0.179796	0.183296	0.343289	-0.179465	0.539057	1.19697	0.835717	1.71439
ebi-a-GCST90016968	Gut microbiota abundance (genus Bacteroides id.918)	MR Egger	9	0.203592	1.12778	0.861856	-2.00685	2.41404	1.2258	0.134411	11.179
		Weighted median	9	-0.114095	0.225548	0.612958	-0.556168	0.327979	0.892173	0.573402	1.38816
		Inverse variance weighted	9	-0.077704	0.204201	0.703554	-0.477938	0.32253	0.925238	0.620061	1.38062
		Simple mode	9	-0.197213	0.360621	0.599385	-0.904031	0.509604	0.821015	0.404934	1.66463
		Weighted mode	9	-0.166513	0.318305	0.615063	-0.790391	0.457365	0.846612	0.453667	1.5799
ebi-a-GCST90016922	Gut microbiota abundance (class Negativicutes id.2164)	MR Egger	12	0.0453639	0.599903	0.941214	-1.13045	1.22117	1.04641	0.322889	3.39117
		Weighted median	12	0.178026	0.202009	0.378167	-0.217911	0.573964	1.19486	0.804197	1.77529
		Inverse variance weighted	12	0.173278	0.168285	0.303167	-0.156562	0.503117	1.1892	0.855079	1.65387
		Simple mode	12	0.393235	0.36422	0.303397	-0.320636	1.10711	1.48177	0.725687	3.02559
		Weighted mode	12	0.415133	0.393023	0.313497	-0.355192	1.18546	1.51457	0.701039	3.27218
ebi-a-GCST90017064	Gut microbiota abundance (genus Ruminococcus gauvreauii group id.11342)	MR Egger	12	0.291961	0.477189	0.554302	-0.643329	1.22725	1.33905	0.52554	3.41184
		Weighted median	12	-0.0653312	0.156064	0.675495	-0.371216	0.240554	0.936757	0.689895	1.27195
		Inverse variance weighted	12	-0.0764036	0.115232	0.507304	-0.302258	0.149451	0.926442	0.739147	1.1612
		Simple mode	12	-0.0840373	0.256703	0.749532	-0.587175	0.4191	0.919397	0.555896	1.52059
		Weighted mode	12	-0.101549	0.252263	0.694991	-0.595984	0.392887	0.903437	0.55102	1.48125
ebi-a-GCST90016983	Gut microbiota abundance (genus Coprococcus1 id.11301)	MR Egger	11	0.590342	0.308551	0.0879996	-0.0144182	1.1951	1.80461	0.985685	3.3039
		Weighted median	11	-0.043495	0.188785	0.817786	-0.413514	0.326525	0.957437	0.661322	1.38614
		Inverse variance weighted	11	0.0136673	0.143876	0.92432	-0.26833	0.295664	1.01376	0.764656	1.34402
		Simple mode	11	-0.11322	0.341016	0.746737	-0.781611	0.555171	0.892954	0.457668	1.74224
		Weighted mode	11	-0.0959862	0.350307	0.789656	-0.782587	0.590615	0.908477	0.457222	1.8051
ebi-a-GCST90017089	Gut microbiota abundance (genus Victivallis id.2256)	MR Egger	10	-0.805785	0.517136	0.157809	-1.81937	0.207801	0.446737	0.162128	1.23097
		Weighted median	10	-0.0281567	0.087009	0.746236	-0.198694	0.142381	0.972236	0.819801	1.15302
		Inverse variance weighted	10	-0.0258712	0.0676445	0.702121	-0.158455	0.106712	0.974461	0.853462	1.11261
		Simple mode	10	-0.0179559	0.150871	0.907877	-0.313663	0.277751	0.982204	0.730766	1.32016
		Weighted mode	10	-0.0179559	0.146963	0.905441	-0.306003	0.270091	0.982204	0.736385	1.31008
ebi-a-GCST90016938	Gut microbiota abundance (family Family XI id.1936)	MR Egger	8	-0.164799	0.522234	0.76302	-1.18838	0.85878	0.848064	0.304715	2.36028
		Weighted median	8	-0.0217437	0.0960769	0.820956	-0.210054	0.166567	0.978491	0.81054	1.18124
		Inverse variance weighted	8	0.0105346	0.0764875	0.890454	-0.139381	0.16045	1.01059	0.869897	1.17404
		Simple mode	8	-0.045226	0.143622	0.762019	-0.326724	0.236272	0.955781	0.721283	1.26652
		Weighted mode	8	-0.0475946	0.137712	0.73979	-0.31751	0.222321	0.95352	0.727959	1.24897
ebi-a-GCST90017034	Gut microbiota abundance (genus Odoribacter id.952)	MR Egger	7	-0.500349	0.49501	0.358504	-1.47057	0.469871	0.606319	0.229795	1.59979
		Weighted median	7	-0.0900062	0.200462	0.653436	-0.482912	0.3029	0.913926	0.616984	1.35378
		Inverse variance weighted	7	-0.0965536	0.157585	0.54007	-0.405421	0.212313	0.907961	0.666696	1.23654
		Simple mode	7	-0.0625005	0.28855	0.835695	-0.628058	0.503057	0.939413	0.533627	1.65377
		Weighted mode	7	-0.106153	0.282168	0.719709	-0.659203	0.446897	0.899287	0.517263	1.56345
ebi-a-GCST90016994	Gut microbiota abundance (genus Erysipelotrichaceae UCG003 id.11384)	Wald ratio	1	0.174369	0.351856	0.620199	-0.515269	0.864006	1.19049	0.59734	2.37265
ebi-a-GCST90017111	Gut microbiota abundance (phylum Bacteroidetes id.905)	MR Egger	10	-0.141753	0.326778	0.675903	-0.782238	0.498733	0.867836	0.457381	1.64663
		Weighted median	10	0.0921899	0.188636	0.625042	-0.277537	0.461917	1.09657	0.757647	1.58711
		Inverse variance weighted	10	0.0831635	0.14703	0.571651	-0.205015	0.371342	1.08672	0.814635	1.44968
		Simple mode	10	0.0251796	0.306835	0.936393	-0.576218	0.626577	1.0255	0.56202	1.87119
		Weighted mode	10	0.110244	0.266118	0.688377	-0.411348	0.631836	1.11655	0.662757	1.88106
ebi-a-GCST90017049	Gut microbiota abundance (genus Ruminiclostridium5 id.11355)	MR Egger	10	-0.611714	0.603057	0.340106	-1.79371	0.570278	0.54242	0.166342	1.76876
		Weighted median	10	0.0660436	0.195149	0.735042	-0.316448	0.448536	1.06827	0.728733	1.56602
		Inverse variance weighted	10	-0.0442389	0.146889	0.763283	-0.332142	0.243664	0.956725	0.717386	1.27592
		Simple mode	10	0.143279	0.301027	0.645439	-0.446734	0.733293	1.15405	0.639714	2.08192
		Weighted mode	10	0.115107	0.282616	0.693311	-0.438819	0.669033	1.12199	0.644797	1.95235
ebi-a-GCST90016969	Gut microbiota abundance (genus Barnesiella id.944)	MR Egger	13	-0.177961	0.589225	0.768266	-1.33284	0.976921	0.836975	0.263726	2.65626
		Weighted median	13	0.0405996	0.167286	0.808242	-0.287282	0.368481	1.04144	0.7503	1.44554
		Inverse variance weighted	13	-0.0230752	0.139101	0.868245	-0.295714	0.249563	0.977189	0.744	1.28347
		Simple mode	13	0.103992	0.292086	0.727997	-0.468497	0.676481	1.10959	0.625943	1.96694
		Weighted mode	13	0.103992	0.267769	0.704548	-0.420834	0.628819	1.10959	0.656499	1.87539
ebi-a-GCST90016916	Gut microbiota abundance (class Erysipelotrichia id.2147)	MR Egger	13	0.0600863	0.583488	0.919834	-1.08355	1.20372	1.06193	0.338392	3.3325
		Weighted median	13	-0.066998	0.18962	0.723842	-0.438653	0.304657	0.935197	0.644905	1.35616
		Inverse variance weighted	13	0.0923678	0.135292	0.494777	-0.172804	0.35754	1.09677	0.841302	1.42981
		Simple mode	13	-0.233182	0.33005	0.493363	-0.88008	0.413715	0.792009	0.41475	1.51243
		Weighted mode	13	-0.222071	0.311928	0.490118	-0.83345	0.389308	0.800859	0.434548	1.47596
ebi-a-GCST90016974	Gut microbiota abundance (genus Butyricimonas id.945)	MR Egger	13	0.409719	0.494275	0.424766	-0.55906	1.3785	1.50639	0.571746	3.96893
		Weighted median	13	0.0428211	0.155626	0.783198	-0.262206	0.347848	1.04375	0.769353	1.41602
		Inverse variance weighted	13	0.0704794	0.135975	0.604231	-0.196032	0.336991	1.07302	0.821986	1.40073
		Simple mode	13	-0.0802604	0.295279	0.790386	-0.659007	0.498486	0.922876	0.517365	1.64623
		Weighted mode	13	-0.00762819	0.280709	0.978767	-0.557817	0.542561	0.992401	0.572457	1.72041
ebi-a-GCST90017033	Gut microbiota abundance (genus Methanobrevibacter id.123)	MR Egger	6	-0.143588	0.351228	0.703614	-0.831995	0.544819	0.866244	0.43518	1.7243
		Weighted median	6	-0.0995104	0.127765	0.436066	-0.34993	0.15091	0.905281	0.704737	1.16289
		Inverse variance weighted	6	-0.0305326	0.0941739	0.745775	-0.215114	0.154048	0.969929	0.80645	1.16655
		Simple mode	6	-0.133188	0.171671	0.47293	-0.469662	0.203287	0.875301	0.625214	1.22542
		Weighted mode	6	-0.112504	0.165608	0.527093	-0.437096	0.212088	0.893594	0.645909	1.23626
ebi-a-GCST90017060	Gut microbiota abundance (genus Ruminococcaceae UCG013 id.11370)	MR Egger	11	-0.4125	0.493849	0.425181	-1.38044	0.555445	0.661993	0.251467	1.74272
		Weighted median	11	-0.114139	0.196635	0.561603	-0.499543	0.271265	0.892134	0.606808	1.31162
		Inverse variance weighted	11	-0.000185537	0.170458	0.999132	-0.334282	0.333911	0.999814	0.715852	1.39642
		Simple mode	11	-0.197072	0.30465	0.532277	-0.794185	0.400042	0.821132	0.45195	1.49189
		Weighted mode	11	-0.157794	0.267237	0.567983	-0.681577	0.36599	0.854026	0.505818	1.44194
ebi-a-GCST90017008	Gut microbiota abundance (genus Family XIII AD3011 group id.11293)	MR Egger	13	1.53354	0.598504	0.0264107	0.360473	2.70661	4.63455	1.43401	14.9784
		Weighted median	13	0.17036	0.173596	0.326417	-0.169889	0.510608	1.18573	0.843759	1.6663
		Inverse variance weighted	13	0.261731	0.145074	0.0712121	-0.0226138	0.546077	1.29918	0.97764	1.72647
		Simple mode	13	0.0461927	0.299094	0.879828	-0.540031	0.632417	1.04728	0.58273	1.88215
		Weighted mode	13	0.023614	0.259266	0.928932	-0.484547	0.531775	1.0239	0.615976	1.70195
ebi-a-GCST90017107	Gut microbiota abundance (order Selenomonadales id.2165)	MR Egger	12	0.0453639	0.599903	0.941214	-1.13045	1.22117	1.04641	0.322889	3.39117
		Weighted median	12	0.178026	0.20476	0.384608	-0.223304	0.579356	1.19486	0.799872	1.78489
		Inverse variance weighted	12	0.173278	0.168285	0.303167	-0.156562	0.503117	1.1892	0.855079	1.65387
		Simple mode	12	0.393235	0.365622	0.305166	-0.323385	1.10985	1.48177	0.723695	3.03392
		Weighted mode	12	0.415133	0.390491	0.310517	-0.35023	1.1805	1.51457	0.704526	3.25599
ebi-a-GCST90016933	Gut microbiota abundance (family Coriobacteriaceae id.811)	MR Egger	14	-0.598635	0.510858	0.264009	-1.59992	0.402646	0.549561	0.201913	1.49578
		Weighted median	14	0.0609477	0.170408	0.7206	-0.273052	0.394948	1.06284	0.761053	1.48431
		Inverse variance weighted	14	0.0165098	0.124947	0.894878	-0.228387	0.261406	1.01665	0.795816	1.29876
		Simple mode	14	0.228973	0.288772	0.442056	-0.33702	0.794966	1.25731	0.713895	2.21437
		Weighted mode	14	0.189467	0.300301	0.539025	-0.399123	0.778056	1.20861	0.670908	2.17724
ebi-a-GCST90017005	Gut microbiota abundance (genus Eubacterium ventriosum group id.11341)	MR Egger	15	-0.451657	0.500767	0.383501	-1.43316	0.529847	0.636573	0.238554	1.69867
		Weighted median	15	-0.0193469	0.155347	0.900888	-0.323827	0.285133	0.980839	0.723376	1.32994
		Inverse variance weighted	15	-0.0428705	0.112207	0.702411	-0.262795	0.177054	0.958035	0.768899	1.1937
		Simple mode	15	-0.042738	0.260544	0.872049	-0.553404	0.467928	0.958162	0.574989	1.59668
		Weighted mode	15	-0.0892026	0.276116	0.751423	-0.63039	0.451985	0.91466	0.532384	1.57143
ebi-a-GCST90017061	Gut microbiota abundance (genus Ruminococcaceae UCG014 id.11371)	MR Egger	11	-0.524928	0.307956	0.122472	-1.12852	0.0786648	0.591598	0.323511	1.08184
		Weighted median	11	-0.161653	0.159832	0.311827	-0.474924	0.151617	0.850736	0.621932	1.16371
		Inverse variance weighted	11	0.095502	0.153067	0.532678	-0.204509	0.395513	1.10021	0.815048	1.48515
		Simple mode	11	-0.0802629	0.279583	0.779911	-0.628245	0.467719	0.922874	0.533527	1.59635
		Weighted mode	11	-0.185157	0.18816	0.348305	-0.55395	0.183636	0.830974	0.574675	1.20158
ebi-a-GCST90017076	Gut microbiota abundance (unknown genus id.1000000073)	MR Egger	15	-0.0848579	0.261827	0.751018	-0.598038	0.428323	0.918643	0.549889	1.53468
		Weighted median	15	0.141642	0.128226	0.269321	-0.109681	0.392964	1.15216	0.89612	1.48137
		Inverse variance weighted	15	0.0702418	0.0935411	0.452701	-0.113099	0.253582	1.07277	0.893062	1.28863
		Simple mode	15	0.331059	0.226672	0.166224	-0.113218	0.775337	1.39244	0.892956	2.17132
		Weighted mode	15	0.259465	0.197534	0.210127	-0.127702	0.646632	1.29624	0.880116	1.9091
ebi-a-GCST90017091	Gut microbiota abundance (order Bacillales id.1674)	MR Egger	8	-0.186402	0.286101	0.538848	-0.74716	0.374357	0.82994	0.47371	1.45406
		Weighted median	8	0.00202721	0.0924519	0.982506	-0.179178	0.183233	1.00203	0.835957	1.20109
		Inverse variance weighted	8	0.0326644	0.0708541	0.644792	-0.10621	0.171538	1.0332	0.899236	1.18713
		Simple mode	8	-0.0126161	0.135498	0.928425	-0.278191	0.252959	0.987463	0.757152	1.28783
		Weighted mode	8	-0.0320518	0.126497	0.807255	-0.279985	0.215882	0.968456	0.755795	1.24096
ebi-a-GCST90016926	Gut microbiota abundance (family Alcaligenaceae id.2875)	MR Egger	11	-0.106522	0.649508	0.873352	-1.37956	1.16651	0.898955	0.25169	3.21078
		Weighted median	11	-0.180779	0.178322	0.310686	-0.53029	0.168731	0.834619	0.588434	1.1838
		Inverse variance weighted	11	-0.187745	0.141468	0.184467	-0.465022	0.0895313	0.828826	0.628121	1.09366
		Simple mode	11	-0.245824	0.27997	0.400528	-0.794564	0.302917	0.78206	0.451778	1.3538
		Weighted mode	11	-0.198317	0.25856	0.460802	-0.705095	0.30846	0.82011	0.494062	1.36133
ebi-a-GCST90016973	Gut microbiota abundance (genus Butyricicoccus id.2055)	MR Egger	8	-0.373506	0.39323	0.378866	-1.14424	0.397224	0.688317	0.318467	1.48769
		Weighted median	8	-0.245697	0.194035	0.205423	-0.626006	0.134612	0.782159	0.534723	1.14409
		Inverse variance weighted	8	-0.215175	0.188535	0.253745	-0.584704	0.154354	0.8064	0.557271	1.1669
		Simple mode	8	-0.0911111	0.343025	0.798192	-0.763441	0.581219	0.912916	0.46606	1.78822
		Weighted mode	8	-0.234312	0.247862	0.375969	-0.720122	0.251498	0.791115	0.486693	1.28595
ebi-a-GCST90016941	Gut microbiota abundance (family Lactobacillaceae id.1836)	MR Egger	8	-0.0192301	0.236119	0.937739	-0.482023	0.443562	0.980954	0.617533	1.55825
		Weighted median	8	-0.00311038	0.117002	0.978792	-0.232435	0.226214	0.996894	0.792602	1.25384
		Inverse variance weighted	8	-0.0430423	0.0943506	0.648249	-0.22797	0.141885	0.957871	0.796148	1.15244
		Simple mode	8	-0.056383	0.166292	0.744509	-0.382316	0.26955	0.945177	0.682279	1.30938
		Weighted mode	8	0.00228659	0.151457	0.988376	-0.294569	0.299142	1.00229	0.744852	1.3487
ebi-a-GCST90016964	Gut microbiota abundance (genus Alloprevotella id.961)	MR Egger	5	0.292228	0.766787	0.728512	-1.21067	1.79513	1.33941	0.297996	6.02026
		Weighted median	5	0.0561329	0.107822	0.602641	-0.155199	0.267464	1.05774	0.856245	1.30665
		Inverse variance weighted	5	0.0799623	0.0882709	0.365002	-0.0930486	0.252973	1.08325	0.911149	1.28785
		Simple mode	5	0.0544647	0.134703	0.706656	-0.209554	0.318483	1.05598	0.810946	1.37504
		Weighted mode	5	0.0544647	0.130439	0.697715	-0.201195	0.310125	1.05598	0.817753	1.36359
ebi-a-GCST90017059	Gut microbiota abundance (genus Ruminococcaceae UCG011 id.11368)	MR Egger	8	0.0531973	0.611704	0.933528	-1.14574	1.25214	1.05464	0.317987	3.49781
		Weighted median	8	-0.11757	0.109799	0.284273	-0.332776	0.0976366	0.889079	0.716931	1.10256
		Inverse variance weighted	8	-0.137116	0.114163	0.229731	-0.360876	0.086644	0.871869	0.697065	1.09051
		Simple mode	8	-0.155088	0.157462	0.357473	-0.463714	0.153538	0.85634	0.628944	1.16595
		Weighted mode	8	-0.138013	0.141536	0.36199	-0.415423	0.139397	0.871087	0.660061	1.14958
ebi-a-GCST90017009	Gut microbiota abundance (genus Family XIII UCG001 id.11294)	MR Egger	8	0.786635	0.418408	0.109145	-0.0334447	1.60671	2.19599	0.967108	4.9864
		Weighted median	8	0.205144	0.175927	0.243586	-0.139674	0.549961	1.2277	0.869642	1.73318
		Inverse variance weighted	8	0.2134	0.136853	0.118917	-0.0548322	0.481633	1.23788	0.946644	1.61872
		Simple mode	8	0.300587	0.257543	0.281371	-0.204196	0.80537	1.35065	0.815302	2.23753
		Weighted mode	8	0.271587	0.261249	0.333109	-0.240461	0.783635	1.31204	0.786265	2.18942
ebi-a-GCST90017097	Gut microbiota abundance (order Desulfovibrionales id.3156)	MR Egger	12	0.131292	0.293543	0.664215	-0.444052	0.706635	1.1403	0.641432	2.02716
		Weighted median	12	0.11188	0.157386	0.477167	-0.196596	0.420356	1.11838	0.821523	1.5225
		Inverse variance weighted	12	0.0436637	0.116982	0.70896	-0.18562	0.272948	1.04463	0.830589	1.31383
		Simple mode	12	0.161738	0.237198	0.509424	-0.30317	0.626646	1.17555	0.738474	1.87132
		Weighted mode	12	0.194395	0.216583	0.388646	-0.230108	0.618898	1.21458	0.794448	1.85688
ebi-a-GCST90016963	Gut microbiota abundance (genus Allisonella id.2174)	MR Egger	8	-0.757488	0.468439	0.156995	-1.67563	0.160651	0.468843	0.187191	1.17428
		Weighted median	8	0.00092952	0.0910634	0.991856	-0.177555	0.179414	1.00093	0.837315	1.19652
		Inverse variance weighted	8	0.00422729	0.0721308	0.953266	-0.137149	0.145604	1.00424	0.87184	1.15674
		Simple mode	8	0.0485553	0.137262	0.733947	-0.220477	0.317588	1.04975	0.802136	1.37381
		Weighted mode	8	0.0242215	0.13839	0.866016	-0.247023	0.295466	1.02452	0.781123	1.34375
ebi-a-GCST90017084	Gut microbiota abundance (unknown genus id.2071)	MR Egger	15	-1.03094	0.517249	0.0676686	-2.04475	-0.0171309	0.356672	0.129413	0.983015
		Weighted median	15	0.137057	0.14461	0.34325	-0.14638	0.420493	1.14689	0.863829	1.52271
		Inverse variance weighted	15	0.0721017	0.114671	0.529501	-0.152654	0.296858	1.07476	0.858427	1.34562
		Simple mode	15	0.207493	0.313982	0.51944	-0.407913	0.822899	1.23059	0.665037	2.27709
		Weighted mode	15	0.230077	0.280121	0.425214	-0.31896	0.779114	1.2587	0.726904	2.17954
ebi-a-GCST90017007	Gut microbiota abundance (genus Faecalibacterium id.2057)	MR Egger	10	-0.17824	0.225052	0.451206	-0.619342	0.262862	0.836741	0.538298	1.30065
		Weighted median	10	-0.062356	0.150943	0.679527	-0.358205	0.233493	0.939548	0.69893	1.263
		Inverse variance weighted	10	0.0821373	0.115018	0.475149	-0.143298	0.307572	1.0856	0.866496	1.36012
		Simple mode	10	0.225976	0.231175	0.353857	-0.227126	0.679079	1.25355	0.79682	1.97206
		Weighted mode	10	-0.0289234	0.152182	0.853481	-0.3272	0.269353	0.971491	0.72094	1.30912
ebi-a-GCST90016953	Gut microbiota abundance (unknown family id.1000001214)	MR Egger	9	0.297655	0.402248	0.483387	-0.490752	1.08606	1.3467	0.612166	2.96258
		Weighted median	9	0.192142	0.128846	0.135894	-0.0603953	0.44468	1.21184	0.941392	1.55999
		Inverse variance weighted	9	0.0859495	0.128667	0.504134	-0.166238	0.338137	1.08975	0.846845	1.40233
		Simple mode	9	0.212649	0.178248	0.267049	-0.136717	0.562016	1.23695	0.872217	1.75421
		Weighted mode	9	0.207999	0.170663	0.257648	-0.126501	0.542499	1.23121	0.881174	1.7203
ebi-a-GCST90017073	Gut microbiota abundance (genus Terrisporobacter id.11348)	MR Egger	5	-0.431492	0.404883	0.36471	-1.22506	0.362079	0.649539	0.293739	1.43631
		Weighted median	5	-0.0894025	0.167546	0.593619	-0.417793	0.238988	0.914477	0.658499	1.26996
		Inverse variance weighted	5	-0.117857	0.134776	0.381862	-0.382017	0.146303	0.888823	0.682483	1.15755
		Simple mode	5	-0.044255	0.218784	0.849572	-0.473072	0.384562	0.95671	0.623085	1.46897
		Weighted mode	5	-0.0397602	0.210699	0.85951	-0.452729	0.373209	0.96102	0.63589	1.45239
ebi-a-GCST90017106	Gut microbiota abundance (order Rhodospirillales id.2667)	MR Egger	14	-0.583597	0.395156	0.165465	-1.3581	0.190909	0.557888	0.257148	1.21035
		Weighted median	14	-0.0581959	0.122436	0.63456	-0.29817	0.181778	0.943465	0.742175	1.19935
		Inverse variance weighted	14	0.0368885	0.103675	0.721984	-0.166315	0.240092	1.03758	0.846779	1.27137
		Simple mode	14	-0.112701	0.185747	0.554468	-0.476764	0.251362	0.893418	0.620789	1.28578
		Weighted mode	14	-0.0919489	0.159969	0.575244	-0.405488	0.22159	0.912152	0.666652	1.24806
ebi-a-GCST90017035	Gut microbiota abundance (genus Olsenella id.822)	MR Egger	11	-0.00400574	0.212628	0.98538	-0.420756	0.412745	0.996002	0.65655	1.51096
		Weighted median	11	-0.0277378	0.0896161	0.756928	-0.203385	0.14791	0.972643	0.815964	1.15941
		Inverse variance weighted	11	-0.0659109	0.0640994	0.303827	-0.191546	0.0597239	0.936214	0.825682	1.06154
		Simple mode	11	-0.0191055	0.124641	0.881223	-0.263401	0.22519	0.981076	0.768434	1.25256
		Weighted mode	11	-0.0213179	0.113016	0.854158	-0.242828	0.200193	0.978908	0.784406	1.22164
ebi-a-GCST90017112	Gut microbiota abundance (phylum Cyanobacteria id.1500)	MR Egger	8	0.326505	0.380445	0.423724	-0.419168	1.07218	1.38611	0.657594	2.92173
		Weighted median	8	0.162907	0.142671	0.253522	-0.116728	0.442543	1.17693	0.889827	1.55666
		Inverse variance weighted	8	0.188061	0.103778	0.0699653	-0.0153452	0.391466	1.20691	0.984772	1.47915
		Simple mode	8	0.407599	0.253038	0.151254	-0.0883559	0.903553	1.5032	0.915435	2.46836
		Weighted mode	8	-0.0582839	0.247319	0.82044	-0.543028	0.426461	0.943382	0.580986	1.53183
ebi-a-GCST90016951	Gut microbiota abundance (family Ruminococcaceae id.2050)	MR Egger	10	0.217201	0.398836	0.600884	-0.564518	0.99892	1.24259	0.568634	2.71535
		Weighted median	10	0.0757351	0.189103	0.68879	-0.294906	0.446377	1.07868	0.744601	1.56264
		Inverse variance weighted	10	0.0423335	0.17692	0.810888	-0.30443	0.389097	1.04324	0.737544	1.47565
		Simple mode	10	0.0168143	0.308776	0.957763	-0.588386	0.622014	1.01696	0.555223	1.86268
		Weighted mode	10	0.10033	0.235038	0.679507	-0.360345	0.561004	1.10554	0.697436	1.75243
ebi-a-GCST90016937	Gut microbiota abundance (family Erysipelotrichaceae id.2149)	MR Egger	13	0.0600863	0.583488	0.919834	-1.08355	1.20372	1.06193	0.338392	3.3325
		Weighted median	13	-0.066998	0.185136	0.717437	-0.429864	0.295868	0.935197	0.650598	1.34429
		Inverse variance weighted	13	0.0923678	0.135292	0.494777	-0.172804	0.35754	1.09677	0.841302	1.42981
		Simple mode	13	-0.233182	0.313308	0.471043	-0.847266	0.380901	0.792009	0.428585	1.4636
		Weighted mode	13	-0.222071	0.312054	0.490289	-0.833696	0.389554	0.800859	0.434441	1.47632
ebi-a-GCST90016970	Gut microbiota abundance (genus Bifidobacterium id.436)	MR Egger	12	0.216365	0.261714	0.42768	-0.296594	0.729324	1.24156	0.743345	2.07368
		Weighted median	12	0.0306567	0.14284	0.830061	-0.24931	0.310623	1.03113	0.779339	1.36427
		Inverse variance weighted	12	-0.000528107	0.106401	0.99604	-0.209073	0.208017	0.999472	0.811336	1.23123
		Simple mode	12	-0.0195518	0.225959	0.932602	-0.462431	0.423328	0.980638	0.629751	1.52703
		Weighted mode	12	0.016885	0.175203	0.924957	-0.326514	0.360284	1.01703	0.721435	1.43374
ebi-a-GCST90017105	Gut microbiota abundance (order Pasteurellales id.3688)	MR Egger	14	0.442042	0.175109	0.0266937	0.0988278	0.785257	1.55588	1.10388	2.19297
		Weighted median	14	-0.0794332	0.122133	0.515445	-0.318814	0.159948	0.92364	0.727011	1.17345
		Inverse variance weighted	14	0.0432669	0.084163	0.607193	-0.121693	0.208226	1.04422	0.885421	1.23149
		Simple mode	14	-0.251377	0.238221	0.31054	-0.71829	0.215536	0.777729	0.487585	1.24053
		Weighted mode	14	-0.229693	0.232826	0.341872	-0.686031	0.226645	0.794778	0.503571	1.25438
ebi-a-GCST90016939	Gut microbiota abundance (family Family XIII id.1957)	MR Egger	10	0.0678402	0.507574	0.896976	-0.927005	1.06269	1.07019	0.395737	2.89413
		Weighted median	10	-0.286051	0.19951	0.151637	-0.67709	0.104987	0.751224	0.508093	1.1107
		Inverse variance weighted	10	-0.329115	0.156585	0.0355675	-0.636021	-0.0222096	0.71956	0.529395	0.978035
		Simple mode	10	-0.335951	0.315511	0.314705	-0.954353	0.28245	0.714658	0.385061	1.32638
		Weighted mode	10	-0.26574	0.257181	0.328438	-0.769815	0.238334	0.766638	0.463099	1.26913
ebi-a-GCST90016932	Gut microbiota abundance (family Clostridiales vadin BB60 group id.11286)	MR Egger	15	-0.0848579	0.261827	0.751018	-0.598038	0.428323	0.918643	0.549889	1.53468
		Weighted median	15	0.141642	0.125184	0.257859	-0.103719	0.387003	1.15216	0.901478	1.47256
		Inverse variance weighted	15	0.0702418	0.0935411	0.452701	-0.113099	0.253582	1.07277	0.893062	1.28863
		Simple mode	15	0.331059	0.244481	0.19715	-0.148123	0.810241	1.39244	0.862325	2.24845
		Weighted mode	15	0.259465	0.195271	0.205185	-0.123266	0.642197	1.29624	0.884028	1.90065
ebi-a-GCST90016972	Gut microbiota abundance (genus Blautia id.1992)	Inverse variance weighted	2	-0.779108	0.341889	0.0226768	-1.44921	-0.109006	0.458815	0.234756	0.896725
ebi-a-GCST90016998	Gut microbiota abundance (genus Eubacterium eligens group id.14372)	MR Egger	7	-0.694876	1.05522	0.53932	-2.76312	1.37336	0.499136	0.0630949	3.94861
		Weighted median	7	-0.0894924	0.238081	0.706998	-0.556131	0.377146	0.914395	0.573423	1.45812
		Inverse variance weighted	7	-0.0953002	0.257602	0.711419	-0.6002	0.4096	0.9091	0.548702	1.50621
		Simple mode	7	-0.396864	0.443886	0.405719	-1.26688	0.473153	0.672425	0.281709	1.60505
		Weighted mode	7	-0.170618	0.389922	0.67701	-0.934866	0.59363	0.843143	0.392638	1.81055
ebi-a-GCST90017098	Gut microbiota abundance (order Enterobacteriales id.3468)	MR Egger	7	0.684506	1.2758	0.614593	-1.81606	3.18507	1.98279	0.162666	24.1689
		Weighted median	7	-0.0244308	0.244831	0.920514	-0.504299	0.455438	0.975865	0.603929	1.57686
		Inverse variance weighted	7	-0.194124	0.204144	0.341647	-0.594246	0.205999	0.823556	0.551978	1.22875
		Simple mode	7	0.0947547	0.389593	0.815941	-0.668848	0.858358	1.09939	0.512298	2.35928
		Weighted mode	7	0.114862	0.392899	0.779868	-0.655221	0.884945	1.12172	0.519327	2.42285
ebi-a-GCST90017090	Gut microbiota abundance (order Actinomycetales id.420)	MR Egger	4	0.767962	0.304445	0.127732	0.171251	1.36467	2.15537	1.18679	3.91445
		Weighted median	4	0.220739	0.192511	0.251535	-0.156583	0.59806	1.247	0.855061	1.81859
		Inverse variance weighted	4	0.282999	0.174187	0.104231	-0.0584086	0.624406	1.3271	0.943264	1.86714
		Simple mode	4	0.10694	0.324245	0.763228	-0.52858	0.742461	1.11287	0.589441	2.1011
		Weighted mode	4	0.456277	0.195662	0.101965	0.0727795	0.839775	1.57819	1.07549	2.31585
ebi-a-GCST90016911	Gut microbiota abundance (class Bacteroidia id.912)	MR Egger	13	-0.0951583	0.250784	0.711582	-0.586696	0.396379	0.909229	0.556162	1.48643
		Weighted median	13	-0.0450862	0.16493	0.784572	-0.368349	0.278176	0.955915	0.691876	1.32072
		Inverse variance weighted	13	-0.0017442	0.124013	0.988778	-0.24481	0.241322	0.998257	0.782853	1.27293
		Simple mode	13	-0.0539104	0.271483	0.845918	-0.586016	0.478196	0.947517	0.55654	1.61316
		Weighted mode	13	-0.011118	0.246468	0.964762	-0.494196	0.471959	0.988944	0.610061	1.60313
ebi-a-GCST90017041	Gut microbiota abundance (genus Parasutterella id.2892)	MR Egger	14	0.574557	0.25676	0.0449813	0.0713076	1.07781	1.77634	1.07391	2.93823
		Weighted median	14	0.190247	0.126952	0.133984	-0.0585788	0.439073	1.20955	0.943104	1.55127
		Inverse variance weighted	14	0.172766	0.0923094	0.061262	-0.00816016	0.353693	1.18859	0.991873	1.42432
		Simple mode	14	0.316714	0.224595	0.181968	-0.123491	0.75692	1.37261	0.883829	2.1317
		Weighted mode	14	0.373305	0.233457	0.133824	-0.0842699	0.83088	1.45253	0.919183	2.29534
ebi-a-GCST90017071	Gut microbiota abundance (genus Subdoligranulum id.2070)	MR Egger	11	0.550441	0.330478	0.130148	-0.0972954	1.19818	1.73402	0.907288	3.31407
		Weighted median	11	0.175785	0.176403	0.319007	-0.169964	0.521534	1.19218	0.843695	1.68461
		Inverse variance weighted	11	0.0848846	0.130621	0.515786	-0.171132	0.340902	1.08859	0.84271	1.40622
		Simple mode	11	0.282399	0.345759	0.433097	-0.395288	0.960086	1.32631	0.673486	2.61192
		Weighted mode	11	0.335534	0.274542	0.249673	-0.202569	0.873636	1.39869	0.816631	2.3956
ebi-a-GCST90017096	Gut microbiota abundance (order Coriobacteriales id.810)	MR Egger	14	-0.598635	0.510858	0.264009	-1.59992	0.402646	0.549561	0.201913	1.49578
		Weighted median	14	0.0609477	0.17471	0.727201	-0.281483	0.403379	1.06284	0.754664	1.49687
		Inverse variance weighted	14	0.0165098	0.124947	0.894878	-0.228387	0.261406	1.01665	0.795816	1.29876
		Simple mode	14	0.228973	0.310488	0.473943	-0.379584	0.83753	1.25731	0.684146	2.31065
		Weighted mode	14	0.189467	0.279689	0.510015	-0.358723	0.737656	1.20861	0.698568	2.09103
ebi-a-GCST90017102	Gut microbiota abundance (order Methanobacteriales id.120)	MR Egger	10	0.177365	0.289041	0.5565	-0.389155	0.743884	1.19407	0.677629	2.10409
		Weighted median	10	-0.0548428	0.0946809	0.562428	-0.240417	0.130732	0.946634	0.7863	1.13966
		Inverse variance weighted	10	-0.00431825	0.0701099	0.950887	-0.141734	0.133097	0.995691	0.867852	1.14236
		Simple mode	10	-0.14781	0.15957	0.378458	-0.460568	0.164947	0.862595	0.630925	1.17933
		Weighted mode	10	-0.121932	0.152421	0.44433	-0.420676	0.176813	0.885209	0.656603	1.19341
ebi-a-GCST90016927	Gut microbiota abundance (family Bacteroidaceae id.917)	MR Egger	9	0.203592	1.12778	0.861856	-2.00685	2.41404	1.2258	0.134411	11.179
		Weighted median	9	-0.114095	0.230406	0.620467	-0.565691	0.337502	0.892173	0.567967	1.40144
		Inverse variance weighted	9	-0.077704	0.204201	0.703554	-0.477938	0.32253	0.925238	0.620061	1.38062
		Simple mode	9	-0.197213	0.376482	0.614593	-0.935119	0.540692	0.821015	0.392539	1.71719
		Weighted mode	9	-0.166513	0.367568	0.662573	-0.886946	0.55392	0.846612	0.411912	1.74006
ebi-a-GCST90016944	Gut microbiota abundance (family Pasteurellaceae id.3689)	MR Egger	14	0.442042	0.175109	0.0266937	0.0988278	0.785257	1.55588	1.10388	2.19297
		Weighted median	14	-0.0794332	0.120809	0.510855	-0.31622	0.157353	0.92364	0.728899	1.17041
		Inverse variance weighted	14	0.0432669	0.084163	0.607193	-0.121693	0.208226	1.04422	0.885421	1.23149
		Simple mode	14	-0.251377	0.240089	0.31417	-0.721951	0.219198	0.777729	0.485803	1.24508
		Weighted mode	14	-0.229693	0.226123	0.328263	-0.672894	0.213508	0.794778	0.51023	1.23801
ebi-a-GCST90016923	Gut microbiota abundance (class Verrucomicrobiae id.4029)	MR Egger	11	0.21896	0.466058	0.649664	-0.694514	1.13243	1.24478	0.499317	3.1032
		Weighted median	11	-0.144149	0.161355	0.371661	-0.460405	0.172107	0.865759	0.631028	1.1878
		Inverse variance weighted	11	-0.314279	0.141452	0.0262962	-0.591524	-0.0370333	0.730316	0.553483	0.963644
		Simple mode	11	-0.0618037	0.233598	0.796712	-0.519656	0.396048	0.940067	0.594725	1.48594
		Weighted mode	11	-0.0851675	0.225981	0.714137	-0.52809	0.357755	0.918358	0.58973	1.43012
ebi-a-GCST90016993	Gut microbiota abundance (genus Erysipelatoclostridium id.11381)	MR Egger	15	0.360809	0.474534	0.460617	-0.569278	1.2909	1.43449	0.565934	3.63604
		Weighted median	15	0.276459	0.140576	0.0492268	0.000930848	0.551988	1.31845	1.00093	1.7367
		Inverse variance weighted	15	0.104107	0.117844	0.377	-0.126866	0.335081	1.10972	0.880852	1.39805
		Simple mode	15	0.42717	0.2749	0.142514	-0.111633	0.965973	1.53291	0.894372	2.62734
		Weighted mode	15	0.42717	0.24924	0.108593	-0.0613411	0.915682	1.53291	0.940502	2.49848
ebi-a-GCST90016967	Gut microbiota abundance (genus Anaerotruncus id.2054)	MR Egger	13	-0.720661	0.415538	0.110764	-1.53512	0.0937929	0.48643	0.215431	1.09833
		Weighted median	13	-0.469488	0.186117	0.0116509	-0.834278	-0.104699	0.625322	0.434188	0.900596
		Inverse variance weighted	13	-0.308198	0.143801	0.032095	-0.590048	-0.0263481	0.73477	0.5543	0.973996
		Simple mode	13	-0.550988	0.333069	0.123971	-1.2038	0.101827	0.57638	0.300051	1.10719
		Weighted mode	13	-0.550988	0.329541	0.120378	-1.19689	0.094913	0.57638	0.302133	1.09956
ebi-a-GCST90017078	Gut microbiota abundance (unknown genus id.1000005472)	MR Egger	13	0.114194	0.30924	0.718935	-0.491917	0.720305	1.12097	0.611453	2.05506
		Weighted median	13	-0.0602213	0.125595	0.631592	-0.306387	0.185945	0.941556	0.736101	1.20436
		Inverse variance weighted	13	-0.00018476	0.0984467	0.998503	-0.19314	0.192771	0.999815	0.824366	1.2126
		Simple mode	13	-0.170719	0.225873	0.464339	-0.61343	0.271993	0.843059	0.54149	1.31258
		Weighted mode	13	-0.179568	0.218011	0.426198	-0.606871	0.247734	0.835631	0.545054	1.28112
ebi-a-GCST90017017	Gut microbiota abundance (genus Hungatella id.11306)	MR Egger	5	0.388673	0.631117	0.581566	-0.848316	1.62566	1.47502	0.428135	5.08179
		Weighted median	5	-0.000811326	0.124865	0.994816	-0.245546	0.243923	0.999189	0.782277	1.27625
		Inverse variance weighted	5	-0.0136587	0.104264	0.895775	-0.218017	0.190699	0.986434	0.804112	1.2101
		Simple mode	5	-0.00584501	0.159773	0.97257	-0.319	0.30731	0.994172	0.726876	1.35976
		Weighted mode	5	-0.00017014	0.168225	0.999241	-0.32989	0.32955	0.99983	0.719003	1.39034
ebi-a-GCST90017051	Gut microbiota abundance (genus Ruminiclostridium9 id.11357)	MR Egger	9	-0.879178	0.732735	0.269224	-2.31534	0.556983	0.415124	0.0987327	1.7454
		Weighted median	9	-0.110535	0.2001	0.580673	-0.502731	0.28166	0.895355	0.604876	1.32533
		Inverse variance weighted	9	-0.0915875	0.161506	0.570657	-0.408139	0.224964	0.912482	0.664886	1.25228
		Simple mode	9	-0.226669	0.315842	0.493384	-0.845719	0.392381	0.797185	0.429249	1.4805
		Weighted mode	9	-0.138579	0.327308	0.683163	-0.780102	0.502944	0.870594	0.458359	1.65358
ebi-a-GCST90016942	Gut microbiota abundance (family Methanobacteriaceae id.121)	MR Egger	10	0.177365	0.289041	0.5565	-0.389155	0.743884	1.19407	0.677629	2.10409
		Weighted median	10	-0.0548428	0.096464	0.569674	-0.243912	0.134226	0.946634	0.783556	1.14365
		Inverse variance weighted	10	-0.00431825	0.0701099	0.950887	-0.141734	0.133097	0.995691	0.867852	1.14236
		Simple mode	10	-0.14781	0.165227	0.3943	-0.471655	0.176034	0.862595	0.623969	1.19248
		Weighted mode	10	-0.121932	0.165798	0.480807	-0.446896	0.203033	0.885209	0.63961	1.22511
ebi-a-GCST90017077	Gut microbiota abundance (unknown genus id.1000001215)	MR Egger	9	0.297655	0.402248	0.483387	-0.490752	1.08606	1.3467	0.612166	2.96258
		Weighted median	9	0.192142	0.124668	0.123261	-0.0522077	0.436492	1.21184	0.949132	1.54727
		Inverse variance weighted	9	0.0859495	0.128667	0.504134	-0.166238	0.338137	1.08975	0.846845	1.40233
		Simple mode	9	0.212649	0.183395	0.27968	-0.146804	0.572103	1.23695	0.863463	1.77199
		Weighted mode	9	0.207999	0.191137	0.30819	-0.166628	0.582627	1.23121	0.846514	1.79074
ebi-a-GCST90016997	Gut microbiota abundance (genus Eubacterium coprostanoligenes group id.11375)	MR Egger	13	0.615339	0.605362	0.331237	-0.571171	1.80185	1.85028	0.564864	6.06085
		Weighted median	13	-0.182687	0.194615	0.34788	-0.564134	0.198759	0.833029	0.568853	1.21989
		Inverse variance weighted	13	-0.11797	0.158648	0.45712	-0.42892	0.19298	0.888723	0.651212	1.21286
		Simple mode	13	-0.261809	0.400399	0.525528	-1.04659	0.522973	0.769658	0.351133	1.68704
		Weighted mode	13	-0.344563	0.399927	0.405815	-1.12842	0.439294	0.70853	0.323544	1.55161
ebi-a-GCST90016925	Gut microbiota abundance (family Actinomycetaceae id.421)	MR Egger	4	0.764858	0.303754	0.128103	0.1695	1.36022	2.14869	1.18471	3.89703
		Weighted median	4	0.220782	0.194949	0.257419	-0.161317	0.602881	1.24705	0.851022	1.82738
		Inverse variance weighted	4	0.282714	0.174111	0.104427	-0.0585432	0.623971	1.32673	0.943137	1.86633
		Simple mode	4	0.107243	0.321374	0.760569	-0.52265	0.737136	1.1132	0.592947	2.08994
		Weighted mode	4	0.459946	0.201973	0.107205	0.0640788	0.855813	1.58399	1.06618	2.35329
ebi-a-GCST90016950	Gut microbiota abundance (family Rikenellaceae id.967)	MR Egger	16	-0.44353	0.346348	0.221147	-1.12237	0.235312	0.641767	0.325507	1.2653
		Weighted median	16	-0.0726561	0.151915	0.632459	-0.370409	0.225097	0.929921	0.690452	1.25244
		Inverse variance weighted	16	-0.00474013	0.113079	0.966563	-0.226375	0.216894	0.995271	0.797419	1.24221
		Simple mode	16	-0.133357	0.275314	0.635112	-0.672973	0.406259	0.875153	0.51019	1.50119
		Weighted mode	16	-0.151068	0.267144	0.580099	-0.67467	0.372534	0.859789	0.509324	1.45141
ebi-a-GCST90016976	Gut microbiota abundance (genus Candidatus Soleaferrea id.11350)	MR Egger	10	0.371372	0.539035	0.510333	-0.685137	1.42788	1.44972	0.504021	4.16986
		Weighted median	10	-0.239548	0.118414	0.0430772	-0.47164	-0.0074554	0.786984	0.623978	0.992572
		Inverse variance weighted	10	-0.111038	0.107608	0.302131	-0.321949	0.0998738	0.894905	0.724735	1.10503
		Simple mode	10	-0.315143	0.220384	0.186507	-0.747095	0.116808	0.729684	0.473741	1.1239
		Weighted mode	10	-0.302975	0.193645	0.152117	-0.682518	0.0765682	0.738618	0.505343	1.07958
ebi-a-GCST90017072	Gut microbiota abundance (genus Sutterella id.2896)	MR Egger	12	-0.585815	0.610167	0.359648	-1.78174	0.610112	0.556652	0.168345	1.84064
		Weighted median	12	-0.131287	0.164702	0.425384	-0.454103	0.19153	0.876966	0.635017	1.2111
		Inverse variance weighted	12	-0.014653	0.140504	0.91694	-0.290041	0.260735	0.985454	0.748233	1.29788
		Simple mode	12	-0.239609	0.270376	0.394466	-0.769546	0.290327	0.786935	0.463223	1.33686
		Weighted mode	12	-0.258419	0.255369	0.333308	-0.758943	0.242105	0.772272	0.468161	1.27393
ebi-a-GCST90017014	Gut microbiota abundance (genus Holdemanella id.11393)	MR Egger	11	0.144828	0.239688	0.560609	-0.324961	0.614616	1.15584	0.722556	1.84895
		Weighted median	11	0.0457911	0.0998171	0.646413	-0.14985	0.241433	1.04686	0.860837	1.27307
		Inverse variance weighted	11	0.0205727	0.0839502	0.806411	-0.14397	0.185115	1.02079	0.865914	1.20336
		Simple mode	11	0.0515729	0.169277	0.766867	-0.280211	0.383356	1.05293	0.755624	1.4672
		Weighted mode	11	0.0628927	0.15562	0.694616	-0.242122	0.367908	1.06491	0.78496	1.44471
ebi-a-GCST90017010	Gut microbiota abundance (genus Flavonifractor id.2059)	MR Egger	5	-0.186222	0.753326	0.820706	-1.66274	1.2903	0.830089	0.189619	3.63387
		Weighted median	5	0.147669	0.209995	0.481931	-0.263922	0.559259	1.15913	0.768034	1.74938
		Inverse variance weighted	5	0.0133145	0.165767	0.935982	-0.311588	0.338217	1.0134	0.732283	1.40244
		Simple mode	5	0.25712	0.299961	0.439666	-0.330803	0.845043	1.2932	0.718347	2.32808
		Weighted mode	5	0.249396	0.28495	0.430858	-0.309106	0.807898	1.28325	0.734103	2.24319
ebi-a-GCST90017080	Gut microbiota abundance (unknown genus id.1000006162)	MR Egger	12	-0.24897	0.293882	0.41671	-0.824979	0.327038	0.779603	0.438244	1.38685
		Weighted median	12	-0.0284231	0.0952989	0.765511	-0.215209	0.158363	0.971977	0.806373	1.17159
		Inverse variance weighted	12	-0.0306376	0.0722853	0.67168	-0.172317	0.111042	0.969827	0.841712	1.11744
		Simple mode	12	-0.052482	0.164577	0.755783	-0.375053	0.270089	0.948871	0.687253	1.31008
		Weighted mode	12	-0.0135528	0.155649	0.932178	-0.318624	0.291518	0.986539	0.727149	1.33846
ebi-a-GCST90017004	Gut microbiota abundance (genus Eubacterium ruminantium group id.11340)	MR Egger	18	-0.0933596	0.234562	0.695878	-0.553102	0.366382	0.910866	0.575163	1.44251
		Weighted median	18	0.0116416	0.093208	0.900603	-0.171046	0.194329	1.01171	0.842783	1.2145
		Inverse variance weighted	18	0.067688	0.0701368	0.334502	-0.0697802	0.205156	1.07003	0.932599	1.22772
		Simple mode	18	-0.0020979	0.163522	0.989913	-0.322602	0.318406	0.997904	0.724262	1.37493
		Weighted mode	18	-0.0227898	0.154376	0.884375	-0.325366	0.279786	0.977468	0.722263	1.32285
ebi-a-GCST90017040	Gut microbiota abundance (genus Paraprevotella id.962)	MR Egger	13	-0.224143	0.292137	0.459083	-0.796731	0.348445	0.799201	0.4508	1.41686
		Weighted median	13	-0.0121039	0.102823	0.906293	-0.213638	0.18943	0.987969	0.807641	1.20856
		Inverse variance weighted	13	0.089267	0.0772898	0.248105	-0.062221	0.240755	1.09337	0.939675	1.27221
		Simple mode	13	-0.0317722	0.164324	0.849918	-0.353846	0.290302	0.968727	0.701983	1.33683
		Weighted mode	13	-0.0317722	0.161579	0.847404	-0.348468	0.284923	0.968727	0.705769	1.32966
ebi-a-GCST90017016	Gut microbiota abundance (genus Howardella id.2000)	MR Egger	10	0.605714	0.265301	0.0518182	0.0857244	1.1257	1.83256	1.08951	3.08238
		Weighted median	10	0.0282785	0.0881288	0.748303	-0.144454	0.201011	1.02868	0.865495	1.22264
		Inverse variance weighted	10	0.0465459	0.0647426	0.472179	-0.0803496	0.173441	1.04765	0.922794	1.18939
		Simple mode	10	-0.0431461	0.172272	0.807861	-0.3808	0.294508	0.957771	0.683315	1.34247
		Weighted mode	10	-0.040621	0.161596	0.80717	-0.357349	0.276107	0.960193	0.699529	1.31799
ebi-a-GCST90017067	Gut microbiota abundance (genus Sellimonas id.14369)	MR Egger	9	-0.206054	0.373488	0.598316	-0.93809	0.525983	0.813789	0.391375	1.69212
		Weighted median	9	-0.0219848	0.0866789	0.799778	-0.191875	0.147906	0.978255	0.82541	1.1594
		Inverse variance weighted	9	-0.101572	0.0643256	0.114328	-0.22765	0.0245058	0.903416	0.796403	1.02481
		Simple mode	9	0.0168104	0.140536	0.907736	-0.25864	0.29226	1.01695	0.772101	1.33945
		Weighted mode	9	0.0168104	0.141793	0.90855	-0.261104	0.294725	1.01695	0.770201	1.34276
ebi-a-GCST90016917	Gut microbiota abundance (class Gammaproteobacteria id.3303)	MR Egger	6	0.723842	0.773001	0.402079	-0.79124	2.23892	2.06234	0.453282	9.38322
		Weighted median	6	0.436543	0.252062	0.0832938	-0.0574989	0.930586	1.54735	0.944123	2.53599
		Inverse variance weighted	6	0.25826	0.239319	0.280523	-0.210805	0.727325	1.29468	0.809932	2.06954
		Simple mode	6	0.623673	0.432272	0.20867	-0.223581	1.47093	1.86577	0.79965	4.35326
		Weighted mode	6	0.583399	0.372677	0.178258	-0.147049	1.31385	1.79212	0.863252	3.72046
ebi-a-GCST90016989	Gut microbiota abundance (genus Dorea id.1997)	MR Egger	10	-0.609677	0.425752	0.190033	-1.44415	0.224797	0.543526	0.235946	1.25207
		Weighted median	10	-0.146745	0.221839	0.508295	-0.581549	0.288059	0.863514	0.559032	1.33384
		Inverse variance weighted	10	-0.0386018	0.161756	0.811383	-0.355643	0.278439	0.962134	0.700723	1.32107
		Simple mode	10	-0.242562	0.400602	0.559807	-1.02774	0.542617	0.784615	0.357814	1.7205
		Weighted mode	10	-0.279936	0.353035	0.44821	-0.971884	0.412012	0.755832	0.37837	1.50985
ebi-a-GCST90016962	Gut microbiota abundance (genus Alistipes id.968)	MR Egger	13	-0.83536	0.821887	0.331277	-2.44626	0.775539	0.433718	0.086617	2.17176
		Weighted median	13	0.136452	0.21515	0.525937	-0.285241	0.558145	1.1462	0.751833	1.74743
		Inverse variance weighted	13	0.125246	0.173196	0.469593	-0.214219	0.464711	1.13343	0.807171	1.59155
		Simple mode	13	0.183312	0.377104	0.635648	-0.555811	0.922436	1.20119	0.573607	2.51541
		Weighted mode	13	0.190716	0.328386	0.572143	-0.45292	0.834352	1.21012	0.635769	2.30332
ebi-a-GCST90016920	Gut microbiota abundance (class Methanobacteria id.119)	MR Egger	10	0.177365	0.289041	0.5565	-0.389155	0.743884	1.19407	0.677629	2.10409
		Weighted median	10	-0.0548428	0.0991017	0.57999	-0.249082	0.139396	0.946634	0.779516	1.14958
		Inverse variance weighted	10	-0.00431825	0.0701099	0.950887	-0.141734	0.133097	0.995691	0.867852	1.14236
		Simple mode	10	-0.14781	0.172059	0.412598	-0.485046	0.189425	0.862595	0.615669	1.20855
		Weighted mode	10	-0.121932	0.166567	0.482777	-0.448403	0.20454	0.885209	0.638647	1.22696
ebi-a-GCST90016982	Gut microbiota abundance (genus Coprobacter id.949)	MR Egger	11	-0.544082	0.409094	0.216247	-1.34591	0.257742	0.580374	0.260304	1.29401
		Weighted median	11	-0.182845	0.127307	0.150929	-0.432367	0.0666757	0.832897	0.648971	1.06895
		Inverse variance weighted	11	-0.138787	0.104875	0.185719	-0.344342	0.0667686	0.870414	0.708687	1.06905
		Simple mode	11	-0.400235	0.226021	0.107016	-0.843237	0.0427665	0.670162	0.430315	1.04369
		Weighted mode	11	-0.349393	0.228496	0.157235	-0.797245	0.0984594	0.705116	0.450568	1.10347
ebi-a-GCST90017045	Gut microbiota abundance (genus Prevotella9 id.11183)	MR Egger	15	0.0615879	0.25537	0.813184	-0.438937	0.562113	1.06352	0.644722	1.75437
		Weighted median	15	-0.030784	0.113526	0.786266	-0.253294	0.191727	0.969685	0.776239	1.21134
		Inverse variance weighted	15	-0.0908737	0.0860245	0.290799	-0.259482	0.0777342	0.913133	0.771451	1.08084
		Simple mode	15	-0.0044836	0.172228	0.979599	-0.342051	0.333084	0.995526	0.710312	1.39526
		Weighted mode	15	-0.0140262	0.166655	0.934119	-0.340671	0.312618	0.986072	0.711293	1.367
ebi-a-GCST90017053	Gut microbiota abundance (genus Ruminococcaceae UCG002 id.11360)	MR Egger	21	-0.186495	0.277461	0.509579	-0.730318	0.357327	0.829862	0.481756	1.4295
		Weighted median	21	-0.0324829	0.138022	0.813941	-0.303007	0.238041	0.968039	0.738594	1.26876
		Inverse variance weighted	21	-0.0406893	0.104672	0.697474	-0.245846	0.164468	0.960127	0.782043	1.17877
		Simple mode	21	-0.0831325	0.288333	0.776068	-0.648266	0.482001	0.920229	0.522952	1.61931
		Weighted mode	21	-0.229323	0.266568	0.39983	-0.751795	0.293149	0.795072	0.471519	1.34064
ebi-a-GCST90016912	Gut microbiota abundance (class Betaproteobacteria id.2867)	MR Egger	10	-0.403565	0.453486	0.399479	-1.2924	0.485267	0.667934	0.274612	1.62461
		Weighted median	10	0.24395	0.202379	0.228044	-0.152712	0.640612	1.27628	0.858377	1.89764
		Inverse variance weighted	10	0.119332	0.144277	0.408177	-0.163451	0.402115	1.12674	0.849208	1.49498
		Simple mode	10	0.240152	0.312834	0.46235	-0.373002	0.853306	1.27144	0.688664	2.3474
		Weighted mode	10	0.23371	0.28934	0.440071	-0.333398	0.800817	1.26328	0.716485	2.22736
ebi-a-GCST90017069	Gut microbiota abundance (genus Slackia id.825)	MR Egger	6	0.479458	0.770093	0.567285	-1.02992	1.98884	1.6152	0.357034	7.30705
		Weighted median	6	-0.023846	0.154215	0.877114	-0.326107	0.278415	0.976436	0.721728	1.32103
		Inverse variance weighted	6	-0.0544869	0.118888	0.646734	-0.287507	0.178534	0.946971	0.750131	1.19546
		Simple mode	6	0.151602	0.236408	0.54958	-0.311758	0.614962	1.1637	0.732159	1.84959
		Weighted mode	6	0.14547	0.242792	0.575182	-0.330402	0.621342	1.15658	0.718635	1.86142
ebi-a-GCST90016985	Gut microbiota abundance (genus Coprococcus3 id.11303)	MR Egger	9	0.0427227	0.84555	0.961114	-1.61456	1.7	1.04365	0.198979	5.47396
		Weighted median	9	-0.0934133	0.187359	0.618076	-0.460637	0.27381	0.910817	0.630882	1.31497
		Inverse variance weighted	9	-0.143149	0.155168	0.356247	-0.447279	0.160981	0.866625	0.639366	1.17466
		Simple mode	9	-0.108455	0.301487	0.728358	-0.69937	0.48246	0.897219	0.496898	1.62006
		Weighted mode	9	-0.0508685	0.282084	0.861377	-0.603753	0.502016	0.950404	0.546756	1.65205
ebi-a-GCST90017110	Gut microbiota abundance (phylum Actinobacteria id.400)	MR Egger	15	-0.418703	0.609714	0.504324	-1.61374	0.776336	0.657899	0.199141	2.17349
		Weighted median	15	-0.0886461	0.172267	0.606843	-0.42629	0.248998	0.915169	0.652927	1.28274
		Inverse variance weighted	15	0.0699594	0.141768	0.621676	-0.207907	0.347825	1.07246	0.812283	1.41599
		Simple mode	15	-0.123285	0.328935	0.713424	-0.767997	0.521427	0.884011	0.463941	1.68443
		Weighted mode	15	-0.227239	0.249973	0.378706	-0.717187	0.262709	0.79673	0.488123	1.30045
ebi-a-GCST90016996	Gut microbiota abundance (genus Eubacterium brachy group id.11296)	MR Egger	10	0.233616	0.294313	0.450232	-0.343237	0.810469	1.26316	0.70947	2.24896
		Weighted median	10	0.0879365	0.0972398	0.365822	-0.102654	0.278527	1.09192	0.90244	1.32118
		Inverse variance weighted	10	0.0758641	0.0729725	0.298513	-0.0671619	0.21889	1.07882	0.935044	1.24469
		Simple mode	10	0.174282	0.145575	0.261809	-0.111044	0.459608	1.19039	0.894899	1.58345
		Weighted mode	10	0.180303	0.151687	0.264994	-0.117004	0.477611	1.19758	0.889582	1.61222
ebi-a-GCST90017086	Gut microbiota abundance (unknown genus id.826)	MR Egger	13	0.260025	0.300011	0.404607	-0.327998	0.848047	1.29696	0.720365	2.33508
		Weighted median	13	0.0564993	0.139459	0.685382	-0.216841	0.32984	1.05813	0.805058	1.39075
		Inverse variance weighted	13	0.0848225	0.10466	0.417677	-0.120311	0.289956	1.08852	0.886645	1.33637
		Simple mode	13	0.0304747	0.222228	0.8932	-0.405091	0.466041	1.03094	0.666916	1.59367
		Weighted mode	13	0.0350838	0.204043	0.866348	-0.36484	0.435008	1.03571	0.694308	1.54498
ebi-a-GCST90017029	Gut microbiota abundance (genus Lachnospira id.2004)	Wald ratio	1	0.279575	0.473521	0.554912	-0.648527	1.20768	1.32257	0.522815	3.3457
ebi-a-GCST90017043	Gut microbiota abundance (genus Phascolarctobacterium id.2168)	MR Egger	8	-0.58996	0.635243	0.388871	-1.83504	0.655116	0.554349	0.159608	1.92537
		Weighted median	8	-0.16231	0.173314	0.34901	-0.502006	0.177385	0.850177	0.605315	1.19409
		Inverse variance weighted	8	-0.064414	0.12936	0.618523	-0.317959	0.189131	0.937617	0.727633	1.2082
		Simple mode	8	-0.188446	0.287657	0.533328	-0.752252	0.375361	0.828246	0.471304	1.45552
		Weighted mode	8	-0.184606	0.258304	0.497938	-0.690882	0.32167	0.831432	0.501134	1.37943
ebi-a-GCST90016971	Gut microbiota abundance (genus Bilophila id.3170)	MR Egger	13	0.169617	0.5793	0.775128	-0.965812	1.30505	1.18485	0.380674	3.68786
		Weighted median	13	0.251102	0.151692	0.0978539	-0.0462131	0.548418	1.28544	0.954838	1.73051
		Inverse variance weighted	13	0.288171	0.1173	0.014022	0.0582627	0.518079	1.33399	1.05999	1.6788
		Simple mode	13	0.241484	0.237241	0.328817	-0.223508	0.706476	1.27314	0.799708	2.02684
		Weighted mode	13	0.244819	0.240631	0.329035	-0.226817	0.716455	1.27739	0.797067	2.04716
ebi-a-GCST90016952	Gut microbiota abundance (family Streptococcaceae id.1850)	MR Egger	14	0.170805	0.493567	0.735287	-0.796585	1.1382	1.18626	0.450866	3.12113
		Weighted median	14	0.113556	0.172466	0.510267	-0.224478	0.45159	1.12025	0.798933	1.57081
		Inverse variance weighted	14	0.0382328	0.121771	0.753542	-0.200439	0.276905	1.03897	0.818371	1.31904
		Simple mode	14	0.204321	0.290757	0.494623	-0.365563	0.774205	1.22669	0.693806	2.16887
		Weighted mode	14	0.178559	0.294948	0.555342	-0.399539	0.756656	1.19549	0.670629	2.13114
ebi-a-GCST90017109	Gut microbiota abundance (order Victivallales id.2254)	MR Egger	8	-0.243948	0.339343	0.49924	-0.909061	0.421164	0.783528	0.402902	1.52373
		Weighted median	8	-0.157988	0.11807	0.180868	-0.389405	0.0734292	0.85386	0.67746	1.07619
		Inverse variance weighted	8	-0.20534	0.0884286	0.0202275	-0.37866	-0.0320201	0.81437	0.684778	0.968487
		Simple mode	8	-0.154742	0.182455	0.424427	-0.512354	0.202871	0.856637	0.599084	1.22491
		Weighted mode	8	-0.146554	0.169793	0.416655	-0.479349	0.186241	0.863679	0.619187	1.20471
ebi-a-GCST90017066	Gut microbiota abundance (genus Ruminococcus torques group id.14377)	MR Egger	9	-0.752723	0.533381	0.201042	-1.79815	0.292704	0.471082	0.165605	1.34005
		Weighted median	9	0.201965	0.223956	0.367159	-0.236989	0.64092	1.22381	0.789	1.89823
		Inverse variance weighted	9	0.102466	0.172485	0.552475	-0.235604	0.440535	1.1079	0.790093	1.55354
		Simple mode	9	0.35647	0.362719	0.354504	-0.354459	1.0674	1.42828	0.701553	2.90781
		Weighted mode	9	0.303721	0.383399	0.451105	-0.447741	1.05518	1.35489	0.63907	2.8725
ebi-a-GCST90016995	Gut microbiota abundance (genus Escherichia Shigella id.3504)	MR Egger	10	-0.0253058	0.403149	0.951489	-0.815478	0.764866	0.975012	0.442428	2.14871
		Weighted median	10	0.17416	0.162523	0.283899	-0.144385	0.492706	1.19025	0.865554	1.63674
		Inverse variance weighted	10	0.142268	0.130046	0.273963	-0.112622	0.397158	1.15289	0.893488	1.48759
		Simple mode	10	0.185584	0.245222	0.468519	-0.295052	0.666219	1.20392	0.744493	1.94686
		Weighted mode	10	0.185584	0.245478	0.468968	-0.295552	0.66672	1.20392	0.74412	1.94784
ebi-a-GCST90017026	Gut microbiota abundance (genus Lachnospiraceae UCG004 id.11324)	MR Egger	12	-0.605819	0.52399	0.274488	-1.63284	0.4212	0.545627	0.195374	1.52379
		Weighted median	12	-0.0243726	0.176742	0.89032	-0.370786	0.322041	0.975922	0.690192	1.37994
		Inverse variance weighted	12	-0.0735988	0.126681	0.561254	-0.321893	0.174695	0.929044	0.724776	1.19088
		Simple mode	12	-0.397587	0.329302	0.252613	-1.04302	0.247845	0.67194	0.352389	1.28126
		Weighted mode	12	0.198511	0.298207	0.519328	-0.385974	0.782996	1.21959	0.679788	2.18802
ebi-a-GCST90017046	Gut microbiota abundance (genus Rikenellaceae RC9 gut group id.11191)	MR Egger	11	0.456894	0.395366	0.277592	-0.318023	1.23181	1.57916	0.727586	3.42744
		Weighted median	11	-0.0492355	0.0880066	0.575853	-0.221728	0.123257	0.951957	0.801133	1.13118
		Inverse variance weighted	11	0.0198076	0.0642834	0.757983	-0.106188	0.145803	1.02001	0.899256	1.15697
		Simple mode	11	-0.0768238	0.154197	0.629104	-0.379049	0.225401	0.926053	0.684512	1.25283
		Weighted mode	11	-0.0743559	0.137018	0.59924	-0.34291	0.194199	0.928341	0.709702	1.21434
ebi-a-GCST90017028	Gut microbiota abundance (genus Lachnospiraceae UCG010 id.11330)	MR Egger	10	0.84582	0.535817	0.153089	-0.20438	1.89602	2.32989	0.815152	6.65934
		Weighted median	10	-0.0745389	0.196383	0.704273	-0.459449	0.310371	0.928171	0.631632	1.36393
		Inverse variance weighted	10	0.0968883	0.187351	0.605053	-0.27032	0.464097	1.10174	0.763135	1.59058
		Simple mode	10	-0.264693	0.332907	0.447018	-0.917191	0.387805	0.767441	0.39964	1.47374
		Weighted mode	10	-0.277911	0.336707	0.430491	-0.937857	0.382036	0.757364	0.391466	1.46526
ebi-a-GCST90017036	Gut microbiota abundance (genus Oscillibacter id.2063)	MR Egger	13	0.0039196	0.344145	0.991117	-0.670605	0.678444	1.00393	0.511399	1.97081
		Weighted median	13	-0.039208	0.12231	0.748543	-0.278936	0.20052	0.961551	0.756588	1.22204
		Inverse variance weighted	13	-0.0426242	0.0899319	0.635528	-0.218891	0.133642	0.958271	0.803409	1.14298
		Simple mode	13	-0.0178601	0.197089	0.92929	-0.404155	0.368435	0.982298	0.667541	1.44547
		Weighted mode	13	-0.0218729	0.187208	0.908922	-0.388801	0.345055	0.978365	0.677869	1.41207
ebi-a-GCST90017092	Gut microbiota abundance (order Bacteroidales id.913)	MR Egger	13	-0.0951583	0.250784	0.711582	-0.586696	0.396379	0.909229	0.556162	1.48643
		Weighted median	13	-0.0450862	0.168848	0.789452	-0.376029	0.285856	0.955915	0.686583	1.3309
		Inverse variance weighted	13	-0.0017442	0.124013	0.988778	-0.24481	0.241322	0.998257	0.782853	1.27293
		Simple mode	13	-0.0539104	0.270767	0.845516	-0.584613	0.476792	0.947517	0.557322	1.6109
		Weighted mode	13	-0.011118	0.235474	0.963118	-0.472647	0.450411	0.988944	0.62335	1.56896

## Sheet: 2、16S-TAA-Finn
id.exposure	Trait	method	nsnp	b	se	pval	lo_ci	up_ci	or	or_lci95	or_uci95
ebi-a-GCST90017108	Gut microbiota abundance (order Verrucomicrobiales id.4030)	MR Egger	11	0.620496	0.777114	0.44516	-0.902647	2.14364	1.85985	0.405495	8.53042
		Weighted median	11	-0.0562452	0.167902	0.737634	-0.385334	0.272843	0.945307	0.680224	1.31369
		Inverse variance weighted	11	-0.323914	0.236712	0.17119	-0.787869	0.140041	0.723312	0.454813	1.15032
		Simple mode	11	-0.0636589	0.254932	0.807867	-0.563326	0.436008	0.938325	0.569312	1.54652
		Weighted mode	11	-0.0228571	0.229281	0.92256	-0.472247	0.426533	0.977402	0.623599	1.53194
ebi-a-GCST90017113	Gut microbiota abundance (phylum Euryarchaeota id.55)	MR Egger	12	-0.226767	0.272298	0.424406	-0.760471	0.306937	0.797107	0.467446	1.35926
		Weighted median	12	0.0285921	0.0841279	0.733959	-0.136299	0.193483	1.029	0.872582	1.21347
		Inverse variance weighted	12	0.0819958	0.0616397	0.183438	-0.0388179	0.20281	1.08545	0.961926	1.22484
		Simple mode	12	0.000924689	0.140459	0.994865	-0.274375	0.276225	1.00093	0.760047	1.31814
		Weighted mode	12	-0.00373667	0.141779	0.979446	-0.281623	0.27415	0.99627	0.754558	1.31541
ebi-a-GCST90017011	Gut microbiota abundance (genus Fusicatenibacter id.11305)	MR Egger	18	0.292661	0.447358	0.522277	-0.584161	1.16948	1.33999	0.557574	3.22033
		Weighted median	18	0.348999	0.166462	0.0360316	0.0227338	0.675265	1.41765	1.02299	1.96455
		Inverse variance weighted	18	0.326935	0.115903	0.00479084	0.0997658	0.554105	1.38671	1.10491	1.74038
		Simple mode	18	0.451031	0.293681	0.142993	-0.124584	1.02665	1.56993	0.882864	2.79169
		Weighted mode	18	0.41053	0.274815	0.153546	-0.128107	0.949168	1.50762	0.879759	2.58356
ebi-a-GCST90016929	Gut microbiota abundance (family Bifidobacteriaceae id.433)	MR Egger	11	-0.0782531	0.366375	0.835629	-0.796348	0.639842	0.92473	0.450973	1.89618
		Weighted median	11	-0.329898	0.159966	0.0391787	-0.64343	-0.0163652	0.718997	0.525487	0.983768
		Inverse variance weighted	11	-0.254158	0.112115	0.0233935	-0.473903	-0.0344133	0.775569	0.622568	0.966172
		Simple mode	11	-0.416442	0.257298	0.13662	-0.920746	0.0878611	0.659389	0.398222	1.09184
		Weighted mode	11	-0.403811	0.195561	0.0658459	-0.787111	-0.0205116	0.66777	0.455158	0.979697
ebi-a-GCST90017042	Gut microbiota abundance (genus Peptococcus id.2037)	MR Egger	12	0.212841	0.27835	0.46214	-0.332724	0.758407	1.23719	0.716968	2.13487
		Weighted median	12	0.167186	0.0926003	0.0710033	-0.0143108	0.348682	1.18197	0.985791	1.4172
		Inverse variance weighted	12	0.092772	0.072307	0.199482	-0.0489498	0.234494	1.09721	0.952229	1.26427
		Simple mode	12	0.22287	0.158716	0.187858	-0.0882137	0.533954	1.24966	0.915565	1.70566
		Weighted mode	12	0.209526	0.153625	0.199861	-0.0915778	0.51063	1.23309	0.91249	1.66634
ebi-a-GCST90016959	Gut microbiota abundance (genus Actinomyces id.423)	MR Egger	7	0.0179077	0.265158	0.948772	-0.501802	0.537617	1.01807	0.605439	1.71192
		Weighted median	7	0.227171	0.137669	0.0989166	-0.0426596	0.497003	1.25505	0.958237	1.64379
		Inverse variance weighted	7	0.146589	0.108349	0.176076	-0.0657745	0.358952	1.15788	0.936342	1.43183
		Simple mode	7	0.269991	0.220534	0.26674	-0.162256	0.702237	1.30995	0.850223	2.01826
		Weighted mode	7	0.265033	0.203189	0.239906	-0.133217	0.663284	1.30347	0.875275	1.94116
ebi-a-GCST90016999	Gut microbiota abundance (genus Eubacterium fissicatena group id.14373)	MR Egger	9	-0.647303	0.401467	0.150921	-1.43418	0.139571	0.523455	0.238311	1.14978
		Weighted median	9	-0.0850803	0.105907	0.421775	-0.292659	0.122498	0.918438	0.746277	1.13032
		Inverse variance weighted	9	0.0476459	0.0870679	0.584223	-0.123007	0.218299	1.0488	0.884257	1.24396
		Simple mode	9	-0.121752	0.179881	0.517592	-0.474319	0.230815	0.885368	0.622309	1.25963
		Weighted mode	9	-0.116058	0.160586	0.490442	-0.430807	0.198691	0.890424	0.649984	1.21981
ebi-a-GCST90016943	Gut microbiota abundance (family Oxalobacteraceae id.2966)	MR Egger	14	0.350473	0.249164	0.184913	-0.137888	0.838835	1.41974	0.871196	2.31367
		Weighted median	14	0.162647	0.0927214	0.079406	-0.0190874	0.344381	1.17662	0.981094	1.41112
		Inverse variance weighted	14	0.142083	0.0644686	0.0275304	0.0157248	0.268442	1.15267	1.01585	1.30792
		Simple mode	14	0.256537	0.178877	0.175143	-0.0940612	0.607135	1.29245	0.910227	1.83517
		Weighted mode	14	0.256537	0.176632	0.170102	-0.0896617	0.602736	1.29245	0.91424	1.82711
ebi-a-GCST90017062	Gut microbiota abundance (genus Ruminococcus1 id.11373)	MR Egger	10	0.263846	0.339019	0.458812	-0.400631	0.928322	1.30193	0.669897	2.53026
		Weighted median	10	-0.0953469	0.173829	0.583342	-0.436052	0.245358	0.909058	0.646584	1.27808
		Inverse variance weighted	10	0.0536601	0.127125	0.672949	-0.195505	0.302825	1.05513	0.822419	1.35368
		Simple mode	10	-0.190747	0.274512	0.504685	-0.728791	0.347296	0.826341	0.482492	1.41524
		Weighted mode	10	-0.159652	0.267234	0.564951	-0.68343	0.364126	0.852441	0.504883	1.43926
ebi-a-GCST90017063	Gut microbiota abundance (genus Ruminococcus2 id.11374)	MR Egger	15	0.0171652	0.233829	0.942598	-0.44114	0.475471	1.01731	0.643302	1.60877
		Weighted median	15	-0.0401968	0.136904	0.769055	-0.30853	0.228136	0.9606	0.734526	1.25626
		Inverse variance weighted	15	-0.107144	0.0972008	0.270335	-0.297657	0.0833699	0.898397	0.742556	1.08694
		Simple mode	15	-0.0469673	0.218159	0.832646	-0.474559	0.380624	0.954119	0.62216	1.4632
		Weighted mode	15	0.0194429	0.16143	0.905845	-0.296961	0.335846	1.01963	0.743073	1.39912
ebi-a-GCST90016931	Gut microbiota abundance (family Clostridiaceae1 id.1869)	MR Egger	10	0.286756	0.440693	0.533483	-0.577003	1.15052	1.3321	0.561579	3.15982
		Weighted median	10	0.0456502	0.177153	0.796648	-0.301571	0.392871	1.04671	0.739656	1.48123
		Inverse variance weighted	10	0.0190516	0.145981	0.896165	-0.267072	0.305175	1.01923	0.765618	1.35686
		Simple mode	10	-0.119897	0.274878	0.672978	-0.658657	0.418862	0.887011	0.517546	1.52023
		Weighted mode	10	0.0485127	0.246627	0.848429	-0.434877	0.531902	1.04971	0.647344	1.70217
ebi-a-GCST90016958	Gut microbiota abundance (family Victivallaceae id.2255)	MR Egger	12	0.159443	0.286447	0.590022	-0.401993	0.720879	1.17286	0.668986	2.05624
		Weighted median	12	0.0826565	0.0819112	0.312927	-0.0778894	0.243202	1.08617	0.925067	1.27533
		Inverse variance weighted	12	0.0452598	0.0602821	0.452772	-0.072893	0.163413	1.0463	0.9297	1.17752
		Simple mode	12	0.0956063	0.136656	0.498696	-0.172239	0.363452	1.10033	0.841778	1.43829
		Weighted mode	12	0.0956063	0.139637	0.507718	-0.178083	0.369295	1.10033	0.836873	1.44671
ebi-a-GCST90016987	Gut microbiota abundance (genus Desulfovibrio id.3173)	MR Egger	9	0.320019	0.33491	0.371133	-0.336405	0.976443	1.37715	0.714334	2.655
		Weighted median	9	0.0791467	0.148518	0.594096	-0.211949	0.370242	1.08236	0.809006	1.44808
		Inverse variance weighted	9	-0.0194417	0.112699	0.863037	-0.240333	0.201449	0.980746	0.786366	1.22317
		Simple mode	9	0.0416659	0.232401	0.862172	-0.413841	0.497173	1.04255	0.661106	1.64407
		Weighted mode	9	0.0843905	0.209936	0.698223	-0.327085	0.495866	1.08805	0.721023	1.64192
ebi-a-GCST90016965	Gut microbiota abundance (genus Anaerofilum id.2053)	MR Egger	10	-0.0106302	0.426221	0.980713	-0.846024	0.824763	0.989426	0.429118	2.28134
		Weighted median	10	0.0364628	0.104001	0.725887	-0.167379	0.240304	1.03714	0.845879	1.27164
		Inverse variance weighted	10	-0.0450921	0.078522	0.565792	-0.198995	0.108811	0.955909	0.819554	1.11495
		Simple mode	10	0.0626039	0.162871	0.709623	-0.256623	0.381831	1.06461	0.77366	1.46496
		Weighted mode	10	0.058929	0.163821	0.727356	-0.26216	0.380018	1.0607	0.769388	1.46231
ebi-a-GCST90017093	Gut microbiota abundance (order Bifidobacteriales id.432)	MR Egger	11	-0.0782531	0.366375	0.835629	-0.796348	0.639842	0.92473	0.450973	1.89618
		Weighted median	11	-0.329898	0.150861	0.0287593	-0.625585	-0.0342108	0.718997	0.534949	0.966368
		Inverse variance weighted	11	-0.254158	0.112115	0.0233935	-0.473903	-0.0344133	0.775569	0.622568	0.966172
		Simple mode	11	-0.416442	0.251333	0.128528	-0.909054	0.0761695	0.659389	0.402905	1.07915
		Weighted mode	11	-0.403811	0.191175	0.0608106	-0.778514	-0.0291083	0.66777	0.459088	0.971311
ebi-a-GCST90017058	Gut microbiota abundance (genus Ruminococcaceae UCG010 id.11367)	MR Egger	6	0.637759	0.569144	0.325207	-0.477764	1.75328	1.89223	0.620168	5.77352
		Weighted median	6	0.221881	0.198339	0.263269	-0.166862	0.610625	1.24842	0.846316	1.84158
		Inverse variance weighted	6	0.0164168	0.215439	0.939259	-0.405844	0.438678	1.01655	0.666414	1.55066
		Simple mode	6	0.225814	0.243118	0.39561	-0.250697	0.702325	1.25334	0.778258	2.01844
		Weighted mode	6	0.274216	0.23424	0.294487	-0.184895	0.733327	1.3155	0.831192	2.082
ebi-a-GCST90016913	Gut microbiota abundance (class Clostridia id.1859)	MR Egger	12	0.0733147	0.387968	0.853896	-0.687102	0.833732	1.07607	0.503032	2.30189
		Weighted median	12	0.216209	0.173323	0.212237	-0.123503	0.555922	1.24136	0.883819	1.74355
		Inverse variance weighted	12	0.271073	0.138336	0.0500516	-6.59678e-05	0.542211	1.31137	0.999934	1.71981
		Simple mode	12	0.253263	0.295735	0.410052	-0.326376	0.832903	1.28822	0.721534	2.29999
		Weighted mode	12	0.20957	0.235446	0.392466	-0.251905	0.671044	1.23315	0.777319	1.95628
ebi-a-GCST90016960	Gut microbiota abundance (genus Adlercreutzia id.812)	MR Egger	8	-0.935812	0.554631	0.142522	-2.02289	0.151264	0.392267	0.132273	1.1633
		Weighted median	8	-0.0150503	0.153316	0.921801	-0.315549	0.285449	0.985062	0.729388	1.33036
		Inverse variance weighted	8	-0.052984	0.137788	0.700583	-0.323048	0.21708	0.948395	0.723939	1.24244
		Simple mode	8	0.0149072	0.237467	0.9517	-0.450528	0.480343	1.01502	0.637291	1.61663
		Weighted mode	8	-0.00909847	0.235858	0.970305	-0.47138	0.453183	0.990943	0.624141	1.57331
ebi-a-GCST90017021	Gut microbiota abundance (genus Lachnospiraceae FCS020 group id.11314)	MR Egger	12	0.0465193	0.403173	0.910426	-0.743699	0.836738	1.04762	0.475352	2.30882
		Weighted median	12	0.0539923	0.150335	0.719486	-0.240664	0.348649	1.05548	0.786105	1.41715
		Inverse variance weighted	12	-0.0143062	0.145906	0.921892	-0.300282	0.27167	0.985796	0.740609	1.31215
		Simple mode	12	0.0624896	0.224389	0.785803	-0.377313	0.502292	1.06448	0.685702	1.6525
		Weighted mode	12	0.0559358	0.198089	0.782897	-0.332319	0.44419	1.05753	0.717259	1.55923
ebi-a-GCST90017027	Gut microbiota abundance (genus Lachnospiraceae UCG008 id.11328)	MR Egger	10	0.712308	0.442636	0.14623	-0.155258	1.57987	2.03869	0.856194	4.85435
		Weighted median	10	-0.0599934	0.121301	0.620893	-0.297742	0.177756	0.941771	0.742493	1.19453
		Inverse variance weighted	10	0.039038	0.0874066	0.655146	-0.132279	0.210355	1.03981	0.876097	1.23412
		Simple mode	10	-0.0909186	0.211414	0.677273	-0.50529	0.323453	0.913092	0.60333	1.38189
		Weighted mode	10	-0.0944564	0.189857	0.630755	-0.466576	0.277663	0.909867	0.627146	1.32004
ebi-a-GCST90016919	Gut microbiota abundance (class Melainabacteria id.1589)	MR Egger	10	-0.0456946	0.258079	0.863864	-0.551529	0.46014	0.955334	0.576068	1.5843
		Weighted median	10	-0.0661104	0.108544	0.542481	-0.278857	0.146636	0.936027	0.756648	1.15793
		Inverse variance weighted	10	-0.0216785	0.0852145	0.799187	-0.188699	0.145342	0.978555	0.828036	1.15643
		Simple mode	10	-0.124852	0.172668	0.487999	-0.463281	0.213578	0.882628	0.629216	1.2381
		Weighted mode	10	-0.131354	0.182908	0.49089	-0.489854	0.227146	0.876907	0.612716	1.25501
ebi-a-GCST90016981	Gut microbiota abundance (genus Collinsella id.815)	MR Egger	9	0.0673552	0.558908	0.907464	-1.0281	1.16281	1.06968	0.357684	3.19892
		Weighted median	9	-0.0781295	0.194031	0.687195	-0.45843	0.302171	0.924845	0.632276	1.35279
		Inverse variance weighted	9	0.0165811	0.149786	0.911856	-0.277	0.310162	1.01672	0.758054	1.36365
		Simple mode	9	-0.0751181	0.283511	0.797742	-0.630799	0.480563	0.927634	0.532166	1.61698
		Weighted mode	9	-0.0751181	0.296176	0.80618	-0.655622	0.505386	0.927634	0.519119	1.65763
ebi-a-GCST90017114	Gut microbiota abundance (phylum Firmicutes id.1672)	MR Egger	16	0.208742	0.298941	0.496442	-0.377182	0.794666	1.23213	0.685791	2.2137
		Weighted median	16	0.107914	0.151458	0.476156	-0.188944	0.404771	1.11395	0.827833	1.49896
		Inverse variance weighted	16	-0.0384236	0.125804	0.760042	-0.284999	0.208152	0.962305	0.752015	1.2314
		Simple mode	16	0.0352684	0.27919	0.901153	-0.511943	0.58248	1.0359	0.59933	1.79047
		Weighted mode	16	0.12314	0.222165	0.587561	-0.312303	0.558584	1.13104	0.73176	1.74819
ebi-a-GCST90017081	Gut microbiota abundance (unknown genus id.1868)	MR Egger	9	-0.128537	0.363309	0.733908	-0.840622	0.583548	0.879381	0.431442	1.79239
		Weighted median	9	0.00851641	0.150255	0.9548	-0.285983	0.303016	1.00855	0.751276	1.35394
		Inverse variance weighted	9	-0.140656	0.114422	0.218969	-0.364923	0.0836109	0.868788	0.69425	1.08721
		Simple mode	9	0.016793	0.245223	0.947084	-0.463844	0.49743	1.01693	0.628862	1.64449
		Weighted mode	9	0.0341888	0.221581	0.881199	-0.40011	0.468488	1.03478	0.670246	1.59758
ebi-a-GCST90016992	Gut microbiota abundance (genus Enterorhabdus id.820)	MR Egger	6	-0.23568	0.332591	0.517675	-0.887557	0.416198	0.790034	0.41166	1.51619
		Weighted median	6	-0.145855	0.172373	0.397464	-0.483707	0.191997	0.864283	0.616494	1.21167
		Inverse variance weighted	6	-0.131456	0.125887	0.296376	-0.378194	0.115283	0.876818	0.685097	1.12219
		Simple mode	6	0.09847	0.270857	0.73106	-0.432409	0.629349	1.10348	0.648944	1.87639
		Weighted mode	6	-0.316853	0.226063	0.21995	-0.759935	0.12623	0.728438	0.467697	1.13454
ebi-a-GCST90017074	Gut microbiota abundance (genus Turicibacter id.2162)	MR Egger	10	0.112407	0.48043	0.820884	-0.829236	1.05405	1.11897	0.436382	2.86925
		Weighted median	10	0.0860248	0.146756	0.557758	-0.201618	0.373667	1.08983	0.817407	1.45305
		Inverse variance weighted	10	0.300204	0.106588	0.004855	0.0912924	0.509116	1.35013	1.09559	1.66382
		Simple mode	10	0.0491606	0.240402	0.842518	-0.422028	0.520349	1.05039	0.655716	1.68261
		Weighted mode	10	0.0491606	0.227019	0.833389	-0.395796	0.494118	1.05039	0.673144	1.63905
ebi-a-GCST90016979	Gut microbiota abundance (genus Clostridium innocuum group id.14397)	MR Egger	8	-1.12861	0.439241	0.0423668	-1.98952	-0.267692	0.323484	0.136761	0.765144
		Weighted median	8	-0.0216928	0.111207	0.84534	-0.239658	0.196272	0.978541	0.786897	1.21686
		Inverse variance weighted	8	-0.0965537	0.11385	0.396394	-0.319699	0.126592	0.907961	0.726367	1.13495
		Simple mode	8	0.0848752	0.170265	0.633418	-0.248844	0.418594	1.08858	0.779702	1.51982
		Weighted mode	8	0.0594474	0.165122	0.729448	-0.264192	0.383086	1.06125	0.767826	1.4668
ebi-a-GCST90017003	Gut microbiota abundance (genus Eubacterium rectale group id.14374)	MR Egger	8	-0.433527	0.574211	0.478828	-1.55898	0.691926	0.648219	0.21035	1.99756
		Weighted median	8	-0.178865	0.202708	0.377574	-0.576172	0.218443	0.836219	0.562046	1.24414
		Inverse variance weighted	8	-0.133177	0.157193	0.396874	-0.441275	0.174922	0.875311	0.643216	1.19115
		Simple mode	8	-0.215966	0.280094	0.465904	-0.764951	0.333019	0.805763	0.465357	1.39517
		Weighted mode	8	-0.208425	0.264914	0.457224	-0.727655	0.310806	0.811862	0.48304	1.36452
ebi-a-GCST90016910	Gut microbiota abundance (class Bacilli id.1673)	MR Egger	18	-0.114329	0.291994	0.70056	-0.686636	0.457979	0.891965	0.503266	1.58088
		Weighted median	18	-0.129309	0.139971	0.355577	-0.403653	0.145035	0.878702	0.667876	1.15608
		Inverse variance weighted	18	-0.0493446	0.103437	0.633328	-0.252082	0.153393	0.951853	0.777181	1.16578
		Simple mode	18	0.0179677	0.224102	0.937033	-0.421273	0.457208	1.01813	0.656211	1.57966
		Weighted mode	18	-0.219341	0.200281	0.288717	-0.611891	0.173209	0.803048	0.542324	1.18911
ebi-a-GCST90016957	Gut microbiota abundance (family Verrucomicrobiaceae id.4036)	MR Egger	11	0.620092	0.7771	0.445439	-0.903023	2.14321	1.8591	0.405342	8.52674
		Weighted median	11	-0.0562257	0.175272	0.748369	-0.399759	0.287308	0.945326	0.670481	1.33283
		Inverse variance weighted	11	-0.323998	0.236769	0.171183	-0.788064	0.140069	0.723252	0.454724	1.15035
		Simple mode	11	-0.0629516	0.253518	0.808918	-0.559847	0.433944	0.938989	0.571297	1.54333
		Weighted mode	11	-0.0221341	0.218338	0.921256	-0.450076	0.405808	0.978109	0.637579	1.50051
ebi-a-GCST90016928	Gut microbiota abundance (family Bacteroidales S24 7group id.11173)	MR Egger	8	-0.0744975	0.416329	0.863875	-0.890502	0.741507	0.92821	0.41045	2.0991
		Weighted median	8	0.0119969	0.140509	0.931958	-0.263401	0.287394	1.01207	0.768434	1.33295
		Inverse variance weighted	8	0.0404584	0.103726	0.696499	-0.162845	0.243761	1.04129	0.849723	1.27604
		Simple mode	8	0.103481	0.206148	0.631087	-0.30057	0.507532	1.10902	0.740396	1.66119
		Weighted mode	8	0.0833597	0.201741	0.691822	-0.312052	0.478771	1.08693	0.731943	1.61409
ebi-a-GCST90017094	Gut microbiota abundance (order Burkholderiales id.2874)	MR Egger	10	-0.424203	0.546296	0.459789	-1.49494	0.646537	0.654291	0.224261	1.90892
		Weighted median	10	0.0850378	0.198087	0.667708	-0.303212	0.473288	1.08876	0.738442	1.60526
		Inverse variance weighted	10	0.037673	0.170754	0.825383	-0.297005	0.372351	1.03839	0.743041	1.45114
		Simple mode	10	0.423059	0.394587	0.311557	-0.350332	1.19645	1.52662	0.704454	3.30835
		Weighted mode	10	0.453242	0.405157	0.292244	-0.340866	1.24735	1.5734	0.711154	3.48111
ebi-a-GCST90017085	Gut microbiota abundance (unknown genus id.2755)	MR Egger	13	0.561195	0.395131	0.183245	-0.213261	1.33565	1.75277	0.807945	3.80248
		Weighted median	13	0.111935	0.124472	0.368505	-0.132031	0.355901	1.11844	0.876314	1.42747
		Inverse variance weighted	13	0.0621543	0.109131	0.568991	-0.151742	0.276051	1.06413	0.85921	1.31791
		Simple mode	13	0.280333	0.26415	0.309462	-0.237401	0.798068	1.32357	0.788675	2.22125
		Weighted mode	13	0.303774	0.203765	0.161825	-0.0956065	0.703154	1.35496	0.908822	2.02011
ebi-a-GCST90016977	Gut microbiota abundance (genus Catenibacterium id.2153)	MR Egger	4	-0.0223152	1.28876	0.987757	-2.54829	2.50366	0.977932	0.078215	12.2272
		Weighted median	4	0.0630522	0.120489	0.600764	-0.173106	0.299211	1.06508	0.841048	1.34879
		Inverse variance weighted	4	0.0349581	0.10233	0.732636	-0.165608	0.235524	1.03558	0.847378	1.26557
		Simple mode	4	0.0818308	0.170659	0.664369	-0.25266	0.416321	1.08527	0.776732	1.51637
		Weighted mode	4	0.078355	0.170828	0.677654	-0.256467	0.413177	1.08151	0.77378	1.51161
ebi-a-GCST90017115	Gut microbiota abundance (phylum Lentisphaerae id.2238)	MR Egger	9	-0.466102	0.301513	0.166053	-1.05707	0.124864	0.627443	0.347473	1.13299
		Weighted median	9	-0.187588	0.10851	0.0838514	-0.400267	0.0250914	0.828956	0.670141	1.02541
		Inverse variance weighted	9	-0.215906	0.0791328	0.00636423	-0.371006	-0.0608056	0.805811	0.69004	0.941006
		Simple mode	9	-0.177975	0.182289	0.357495	-0.535262	0.179312	0.836964	0.585516	1.19639
		Weighted mode	9	-0.173092	0.158864	0.307634	-0.484465	0.13828	0.84106	0.616027	1.1483
ebi-a-GCST90016945	Gut microbiota abundance (family Peptococcaceae id.2024)	MR Egger	9	-0.783613	0.306377	0.0376793	-1.38411	-0.183114	0.456753	0.250546	0.832674
		Weighted median	9	-0.216754	0.157175	0.167878	-0.524818	0.0913102	0.805128	0.591663	1.09561
		Inverse variance weighted	9	-0.124927	0.136909	0.361515	-0.393269	0.143415	0.882561	0.674847	1.15421
		Simple mode	9	-0.266312	0.257066	0.330513	-0.770161	0.237537	0.7662	0.462938	1.26812
		Weighted mode	9	-0.284282	0.219188	0.230792	-0.71389	0.145326	0.752554	0.489735	1.15642
ebi-a-GCST90017032	Gut microbiota abundance (genus Marvinbryantia id.2005)	MR Egger	10	-0.236039	0.486072	0.640267	-1.18874	0.716662	0.78975	0.304605	2.04759
		Weighted median	10	-0.041282	0.155745	0.790962	-0.346542	0.263978	0.959559	0.707129	1.3021
		Inverse variance weighted	10	-0.0839267	0.123834	0.497939	-0.326641	0.158788	0.919499	0.721343	1.17209
		Simple mode	10	0.0211286	0.243071	0.932635	-0.45529	0.497547	1.02135	0.634264	1.64468
		Weighted mode	10	0.0285591	0.231478	0.90452	-0.425138	0.482257	1.02897	0.653679	1.61973
ebi-a-GCST90016954	Gut microbiota abundance (unknown family id.1000005471)	MR Egger	13	-0.632649	0.303049	0.0608917	-1.22663	-0.0386725	0.531183	0.293281	0.962066
		Weighted median	13	0.030852	0.13371	0.817517	-0.231219	0.292923	1.03133	0.793566	1.34034
		Inverse variance weighted	13	-0.0531975	0.0966486	0.58203	-0.242629	0.136234	0.948193	0.784563	1.14595
		Simple mode	13	0.0758124	0.211546	0.726289	-0.338818	0.490442	1.07876	0.712612	1.63304
		Weighted mode	13	0.0539725	0.22919	0.817798	-0.39524	0.503185	1.05546	0.673518	1.65398
ebi-a-GCST90017083	Gut microbiota abundance (unknown genus id.2041)	MR Egger	12	-0.059138	0.288137	0.8415	-0.623887	0.505611	0.942577	0.535857	1.658
		Weighted median	12	0.0264571	0.12589	0.833542	-0.220287	0.273201	1.02681	0.802289	1.31416
		Inverse variance weighted	12	0.00934522	0.0896611	0.916988	-0.166391	0.185081	1.00939	0.846715	1.20332
		Simple mode	12	-0.0057977	0.203198	0.977749	-0.404067	0.392471	0.994219	0.6676	1.48064
		Weighted mode	12	-0.016738	0.195392	0.933273	-0.399706	0.36623	0.983401	0.670517	1.44229
ebi-a-GCST90016975	Gut microbiota abundance (genus Butyrivibrio id.1993)	MR Egger	15	-0.319468	0.272246	0.261667	-0.85307	0.214135	0.726536	0.426105	1.23879
		Weighted median	15	-0.0132966	0.0695932	0.848477	-0.149699	0.123106	0.986791	0.860967	1.131
		Inverse variance weighted	15	-0.0172196	0.0639427	0.787701	-0.142547	0.108108	0.982928	0.867147	1.11417
		Simple mode	15	0.0226046	0.134537	0.868972	-0.241088	0.286297	1.02286	0.785773	1.33149
		Weighted mode	15	-0.083878	0.126824	0.519111	-0.332454	0.164698	0.919543	0.717162	1.17904
ebi-a-GCST90016991	Gut microbiota abundance (genus Eisenbergiella id.11304)	MR Egger	11	-1.19391	0.604544	0.0797124	-2.37882	-0.00900231	0.303034	0.0926602	0.991038
		Weighted median	11	0.0984775	0.111631	0.377685	-0.120319	0.317274	1.10349	0.886637	1.37338
		Inverse variance weighted	11	0.14071	0.0965644	0.145072	-0.0485563	0.329976	1.15109	0.952604	1.39093
		Simple mode	11	0.122732	0.189165	0.53108	-0.248032	0.493496	1.13058	0.780335	1.63803
		Weighted mode	11	0.0988188	0.178878	0.592782	-0.251783	0.44942	1.10387	0.777414	1.5674
ebi-a-GCST90016986	Gut microbiota abundance (genus Defluviitaleaceae UCG011 id.11287)	MR Egger	9	-0.0725334	0.396406	0.860003	-0.84949	0.704423	0.930035	0.427633	2.02268
		Weighted median	9	-0.0366897	0.132292	0.78152	-0.295982	0.222602	0.963975	0.743801	1.24932
		Inverse variance weighted	9	-0.0214964	0.109988	0.845046	-0.237073	0.19408	0.978733	0.788934	1.21419
		Simple mode	9	-0.0305719	0.190421	0.876429	-0.403797	0.342653	0.969891	0.66778	1.40868
		Weighted mode	9	-0.0330253	0.182511	0.860908	-0.390748	0.324697	0.967514	0.676551	1.38361
ebi-a-GCST90017054	Gut microbiota abundance (genus Ruminococcaceae UCG003 id.11361)	MR Egger	12	-0.424766	0.371439	0.27944	-1.15279	0.303255	0.653923	0.315756	1.35426
		Weighted median	12	-0.20974	0.158452	0.185608	-0.520306	0.100826	0.810795	0.594338	1.10608
		Inverse variance weighted	12	-0.227373	0.112984	0.0441749	-0.448823	-0.00592347	0.796624	0.638379	0.994094
		Simple mode	12	-0.233132	0.233142	0.33882	-0.690091	0.223826	0.792049	0.501531	1.25085
		Weighted mode	12	-0.196298	0.218372	0.387952	-0.624306	0.231711	0.821768	0.535633	1.26076
ebi-a-GCST90017118	Gut microbiota abundance (phylum Verrucomicrobia id.3982)	MR Egger	12	0.123621	0.368772	0.744382	-0.599171	0.846414	1.13159	0.549267	2.33127
		Weighted median	12	-0.0209267	0.149421	0.888619	-0.313792	0.271939	0.979291	0.730671	1.31251
		Inverse variance weighted	12	-0.0754938	0.135896	0.578533	-0.341849	0.190861	0.927285	0.710455	1.21029
		Simple mode	12	-0.0171282	0.246306	0.945808	-0.499887	0.465631	0.983018	0.606599	1.59302
		Weighted mode	12	-0.0232061	0.209415	0.91376	-0.433659	0.387247	0.977061	0.648133	1.47292
ebi-a-GCST90017056	Gut microbiota abundance (genus Ruminococcaceae UCG005 id.11363)	MR Egger	14	-0.171766	0.285264	0.558294	-0.730882	0.387351	0.842176	0.481484	1.47307
		Weighted median	14	0.0476582	0.152472	0.754607	-0.251186	0.346503	1.04881	0.777877	1.41411
		Inverse variance weighted	14	0.110864	0.104767	0.28997	-0.0944807	0.316208	1.11724	0.909845	1.37192
		Simple mode	14	-0.112501	0.26241	0.675144	-0.626824	0.401822	0.893597	0.534286	1.49455
		Weighted mode	14	-0.0498491	0.210897	0.816831	-0.463207	0.363509	0.951373	0.629262	1.43837
ebi-a-GCST90017065	Gut microbiota abundance (genus Ruminococcus gnavus group id.14376)	MR Egger	11	-0.81274	0.425333	0.0883439	-1.64639	0.0209129	0.443641	0.192744	1.02113
		Weighted median	11	0.081207	0.122119	0.506061	-0.158146	0.32056	1.0846	0.853725	1.3779
		Inverse variance weighted	11	-0.00882925	0.100244	0.929815	-0.205307	0.187649	0.99121	0.814397	1.20641
		Simple mode	11	0.196466	0.217274	0.387137	-0.22939	0.622322	1.21709	0.795018	1.86325
		Weighted mode	11	0.174447	0.207332	0.419795	-0.231924	0.580818	1.19059	0.793007	1.7875
ebi-a-GCST90016988	Gut microbiota abundance (genus Dialister id.2183)	MR Egger	10	0.15361	0.491951	0.762836	-0.810613	1.11783	1.16604	0.444585	3.05822
		Weighted median	10	0.151648	0.171379	0.376226	-0.184255	0.487551	1.16375	0.831724	1.62832
		Inverse variance weighted	10	0.101464	0.120326	0.399092	-0.134375	0.337304	1.10679	0.874262	1.40117
		Simple mode	10	0.189059	0.262572	0.489784	-0.325582	0.703699	1.20811	0.722107	2.02122
		Weighted mode	10	0.18089	0.244045	0.477457	-0.297439	0.659219	1.19828	0.742718	1.93328
ebi-a-GCST90017012	Gut microbiota abundance (genus Gordonibacter id.821)	MR Egger	11	0.145977	0.289745	0.626494	-0.421923	0.713876	1.15717	0.655785	2.04189
		Weighted median	11	0.0175378	0.0909486	0.84709	-0.160721	0.195797	1.01769	0.851529	1.21628
		Inverse variance weighted	11	0.0478964	0.0652834	0.463151	-0.0800592	0.175852	1.04906	0.923062	1.19226
		Simple mode	11	-0.0131072	0.159786	0.936242	-0.326288	0.300073	0.986978	0.721598	1.34996
		Weighted mode	11	0.00773387	0.146415	0.958914	-0.279239	0.294707	1.00776	0.756359	1.34273
ebi-a-GCST90016966	Gut microbiota abundance (genus Anaerostipes id.1991)	MR Egger	13	0.223456	0.504704	0.66653	-0.765764	1.21267	1.25039	0.464979	3.36247
		Weighted median	13	0.0809807	0.181457	0.655394	-0.274675	0.436636	1.08435	0.759819	1.54749
		Inverse variance weighted	13	0.180501	0.133767	0.177218	-0.0816817	0.442683	1.19782	0.921565	1.55688
		Simple mode	13	-0.00837023	0.325785	0.979925	-0.64691	0.630169	0.991665	0.523662	1.87793
		Weighted mode	13	0.0157237	0.31391	0.960875	-0.599539	0.630987	1.01585	0.549065	1.87946
ebi-a-GCST90016918	Gut microbiota abundance (class Lentisphaeria id.2250)	MR Egger	8	-0.377472	0.300716	0.256064	-0.966875	0.211932	0.685593	0.38027	1.23606
		Weighted median	8	-0.182934	0.107649	0.0892539	-0.393927	0.0280592	0.832823	0.674404	1.02846
		Inverse variance weighted	8	-0.175339	0.0844749	0.0379277	-0.34091	-0.00976824	0.839173	0.711123	0.990279
		Simple mode	8	-0.179247	0.155541	0.286983	-0.484106	0.125613	0.8359	0.616248	1.13384
		Weighted mode	8	-0.179247	0.157971	0.293866	-0.488871	0.130377	0.8359	0.613318	1.13926
ebi-a-GCST90016936	Gut microbiota abundance (family Enterobacteriaceae id.3469)	MR Egger	7	2.00535	0.970465	0.0936704	0.103234	3.90746	7.42866	1.10875	49.7723
		Weighted median	7	0.0769273	0.233773	0.742104	-0.381268	0.535123	1.07996	0.682995	1.70766
		Inverse variance weighted	7	-0.0738675	0.206791	0.720936	-0.479178	0.331443	0.928795	0.619292	1.39298
		Simple mode	7	0.195588	0.328086	0.572863	-0.447461	0.838638	1.21603	0.639249	2.31321
		Weighted mode	7	0.175864	0.313292	0.594893	-0.438188	0.789916	1.19228	0.645204	2.20321
ebi-a-GCST90017101	Gut microbiota abundance (order Lactobacillales id.1800)	MR Egger	15	-0.109365	0.340271	0.753012	-0.776296	0.557566	0.896403	0.460107	1.74642
		Weighted median	15	-0.0736301	0.16292	0.651313	-0.392954	0.245694	0.929015	0.67506	1.27851
		Inverse variance weighted	15	0.0214745	0.127864	0.866624	-0.229139	0.272088	1.02171	0.795218	1.3127
		Simple mode	15	0.0161995	0.263704	0.951885	-0.500661	0.53306	1.01633	0.60613	1.70414
		Weighted mode	15	-0.117831	0.230002	0.616424	-0.568634	0.332972	0.888846	0.566299	1.39511
ebi-a-GCST90017025	Gut microbiota abundance (genus Lachnospiraceae UCG001 id.11321)	MR Egger	13	0.029476	0.398853	0.942415	-0.752276	0.811228	1.02991	0.471293	2.25067
		Weighted median	13	-0.0164186	0.122454	0.89334	-0.256429	0.223591	0.983715	0.77381	1.25056
		Inverse variance weighted	13	0.044213	0.0920884	0.631146	-0.13628	0.224706	1.0452	0.872598	1.25195
		Simple mode	13	-0.0416327	0.194227	0.833873	-0.422318	0.339053	0.959222	0.655526	1.40362
		Weighted mode	13	-0.0313585	0.200039	0.878039	-0.423434	0.360717	0.969128	0.654794	1.43436
ebi-a-GCST90017055	Gut microbiota abundance (genus Ruminococcaceae UCG004 id.11362)	MR Egger	11	0.423351	0.567929	0.475029	-0.689789	1.53649	1.52707	0.501682	4.64825
		Weighted median	11	-0.067278	0.139368	0.629283	-0.340439	0.205884	0.934935	0.711458	1.22861
		Inverse variance weighted	11	-0.0334389	0.102209	0.743546	-0.233769	0.166891	0.967114	0.791545	1.18163
		Simple mode	11	-0.10723	0.213478	0.626333	-0.525647	0.311187	0.898319	0.591173	1.36505
		Weighted mode	11	-0.100332	0.210866	0.644434	-0.513629	0.312965	0.904537	0.59832	1.36747
ebi-a-GCST90017103	Gut microbiota abundance (order Mollicutes RF9 id.11579)	MR Egger	13	-0.632649	0.303049	0.0608917	-1.22663	-0.0386725	0.531183	0.293281	0.962066
		Weighted median	13	0.030852	0.136351	0.820992	-0.236396	0.2981	1.03133	0.789468	1.3473
		Inverse variance weighted	13	-0.0531975	0.0966486	0.58203	-0.242629	0.136234	0.948193	0.784563	1.14595
		Simple mode	13	0.0758124	0.224239	0.741138	-0.363696	0.51532	1.07876	0.695103	1.67417
		Weighted mode	13	0.0539725	0.227836	0.816737	-0.392587	0.500532	1.05546	0.675308	1.6496
ebi-a-GCST90016940	Gut microbiota abundance (family Lachnospiraceae id.1987)	MR Egger	16	-0.280197	0.422601	0.51808	-1.10849	0.548101	0.755635	0.330055	1.72997
		Weighted median	16	0.0288282	0.169318	0.864805	-0.303034	0.360691	1.02925	0.738574	1.43432
		Inverse variance weighted	16	0.0547878	0.121366	0.651683	-0.18309	0.292666	1.05632	0.832693	1.33999
		Simple mode	16	0.0505364	0.325256	0.878598	-0.586965	0.688038	1.05184	0.556012	1.98981
		Weighted mode	16	0.032505	0.304145	0.916306	-0.563619	0.628629	1.03304	0.569145	1.87504
ebi-a-GCST90017030	Gut microbiota abundance (genus Lactobacillus id.1837)	MR Egger	8	0.131636	0.233597	0.5935	-0.326214	0.589486	1.14069	0.721651	1.80306
		Weighted median	8	-0.100841	0.118971	0.396652	-0.334024	0.132341	0.904076	0.716037	1.1415
		Inverse variance weighted	8	-0.203387	0.0997567	0.0414673	-0.39891	-0.00786351	0.815963	0.671051	0.992167
		Simple mode	8	-0.19926	0.190502	0.330343	-0.572644	0.174125	0.819337	0.564032	1.1902
		Weighted mode	8	-0.0995088	0.143464	0.510277	-0.380698	0.181681	0.905282	0.683384	1.19923
ebi-a-GCST90017117	Gut microbiota abundance (phylum Tenericutes id.3919)	MR Egger	12	-0.675032	0.356198	0.0873243	-1.37318	0.0231152	0.50914	0.2533	1.02338
		Weighted median	12	0.0350014	0.143693	0.807553	-0.246637	0.31664	1.03562	0.781424	1.37251
		Inverse variance weighted	12	-0.0451755	0.105096	0.667305	-0.251163	0.160813	0.95583	0.777895	1.17446
		Simple mode	12	0.160644	0.217657	0.475929	-0.265964	0.587252	1.17427	0.766467	1.79904
		Weighted mode	12	0.157532	0.237026	0.519983	-0.307038	0.622103	1.17062	0.735623	1.86284
ebi-a-GCST90017116	Gut microbiota abundance (phylum Proteobacteria id.2375)	MR Egger	12	0.0651234	0.466828	0.891823	-0.84986	0.980106	1.06729	0.427475	2.66474
		Weighted median	12	0.244445	0.192726	0.20467	-0.133297	0.622187	1.27691	0.875205	1.863
		Inverse variance weighted	12	0.0905944	0.159855	0.570898	-0.222721	0.40391	1.09482	0.800338	1.49767
		Simple mode	12	0.258879	0.358798	0.485645	-0.444365	0.962122	1.29548	0.641231	2.61725
		Weighted mode	12	0.265419	0.416953	0.537427	-0.551809	1.08265	1.30398	0.575907	2.95249
ebi-a-GCST90017047	Gut microbiota abundance (genus Romboutsia id.11347)	MR Egger	13	-0.178027	0.32917	0.599401	-0.8232	0.467145	0.83692	0.439025	1.59543
		Weighted median	13	-0.161118	0.149539	0.281288	-0.454215	0.131979	0.851191	0.634946	1.14108
		Inverse variance weighted	13	-0.112618	0.111622	0.313011	-0.331397	0.106161	0.893492	0.71792	1.112
		Simple mode	13	-0.11018	0.243552	0.65906	-0.587542	0.367182	0.895673	0.555692	1.44366
		Weighted mode	13	-0.127272	0.221061	0.575434	-0.560553	0.306008	0.880494	0.570893	1.35799
ebi-a-GCST90016956	Gut microbiota abundance (family Veillonellaceae id.2172)	MR Egger	19	0.0242187	0.232076	0.918108	-0.43065	0.479088	1.02451	0.650086	1.6146
		Weighted median	19	-0.052614	0.135341	0.697459	-0.317881	0.212653	0.948746	0.727689	1.23696
		Inverse variance weighted	19	-0.104429	0.112306	0.352443	-0.32455	0.115691	0.900838	0.722853	1.12265
		Simple mode	19	-0.0557301	0.224949	0.807135	-0.49663	0.38517	0.945794	0.608578	1.46986
		Weighted mode	19	-0.0252495	0.152953	0.870721	-0.325037	0.274538	0.975067	0.722501	1.31592
ebi-a-GCST90017039	Gut microbiota abundance (genus Parabacteroides id.954)	MR Egger	5	-1.13832	1.20343	0.413985	-3.49704	1.2204	0.320358	0.030287	3.38855
		Weighted median	5	-0.0903755	0.247197	0.714663	-0.574882	0.39413	0.913588	0.562772	1.48309
		Inverse variance weighted	5	-0.00124675	0.193177	0.994851	-0.379874	0.377381	0.998754	0.683947	1.45846
		Simple mode	5	-0.120871	0.307879	0.714643	-0.724315	0.482573	0.886148	0.484657	1.62024
		Weighted mode	5	-0.132576	0.306943	0.688061	-0.734185	0.469033	0.875836	0.479896	1.59845
ebi-a-GCST90016935	Gut microbiota abundance (family Desulfovibrionaceae id.3169)	MR Egger	10	0.159143	0.294885	0.604112	-0.418831	0.737116	1.17251	0.657815	2.0899
		Weighted median	10	0.0711567	0.167946	0.671793	-0.258017	0.40033	1.07375	0.772582	1.49232
		Inverse variance weighted	10	-0.07121	0.121678	0.558391	-0.309699	0.167279	0.931266	0.733668	1.18208
		Simple mode	10	0.184421	0.310654	0.567363	-0.424461	0.793302	1.20252	0.654122	2.21068
		Weighted mode	10	0.159923	0.228539	0.50176	-0.288013	0.607859	1.17342	0.749752	1.8365
ebi-a-GCST90016934	Gut microbiota abundance (family Defluviitaleaceae id.1924)	MR Egger	11	-0.0350038	0.335356	0.919158	-0.692301	0.622293	0.965602	0.500423	1.8632
		Weighted median	11	0.0119403	0.12652	0.924812	-0.23604	0.25992	1.01201	0.789749	1.29683
		Inverse variance weighted	11	0.0822864	0.0983015	0.402546	-0.110384	0.274957	1.08577	0.89549	1.31647
		Simple mode	11	-0.0189648	0.187061	0.92125	-0.385604	0.347674	0.981214	0.68004	1.41577
		Weighted mode	11	-0.0141029	0.196665	0.944246	-0.399567	0.371361	0.985996	0.670611	1.44971
ebi-a-GCST90016947	Gut microbiota abundance (family Porphyromonadaceae id.943)	MR Egger	9	1.00105	0.733053	0.214327	-0.435737	2.43783	2.72113	0.646788	11.4482
		Weighted median	9	-0.297252	0.21602	0.16881	-0.720652	0.126148	0.742857	0.486435	1.13445
		Inverse variance weighted	9	-0.184519	0.165155	0.263889	-0.508222	0.139185	0.831504	0.601564	1.14934
		Simple mode	9	-0.347711	0.360489	0.363016	-1.05427	0.358847	0.706303	0.348447	1.43168
		Weighted mode	9	-0.386211	0.337346	0.285365	-1.04741	0.274988	0.679627	0.350846	1.31651
ebi-a-GCST90017050	Gut microbiota abundance (genus Ruminiclostridium6 id.11356)	MR Egger	16	-0.0635106	0.291136	0.830462	-0.634137	0.507115	0.938464	0.530393	1.66049
		Weighted median	16	-0.197615	0.13848	0.153572	-0.469037	0.0738065	0.820686	0.625605	1.0766
		Inverse variance weighted	16	-0.0371371	0.109467	0.73442	-0.251693	0.177419	0.963544	0.777483	1.19413
		Simple mode	16	-0.264875	0.245045	0.296803	-0.745163	0.215412	0.767302	0.474657	1.24037
		Weighted mode	16	-0.264875	0.210991	0.228544	-0.678418	0.148668	0.767302	0.507419	1.16029
ebi-a-GCST90016990	Gut microbiota abundance (genus Eggerthella id.819)	MR Egger	10	-0.0719308	0.380887	0.854913	-0.81847	0.674608	0.930595	0.441106	1.96326
		Weighted median	10	-0.0287009	0.113403	0.800201	-0.250972	0.19357	0.971707	0.778044	1.21357
		Inverse variance weighted	10	0.00245561	0.0820699	0.97613	-0.158401	0.163313	1.00246	0.853507	1.1774
		Simple mode	10	-0.0217492	0.169839	0.900919	-0.354633	0.311134	0.978486	0.701431	1.36497
		Weighted mode	10	-0.0384507	0.154778	0.809382	-0.341816	0.264915	0.962279	0.710479	1.30332
ebi-a-GCST90017104	Gut microbiota abundance (order NB1n id.3953)	MR Egger	12	0.311155	0.287536	0.304594	-0.252417	0.874726	1.365	0.776921	2.39822
		Weighted median	12	0.107127	0.0998586	0.283368	-0.0885961	0.30285	1.11308	0.915215	1.35371
		Inverse variance weighted	12	0.048209	0.0708912	0.496477	-0.0907377	0.187156	1.04939	0.913257	1.20582
		Simple mode	12	-0.0901858	0.168807	0.603797	-0.421048	0.240677	0.913761	0.656358	1.27211
		Weighted mode	12	0.217956	0.179669	0.250501	-0.134196	0.570108	1.24353	0.874419	1.76846
ebi-a-GCST90016978	Gut microbiota abundance (genus Christensenellaceae R 7group id.11283)	MR Egger	9	-0.152863	0.814964	0.856535	-1.75019	1.44447	0.858248	0.17374	4.2396
		Weighted median	9	-0.0814865	0.225752	0.718133	-0.523961	0.360988	0.921745	0.59217	1.43475
		Inverse variance weighted	9	-0.0553441	0.227089	0.807454	-0.500438	0.38975	0.94616	0.606265	1.47661
		Simple mode	9	-0.0260509	0.407203	0.95056	-0.824169	0.772068	0.974285	0.438599	2.16424
		Weighted mode	9	-0.156429	0.359026	0.67457	-0.86012	0.547263	0.855193	0.423111	1.72852
ebi-a-GCST90016909	Gut microbiota abundance (class Alphaproteobacteria id.2379)	MR Egger	7	0.101587	0.46011	0.83399	-0.800228	1.0034	1.10693	0.449227	2.72755
		Weighted median	7	0.00600807	0.160699	0.970176	-0.308961	0.320978	1.00603	0.734209	1.37847
		Inverse variance weighted	7	-0.0524174	0.12294	0.669842	-0.293381	0.188546	0.948933	0.745738	1.20749
		Simple mode	7	0.0391239	0.245441	0.878582	-0.44194	0.520188	1.0399	0.642788	1.68234
		Weighted mode	7	0.0689376	0.223316	0.767988	-0.368762	0.506637	1.07137	0.69159	1.6597
ebi-a-GCST90017019	Gut microbiota abundance (genus Intestinimonas id.2062)	MR Egger	16	0.393354	0.306748	0.220552	-0.207873	0.994581	1.48194	0.812311	2.70359
		Weighted median	16	0.0308693	0.13079	0.813416	-0.22548	0.287218	1.03135	0.798133	1.33272
		Inverse variance weighted	16	0.146792	0.109217	0.178937	-0.0672739	0.360858	1.15811	0.934939	1.43456
		Simple mode	16	-0.00911646	0.203069	0.964784	-0.407132	0.388899	0.990925	0.665557	1.47536
		Weighted mode	16	-0.0154324	0.214303	0.943544	-0.435466	0.404601	0.984686	0.646963	1.4987
ebi-a-GCST90017068	Gut microbiota abundance (genus Senegalimassilia id.11160)	MR Egger	5	-0.27784	0.598137	0.673918	-1.45019	0.894509	0.757418	0.234526	2.44614
		Weighted median	5	-0.102698	0.183844	0.576425	-0.463033	0.257637	0.902399	0.629372	1.29387
		Inverse variance weighted	5	-0.114232	0.140583	0.416468	-0.389774	0.16131	0.892051	0.67721	1.17505
		Simple mode	5	-0.25709	0.264657	0.386353	-0.775817	0.261638	0.773299	0.460328	1.29906
		Weighted mode	5	-0.161299	0.281809	0.597705	-0.713644	0.391046	0.851038	0.489856	1.47853
ebi-a-GCST90017052	Gut microbiota abundance (genus Ruminococcaceae NK4A214 group id.11358)	MR Egger	13	0.315225	0.383643	0.428719	-0.436716	1.06717	1.37057	0.646155	2.90713
		Weighted median	13	0.0910203	0.156152	0.559963	-0.215037	0.397078	1.09529	0.806511	1.48747
		Inverse variance weighted	13	0.213474	0.116384	0.0666219	-0.0146393	0.441587	1.23797	0.985467	1.55517
		Simple mode	13	0.0376023	0.277561	0.894483	-0.506417	0.581622	1.03832	0.602651	1.78894
		Weighted mode	13	0.0456382	0.273405	0.870209	-0.490235	0.581511	1.0467	0.612483	1.78874
ebi-a-GCST90017057	Gut microbiota abundance (genus Ruminococcaceae UCG009 id.11366)	MR Egger	11	-0.507936	0.342145	0.171816	-1.17854	0.162667	0.601736	0.307728	1.17665
		Weighted median	11	-0.0222285	0.115968	0.847995	-0.249526	0.20507	0.978017	0.77917	1.22761
		Inverse variance weighted	11	-0.049401	0.0889055	0.578445	-0.223656	0.124854	0.951799	0.79959	1.13298
		Simple mode	11	0.0235169	0.205246	0.911047	-0.378765	0.425799	1.0238	0.684706	1.53081
		Weighted mode	11	0.0210579	0.210754	0.922385	-0.39202	0.434136	1.02128	0.67569	1.54363
ebi-a-GCST90017022	Gut microbiota abundance (genus Lachnospiraceae NC2004 group id.11316)	MR Egger	9	0.415073	0.373385	0.303006	-0.316762	1.14691	1.51448	0.728504	3.14844
		Weighted median	9	0.0507457	0.12992	0.696098	-0.203897	0.305388	1.05206	0.815547	1.35715
		Inverse variance weighted	9	-0.0206715	0.091841	0.821917	-0.20068	0.159337	0.979541	0.818174	1.17273
		Simple mode	9	0.109662	0.215648	0.62481	-0.313007	0.532331	1.1159	0.731245	1.7029
		Weighted mode	9	0.116084	0.217098	0.607389	-0.309428	0.541596	1.12309	0.733866	1.71875
ebi-a-GCST90016924	Gut microbiota abundance (family Acidaminococcaceae id.2166)	MR Egger	7	0.261233	0.608737	0.685684	-0.931891	1.45436	1.29853	0.393808	4.28173
		Weighted median	7	-0.234854	0.191516	0.220091	-0.610226	0.140518	0.790686	0.543228	1.15087
		Inverse variance weighted	7	-0.0326246	0.188298	0.862447	-0.40169	0.33644	0.967902	0.669188	1.39996
		Simple mode	7	-0.342225	0.31666	0.32133	-0.962878	0.278429	0.710188	0.381792	1.32105
		Weighted mode	7	-0.312244	0.298293	0.33553	-0.896898	0.27241	0.731803	0.407833	1.31312
ebi-a-GCST90016908	Gut microbiota abundance (class Actinobacteria id.419)	MR Egger	15	-0.0630296	0.308971	0.841513	-0.668613	0.542553	0.938916	0.512419	1.72039
		Weighted median	15	-0.313759	0.145741	0.0313297	-0.59941	-0.0281074	0.730695	0.549135	0.972284
		Inverse variance weighted	15	-0.259994	0.104917	0.0132082	-0.465631	-0.054358	0.771056	0.627739	0.947093
		Simple mode	15	-0.264116	0.264558	0.335063	-0.78265	0.254418	0.767885	0.457193	1.28971
		Weighted mode	15	-0.399975	0.205839	0.0723843	-0.80342	0.00347017	0.670337	0.447795	1.00348
ebi-a-GCST90017048	Gut microbiota abundance (genus Roseburia id.2012)	MR Egger	13	0.396093	0.383197	0.323489	-0.354973	1.14716	1.48601	0.701193	3.14923
		Weighted median	13	-0.211598	0.175872	0.228923	-0.556307	0.133111	0.80929	0.573322	1.14238
		Inverse variance weighted	13	-0.205138	0.127453	0.107501	-0.454945	0.0446686	0.814535	0.634483	1.04568
		Simple mode	13	-0.312708	0.322882	0.351916	-0.945557	0.320141	0.731464	0.388463	1.37732
		Weighted mode	13	-0.480458	0.30476	0.140892	-1.07779	0.116872	0.6185	0.340348	1.12398
ebi-a-GCST90017020	Gut microbiota abundance (genus Lachnoclostridium id.11308)	MR Egger	13	1.35523	0.501677	0.0206053	0.371941	2.33851	3.87764	1.45055	10.3658
		Weighted median	13	0.0900909	0.191752	0.638477	-0.285743	0.465925	1.09427	0.751455	1.59349
		Inverse variance weighted	13	0.252962	0.173126	0.143975	-0.0863645	0.592289	1.28783	0.91726	1.80812
		Simple mode	13	-0.0406404	0.373041	0.915048	-0.771801	0.69052	0.960174	0.46218	1.99475
		Weighted mode	13	0.0112585	0.384562	0.977126	-0.742483	0.765	1.01132	0.475931	2.14899
ebi-a-GCST90017100	Gut microbiota abundance (order Gastranaerophilales id.1591)	MR Egger	9	-0.116662	0.266873	0.675175	-0.639734	0.40641	0.889885	0.527432	1.50142
		Weighted median	9	-0.0545403	0.117559	0.642689	-0.284955	0.175874	0.94692	0.752048	1.19229
		Inverse variance weighted	9	0.00393868	0.0894214	0.964868	-0.171327	0.179205	1.00395	0.842546	1.19627
		Simple mode	9	-0.102764	0.198519	0.618707	-0.491862	0.286334	0.90234	0.611487	1.33154
		Weighted mode	9	-0.104846	0.172298	0.559722	-0.442549	0.232857	0.900463	0.642397	1.2622
ebi-a-GCST90017000	Gut microbiota abundance (genus Eubacterium hallii group id.11338)	MR Egger	14	0.45642	0.327334	0.188489	-0.185155	1.09799	1.57841	0.830975	2.99815
		Weighted median	14	0.149011	0.163034	0.360725	-0.170536	0.468558	1.16069	0.843212	1.59769
		Inverse variance weighted	14	0.22791	0.155431	0.142563	-0.0767345	0.532555	1.25597	0.926136	1.70328
		Simple mode	14	0.191714	0.248255	0.45378	-0.294866	0.678294	1.21132	0.744631	1.97051
		Weighted mode	14	0.108289	0.204256	0.604937	-0.292053	0.50863	1.11437	0.746729	1.66301
ebi-a-GCST90016961	Gut microbiota abundance (genus Akkermansia id.4037)	MR Egger	11	0.614323	0.777073	0.44953	-0.90874	2.13739	1.8484	0.403032	8.47725
		Weighted median	11	-0.0573614	0.179821	0.749732	-0.40981	0.295087	0.944253	0.663776	1.34324
		Inverse variance weighted	11	-0.324323	0.236621	0.170486	-0.7881	0.139454	0.723016	0.454708	1.14965
		Simple mode	11	-0.0705502	0.260267	0.791851	-0.580674	0.439573	0.931881	0.559521	1.55204
		Weighted mode	11	-0.019504	0.207203	0.926865	-0.425622	0.386614	0.980685	0.653363	1.47199
ebi-a-GCST90016949	Gut microbiota abundance (family Rhodospirillaceae id.2717)	MR Egger	15	0.335475	0.358994	0.367087	-0.368153	1.0391	1.3986	0.692011	2.82668
		Weighted median	15	0.121028	0.119284	0.310285	-0.112768	0.354825	1.12866	0.893358	1.42593
		Inverse variance weighted	15	0.0794334	0.0832303	0.339891	-0.083698	0.242565	1.08267	0.919709	1.27451
		Simple mode	15	0.0807857	0.227467	0.727768	-0.365049	0.526621	1.08414	0.694162	1.6932
		Weighted mode	15	0.0886534	0.199975	0.664306	-0.303298	0.480605	1.0927	0.738379	1.61705
ebi-a-GCST90017079	Gut microbiota abundance (unknown genus id.1000005479)	MR Egger	8	-0.0744975	0.416329	0.863875	-0.890502	0.741507	0.92821	0.41045	2.0991
		Weighted median	8	0.0119969	0.137925	0.930686	-0.258336	0.28233	1.01207	0.772335	1.32622
		Inverse variance weighted	8	0.0404584	0.103726	0.696499	-0.162845	0.243761	1.04129	0.849723	1.27604
		Simple mode	8	0.103481	0.209649	0.636702	-0.307431	0.514393	1.10902	0.735334	1.67262
		Weighted mode	8	0.0833597	0.189819	0.673787	-0.288686	0.455405	1.08693	0.749247	1.57681
ebi-a-GCST90017038	Gut microbiota abundance (genus Oxalobacter id.2978)	MR Egger	11	0.129646	0.346629	0.717048	-0.549746	0.809039	1.13843	0.577096	2.24575
		Weighted median	11	0.0702572	0.0940315	0.454963	-0.114045	0.254559	1.07278	0.892218	1.28989
		Inverse variance weighted	11	0.0749109	0.0700368	0.284802	-0.0623612	0.212183	1.07779	0.939543	1.23637
		Simple mode	11	0.254827	0.178848	0.184661	-0.0957148	0.60537	1.29024	0.908723	1.83193
		Weighted mode	11	0.254827	0.175836	0.177897	-0.0898117	0.599467	1.29024	0.914103	1.82115
ebi-a-GCST90016946	Gut microbiota abundance (family Peptostreptococcaceae id.2042)	MR Egger	13	0.0498016	0.239789	0.839267	-0.420185	0.519788	1.05106	0.656925	1.68167
		Weighted median	13	-0.0886648	0.14605	0.543794	-0.374923	0.197593	0.915152	0.687343	1.21847
		Inverse variance weighted	13	-0.0933713	0.104885	0.373347	-0.298947	0.112204	0.910855	0.741599	1.11874
		Simple mode	13	-0.109067	0.227177	0.639791	-0.554334	0.3362	0.89667	0.574455	1.39962
		Weighted mode	13	-0.0739778	0.178909	0.686538	-0.424639	0.276683	0.928692	0.654006	1.31875
ebi-a-GCST90017070	Gut microbiota abundance (genus Streptococcus id.1853)	MR Egger	15	0.119568	0.437364	0.788854	-0.737666	0.976801	1.12701	0.478229	2.65595
		Weighted median	15	-0.00407335	0.159099	0.979574	-0.315908	0.307761	0.995935	0.729127	1.36038
		Inverse variance weighted	15	-0.0695654	0.116263	0.549609	-0.297441	0.15831	0.932799	0.742717	1.17153
		Simple mode	15	0.117619	0.276265	0.676765	-0.42386	0.659098	1.12482	0.654515	1.93305
		Weighted mode	15	0.0411249	0.2327	0.862252	-0.414967	0.497217	1.04198	0.660362	1.64414
ebi-a-GCST90016984	Gut microbiota abundance (genus Coprococcus2 id.11302)	MR Egger	8	0.478302	1.06472	0.66904	-1.60856	2.56516	1.61333	0.200176	13.0028
		Weighted median	8	-0.104946	0.167203	0.530227	-0.432664	0.222771	0.900373	0.648778	1.24954
		Inverse variance weighted	8	-0.0207279	0.134982	0.877956	-0.285292	0.243837	0.979485	0.751794	1.27614
		Simple mode	8	-0.203741	0.272403	0.478866	-0.737651	0.330169	0.815674	0.478236	1.3912
		Weighted mode	8	-0.186176	0.283437	0.532271	-0.741713	0.369362	0.830128	0.476297	1.44681
ebi-a-GCST90017082	Gut microbiota abundance (unknown genus id.2001)	MR Egger	10	0.0860074	0.279391	0.766067	-0.4616	0.633615	1.08981	0.630275	1.88441
		Weighted median	10	0.0253804	0.136062	0.852025	-0.241301	0.292062	1.02571	0.785605	1.33919
		Inverse variance weighted	10	-0.0085084	0.100296	0.932394	-0.205088	0.188072	0.991528	0.814575	1.20692
		Simple mode	10	0.0703489	0.19694	0.729168	-0.315654	0.456352	1.07288	0.729312	1.57831
		Weighted mode	10	0.0490112	0.164773	0.772877	-0.273944	0.371966	1.05023	0.760375	1.45058
ebi-a-GCST90016955	Gut microbiota abundance (unknown family id.1000006161)	MR Egger	12	0.311155	0.287536	0.304594	-0.252417	0.874726	1.365	0.776921	2.39822
		Weighted median	12	0.107127	0.0989572	0.279005	-0.0868293	0.301083	1.11308	0.916834	1.35132
		Inverse variance weighted	12	0.048209	0.0708912	0.496477	-0.0907377	0.187156	1.04939	0.913257	1.20582
		Simple mode	12	-0.0901858	0.163166	0.591507	-0.409991	0.22962	0.913761	0.663656	1.25812
		Weighted mode	12	0.217956	0.159027	0.197831	-0.0937367	0.529649	1.24353	0.910522	1.69834
ebi-a-GCST90017088	Gut microbiota abundance (genus Veillonella id.2198)	MR Egger	6	-1.20696	1.10787	0.337196	-3.37839	0.964463	0.299105	0.0341025	2.62338
		Weighted median	6	-0.187318	0.167774	0.264214	-0.516156	0.14152	0.82918	0.59681	1.15202
		Inverse variance weighted	6	-0.248196	0.138972	0.0741075	-0.520581	0.0241881	0.780207	0.594175	1.02448
		Simple mode	6	-0.15843	0.23089	0.523122	-0.610974	0.294114	0.853483	0.542822	1.34194
		Weighted mode	6	-0.16037	0.245083	0.541785	-0.640734	0.319993	0.851828	0.526906	1.37712
ebi-a-GCST90016980	Gut microbiota abundance (genus Clostridium sensustricto1 id.1873)	MR Egger	7	0.179765	0.428045	0.691946	-0.659204	1.01873	1.19694	0.517263	2.76968
		Weighted median	7	0.101523	0.178947	0.570486	-0.249212	0.452258	1.10686	0.779414	1.57186
		Inverse variance weighted	7	0.130542	0.152826	0.393002	-0.168997	0.43008	1.13945	0.844511	1.53738
		Simple mode	7	0.00681183	0.257454	0.97975	-0.497797	0.511421	1.00684	0.607868	1.66766
		Weighted mode	7	0.125483	0.244303	0.625867	-0.353351	0.604316	1.1337	0.702331	1.83
ebi-a-GCST90016915	Gut microbiota abundance (class Deltaproteobacteria id.3087)	MR Egger	13	0.131721	0.294955	0.663842	-0.446391	0.709833	1.14079	0.639934	2.03365
		Weighted median	13	0.0296309	0.163642	0.856311	-0.291107	0.350368	1.03007	0.747436	1.41959
		Inverse variance weighted	13	-0.0965657	0.112153	0.389228	-0.316386	0.123254	0.90795	0.728778	1.13117
		Simple mode	13	0.023364	0.280476	0.934986	-0.526369	0.573097	1.02364	0.590746	1.77375
		Weighted mode	13	0.128745	0.215196	0.560783	-0.293039	0.550529	1.1374	0.745993	1.73417
ebi-a-GCST90017099	Gut microbiota abundance (order Erysipelotrichales id.2148)	MR Egger	13	-0.352164	0.596653	0.566963	-1.5216	0.817276	0.703165	0.218361	2.26432
		Weighted median	13	0.168901	0.18975	0.373399	-0.203008	0.54081	1.184	0.816271	1.7174
		Inverse variance weighted	13	-0.00331244	0.134267	0.980318	-0.266476	0.259851	0.996693	0.766074	1.29674
		Simple mode	13	0.187408	0.32661	0.576702	-0.452748	0.827564	1.20612	0.635879	2.28774
		Weighted mode	13	0.206278	0.310104	0.51851	-0.401525	0.814081	1.22909	0.669298	2.2571
ebi-a-GCST90016921	Gut microbiota abundance (class Mollicutes id.3920)	MR Egger	12	-0.675032	0.356198	0.0873243	-1.37318	0.0231152	0.50914	0.2533	1.02338
		Weighted median	12	0.0350014	0.142989	0.806623	-0.245256	0.315259	1.03562	0.782504	1.37061
		Inverse variance weighted	12	-0.0451755	0.105096	0.667305	-0.251163	0.160813	0.95583	0.777895	1.17446
		Simple mode	12	0.160644	0.232862	0.504572	-0.295766	0.617054	1.17427	0.743961	1.85346
		Weighted mode	12	0.157532	0.259893	0.556721	-0.351858	0.666923	1.17062	0.70338	1.94823
ebi-a-GCST90017002	Gut microbiota abundance (genus Eubacterium oxidoreducens group id.11339)	MR Egger	5	0.150814	0.418247	0.742304	-0.668951	0.970578	1.16278	0.512246	2.63947
		Weighted median	5	-0.0557376	0.144649	0.699994	-0.33925	0.227775	0.945787	0.712304	1.2558
		Inverse variance weighted	5	0.0112012	0.11341	0.921323	-0.211082	0.233484	1.01126	0.809708	1.26299
		Simple mode	5	-0.125429	0.193946	0.55305	-0.505564	0.254705	0.882118	0.603165	1.29008
		Weighted mode	5	-0.131686	0.208607	0.562144	-0.540556	0.277185	0.876617	0.582425	1.31941
ebi-a-GCST90017018	Gut microbiota abundance (genus Intestinibacter id.11345)	MR Egger	15	-0.0106825	0.316535	0.973591	-0.63109	0.609725	0.989374	0.532012	1.83993
		Weighted median	15	-0.17123	0.126269	0.175077	-0.418717	0.0762575	0.842628	0.65789	1.07924
		Inverse variance weighted	15	-0.276209	0.0972138	0.00449366	-0.466748	-0.08567	0.758654	0.627038	0.917897
		Simple mode	15	-0.10695	0.214186	0.625301	-0.526753	0.312854	0.898571	0.590519	1.36732
		Weighted mode	15	-0.113167	0.223289	0.62017	-0.550814	0.324479	0.893001	0.576481	1.38331
ebi-a-GCST90017095	Gut microbiota abundance (order Clostridiales id.1863)	MR Egger	13	-0.0740913	0.462028	0.875503	-0.979666	0.831483	0.928587	0.375437	2.29672
		Weighted median	13	0.243145	0.170474	0.153786	-0.0909844	0.577273	1.27525	0.913032	1.78118
		Inverse variance weighted	13	0.235464	0.166344	0.156914	-0.09057	0.561499	1.2655	0.91341	1.7533
		Simple mode	13	0.266076	0.253812	0.315148	-0.231396	0.763547	1.30483	0.793425	2.14587
		Weighted mode	13	0.21924	0.224501	0.34806	-0.220781	0.659262	1.24513	0.801892	1.93336
ebi-a-GCST90017013	Gut microbiota abundance (genus Haemophilus id.3698)	MR Egger	9	0.0556257	0.213028	0.801516	-0.361908	0.47316	1.0572	0.696346	1.60506
		Weighted median	9	0.0693835	0.116715	0.552199	-0.159378	0.298145	1.07185	0.852674	1.34736
		Inverse variance weighted	9	0.0349853	0.0954399	0.713941	-0.152077	0.222047	1.0356	0.858922	1.24863
		Simple mode	9	0.0588187	0.156042	0.716019	-0.247024	0.364661	1.06058	0.781122	1.44003
		Weighted mode	9	0.080488	0.147784	0.600854	-0.209169	0.370145	1.08382	0.811258	1.44794
ebi-a-GCST90017031	Gut microbiota abundance (genus Lactococcus id.1851)	MR Egger	9	-0.203417	0.377277	0.606483	-0.942879	0.536045	0.815938	0.389505	1.70923
		Weighted median	9	-0.0939849	0.106728	0.378534	-0.303172	0.115202	0.910296	0.738472	1.1221
		Inverse variance weighted	9	-0.0343433	0.0798176	0.666998	-0.190786	0.122099	0.96624	0.82631	1.12987
		Simple mode	9	-0.155684	0.187484	0.430403	-0.523151	0.211784	0.85583	0.59265	1.23588
		Weighted mode	9	-0.140181	0.166185	0.423436	-0.465903	0.185541	0.869201	0.627568	1.20387
ebi-a-GCST90017075	Gut microbiota abundance (genus Tyzzerella3 id.11335)	MR Egger	13	-0.479978	0.412804	0.269545	-1.28907	0.329119	0.618797	0.275526	1.38974
		Weighted median	13	0.0345311	0.101646	0.734067	-0.164695	0.233757	1.03513	0.848153	1.26334
		Inverse variance weighted	13	0.0430359	0.0739017	0.560338	-0.101811	0.187883	1.04398	0.9032	1.20669
		Simple mode	13	0.0561623	0.173758	0.75209	-0.284403	0.396728	1.05777	0.752463	1.48695
		Weighted mode	13	0.0421164	0.173686	0.812499	-0.298309	0.382541	1.04302	0.742072	1.46601
ebi-a-GCST90017037	Gut microbiota abundance (genus Oscillospira id.2064)	MR Egger	8	0.316815	0.560782	0.592586	-0.782318	1.41595	1.37275	0.457345	4.12039
		Weighted median	8	-0.0846491	0.166702	0.611604	-0.411386	0.242088	0.918835	0.662731	1.27391
		Inverse variance weighted	8	0.0859094	0.124766	0.491098	-0.158632	0.330451	1.08971	0.85331	1.3916
		Simple mode	8	-0.15103	0.255577	0.57314	-0.65196	0.349901	0.859822	0.521023	1.41893
		Weighted mode	8	-0.143828	0.234967	0.559809	-0.604363	0.316708	0.866037	0.546423	1.3726
ebi-a-GCST90017006	Gut microbiota abundance (genus Eubacterium xylanophilum group id.14375)	MR Egger	9	0.252368	0.410845	0.558467	-0.552887	1.05762	1.28707	0.575286	2.87952
		Weighted median	9	0.326644	0.172655	0.0585048	-0.0117584	0.665047	1.38631	0.98831	1.94458
		Inverse variance weighted	9	0.201683	0.128235	0.115776	-0.0496585	0.453024	1.22346	0.951554	1.57306
		Simple mode	9	0.446236	0.288067	0.159958	-0.118376	1.01085	1.56242	0.888362	2.74793
		Weighted mode	9	0.436789	0.261435	0.133319	-0.075623	0.9492	1.54773	0.927166	2.58364
ebi-a-GCST90017044	Gut microbiota abundance (genus Prevotella7 id.11182)	MR Egger	11	0.0169992	0.468367	0.97184	-0.901001	0.934999	1.01714	0.406163	2.54721
		Weighted median	11	0.0422974	0.0900797	0.638673	-0.134259	0.218854	1.0432	0.874364	1.24465
		Inverse variance weighted	11	0.0201797	0.0762421	0.791257	-0.129255	0.169614	1.02038	0.87875	1.18485
		Simple mode	11	0.0637759	0.139761	0.65791	-0.210157	0.337708	1.06585	0.810457	1.40173
		Weighted mode	11	0.0697735	0.132137	0.60899	-0.189216	0.328763	1.07227	0.827608	1.38925
ebi-a-GCST90017001	Gut microbiota abundance (genus Eubacterium nodatum group id.11297)	MR Egger	11	0.321337	0.32485	0.348418	-0.315368	0.958042	1.37897	0.72952	2.60659
		Weighted median	11	-0.0372039	0.0854975	0.663456	-0.204779	0.130371	0.96348	0.814827	1.13925
		Inverse variance weighted	11	-0.0265339	0.0736421	0.718616	-0.170873	0.117805	0.973815	0.842929	1.12502
		Simple mode	11	-0.00735078	0.144928	0.960547	-0.291409	0.276707	0.992676	0.74721	1.31878
		Weighted mode	11	-0.0317566	0.129074	0.810633	-0.284743	0.221229	0.968742	0.752208	1.24761
ebi-a-GCST90017087	Gut microbiota abundance (unknown genus id.959)	MR Egger	12	0.136878	0.369252	0.7186	-0.586856	0.860612	1.14669	0.556073	2.36461
		Weighted median	12	0.105701	0.0950458	0.266092	-0.0805887	0.291991	1.11149	0.922573	1.33909
		Inverse variance weighted	12	0.0841161	0.0687574	0.221188	-0.0506484	0.218881	1.08776	0.950613	1.24468
		Simple mode	12	0.245201	0.173569	0.185408	-0.0949949	0.585397	1.27788	0.909378	1.7957
		Weighted mode	12	0.216654	0.168186	0.22412	-0.11299	0.546298	1.24191	0.89316	1.72685
ebi-a-GCST90017015	Gut microbiota abundance (genus Holdemania id.2157)	MR Egger	15	0.0314785	0.261364	0.905976	-0.480794	0.543751	1.03198	0.618292	1.72246
		Weighted median	15	-0.111	0.116265	0.33972	-0.338879	0.116879	0.894939	0.712568	1.12398
		Inverse variance weighted	15	-0.068005	0.0854076	0.425892	-0.235404	0.0993938	0.934256	0.790252	1.1045
		Simple mode	15	-0.117946	0.177864	0.518022	-0.466559	0.230668	0.888744	0.627156	1.25944
		Weighted mode	15	-0.129325	0.177517	0.478304	-0.477257	0.218608	0.878689	0.620483	1.24434
ebi-a-GCST90017023	Gut microbiota abundance (genus Lachnospiraceae ND3007 group id.11317)	MR Egger	3	3.68578	4.38835	0.555256	-4.91539	12.287	39.8763	0.00733283	216849
		Weighted median	3	0.095548	0.324551	0.768452	-0.540572	0.731668	1.10026	0.582415	2.07854
		Inverse variance weighted	3	0.0933387	0.259999	0.719597	-0.416258	0.602936	1.09783	0.65951	1.82748
		Simple mode	3	0.174034	0.42755	0.723402	-0.663964	1.01203	1.1901	0.514807	2.75118
		Weighted mode	3	0.10789	0.384924	0.805587	-0.646561	0.862341	1.11393	0.523844	2.3687
ebi-a-GCST90016948	Gut microbiota abundance (family Prevotellaceae id.960)	MR Egger	16	0.157205	0.383945	0.688408	-0.595328	0.909738	1.17024	0.551382	2.48367
		Weighted median	16	-0.109615	0.142718	0.442456	-0.389343	0.170113	0.896179	0.677502	1.18544
		Inverse variance weighted	16	-0.00349556	0.103602	0.973084	-0.206555	0.199564	0.996511	0.813382	1.22087
		Simple mode	16	-0.0810761	0.251215	0.75135	-0.573457	0.411304	0.922123	0.563574	1.50878
		Weighted mode	16	-0.135231	0.261029	0.611967	-0.646847	0.376386	0.873514	0.523694	1.45701
ebi-a-GCST90017024	Gut microbiota abundance (genus Lachnospiraceae NK4A136 group id.11319)	MR Egger	15	-0.265764	0.197802	0.202066	-0.653456	0.121928	0.76662	0.520245	1.12967
		Weighted median	15	-0.157323	0.141291	0.265507	-0.434252	0.119607	0.854428	0.647749	1.12705
		Inverse variance weighted	15	-0.0446133	0.0989302	0.652021	-0.238516	0.14929	0.956367	0.787796	1.16101
		Simple mode	15	-0.149681	0.238283	0.540008	-0.616716	0.317353	0.860982	0.539714	1.37349
		Weighted mode	15	-0.174982	0.16887	0.317679	-0.505967	0.156003	0.839472	0.602922	1.16883
ebi-a-GCST90016968	Gut microbiota abundance (genus Bacteroides id.918)	MR Egger	9	0.940843	1.03959	0.395537	-1.09675	2.97844	2.56214	0.333954	19.6571
		Weighted median	9	0.156146	0.219881	0.477618	-0.274821	0.587114	1.169	0.759708	1.79879
		Inverse variance weighted	9	-0.0293465	0.199192	0.882873	-0.419762	0.361069	0.97108	0.657203	1.43486
		Simple mode	9	0.167025	0.333014	0.629489	-0.485682	0.819732	1.18178	0.615278	2.26989
		Weighted mode	9	0.207437	0.320173	0.535202	-0.420101	0.834976	1.23052	0.65698	2.30476
ebi-a-GCST90016922	Gut microbiota abundance (class Negativicutes id.2164)	MR Egger	12	-0.759226	0.545533	0.194188	-1.82847	0.31002	0.468029	0.160659	1.36345
		Weighted median	12	-0.00182861	0.200043	0.992707	-0.393914	0.390257	0.998173	0.674412	1.47736
		Inverse variance weighted	12	0.0969186	0.171095	0.571081	-0.238428	0.432265	1.10177	0.787866	1.54074
		Simple mode	12	-0.179828	0.390536	0.654152	-0.945278	0.585623	0.835414	0.388571	1.79611
		Weighted mode	12	-0.209788	0.332436	0.540889	-0.861362	0.441785	0.810756	0.422586	1.55548
ebi-a-GCST90017064	Gut microbiota abundance (genus Ruminococcus gauvreauii group id.11342)	MR Egger	12	0.0997447	0.538361	0.856717	-0.955443	1.15493	1.10489	0.384642	3.17381
		Weighted median	12	-0.00533199	0.163021	0.973908	-0.324853	0.314189	0.994682	0.722633	1.36915
		Inverse variance weighted	12	-0.020169	0.124252	0.871051	-0.263702	0.223364	0.980033	0.768202	1.25028
		Simple mode	12	-0.0596207	0.284714	0.837959	-0.61766	0.498419	0.942122	0.539204	1.64612
		Weighted mode	12	-0.031877	0.255485	0.902956	-0.532627	0.468873	0.968626	0.587061	1.59819
ebi-a-GCST90016983	Gut microbiota abundance (genus Coprococcus1 id.11301)	MR Egger	11	-0.232693	0.304225	0.463932	-0.828973	0.363588	0.792397	0.436497	1.43848
		Weighted median	11	-0.257551	0.157003	0.100917	-0.565278	0.0501747	0.772942	0.568202	1.05145
		Inverse variance weighted	11	-0.160625	0.123599	0.193751	-0.402878	0.0816293	0.851612	0.668393	1.08505
		Simple mode	11	-0.254413	0.247956	0.329052	-0.740407	0.231581	0.775372	0.47692	1.26059
		Weighted mode	11	-0.266219	0.24846	0.309133	-0.753201	0.220762	0.766271	0.470857	1.24703
ebi-a-GCST90017089	Gut microbiota abundance (genus Victivallis id.2256)	MR Egger	10	0.152617	0.507482	0.771285	-0.842048	1.14728	1.16488	0.430827	3.14962
		Weighted median	10	-0.00285329	0.080423	0.971698	-0.160482	0.154776	0.997151	0.851733	1.1674
		Inverse variance weighted	10	0.00480288	0.0664312	0.942364	-0.125402	0.135008	1.00481	0.882142	1.14455
		Simple mode	10	-0.0601165	0.126173	0.645101	-0.307416	0.187183	0.941655	0.735345	1.20585
		Weighted mode	10	-0.0527856	0.127408	0.688352	-0.302505	0.196934	0.948583	0.738965	1.21766
ebi-a-GCST90016938	Gut microbiota abundance (family Family XI id.1936)	MR Egger	8	-0.337856	0.434523	0.466387	-1.18952	0.513809	0.713298	0.304367	1.67165
		Weighted median	8	-0.0514874	0.0859481	0.549138	-0.219946	0.116971	0.949816	0.802562	1.12409
		Inverse variance weighted	8	-0.0765273	0.0682064	0.261864	-0.210212	0.0571572	0.926328	0.810412	1.05882
		Simple mode	8	-0.0473855	0.149304	0.760216	-0.340022	0.245251	0.95372	0.711755	1.27794
		Weighted mode	8	-0.0458915	0.131907	0.738137	-0.30443	0.212647	0.955146	0.737543	1.23695
ebi-a-GCST90017034	Gut microbiota abundance (genus Odoribacter id.952)	MR Egger	7	-0.555908	0.709812	0.468977	-1.94714	0.835325	0.573551	0.142682	2.30556
		Weighted median	7	-0.196546	0.227819	0.388288	-0.643072	0.24998	0.821564	0.525675	1.284
		Inverse variance weighted	7	-0.11168	0.215308	0.603972	-0.533683	0.310324	0.894331	0.586441	1.36387
		Simple mode	7	-0.327393	0.386295	0.42921	-1.08453	0.429746	0.7208	0.33806	1.53687
		Weighted mode	7	-0.275066	0.357005	0.470255	-0.974796	0.424664	0.759522	0.377269	1.52908
ebi-a-GCST90016994	Gut microbiota abundance (genus Erysipelotrichaceae UCG003 id.11384)	Wald ratio	1	-0.547045	0.344271	0.112062	-1.22182	0.127727	0.578657	0.294694	1.13624
ebi-a-GCST90017111	Gut microbiota abundance (phylum Bacteroidetes id.905)	MR Egger	10	0.608263	0.480355	0.241039	-0.333232	1.54976	1.83724	0.716604	4.71033
		Weighted median	10	0.414156	0.217399	0.0567737	-0.0119464	0.840258	1.51309	0.988125	2.31697
		Inverse variance weighted	10	0.118209	0.220579	0.592026	-0.314126	0.550544	1.12548	0.730427	1.7342
		Simple mode	10	0.602914	0.297324	0.073194	0.020159	1.18567	1.82744	1.02036	3.27288
		Weighted mode	10	0.582023	0.265775	0.0562582	0.0611053	1.10294	1.78966	1.06301	3.01302
ebi-a-GCST90017049	Gut microbiota abundance (genus Ruminiclostridium5 id.11355)	MR Egger	10	0.362264	0.679783	0.608576	-0.970112	1.69464	1.43658	0.379041	5.44468
		Weighted median	10	-0.195872	0.211484	0.354353	-0.61038	0.218637	0.822118	0.543144	1.24438
		Inverse variance weighted	10	-0.0044158	0.158933	0.977834	-0.315925	0.307094	0.995594	0.729114	1.35947
		Simple mode	10	-0.315239	0.335464	0.3719	-0.972748	0.342269	0.729614	0.378043	1.40814
		Weighted mode	10	-0.315239	0.371148	0.417699	-1.04269	0.41221	0.729614	0.352506	1.51015
ebi-a-GCST90016969	Gut microbiota abundance (genus Barnesiella id.944)	MR Egger	13	-0.122152	0.523967	0.819943	-1.14913	0.904823	0.885014	0.316914	2.47149
		Weighted median	13	0.0795134	0.161495	0.622467	-0.237017	0.396044	1.08276	0.788978	1.48593
		Inverse variance weighted	13	-0.0252076	0.123758	0.8386	-0.267773	0.217358	0.975108	0.765082	1.24279
		Simple mode	13	0.184555	0.331861	0.588348	-0.465893	0.835004	1.20268	0.627574	2.30482
		Weighted mode	13	0.216112	0.276	0.448795	-0.324847	0.757071	1.24124	0.722638	2.13202
ebi-a-GCST90016916	Gut microbiota abundance (class Erysipelotrichia id.2147)	MR Egger	13	-0.352164	0.596653	0.566963	-1.5216	0.817276	0.703165	0.218361	2.26432
		Weighted median	13	0.168901	0.185071	0.361439	-0.193839	0.53164	1.184	0.823791	1.70172
		Inverse variance weighted	13	-0.00331244	0.134267	0.980318	-0.266476	0.259851	0.996693	0.766074	1.29674
		Simple mode	13	0.187408	0.336189	0.58747	-0.471523	0.846339	1.20612	0.624051	2.3311
		Weighted mode	13	0.206278	0.335258	0.54986	-0.450828	0.863384	1.22909	0.6371	2.37117
ebi-a-GCST90016974	Gut microbiota abundance (genus Butyricimonas id.945)	MR Egger	13	-0.00227056	0.40972	0.995678	-0.805322	0.800781	0.997732	0.446944	2.22728
		Weighted median	13	0.073062	0.146893	0.61892	-0.214849	0.360973	1.0758	0.806663	1.43472
		Inverse variance weighted	13	-0.0372973	0.110172	0.734958	-0.253234	0.178639	0.96339	0.776286	1.19559
		Simple mode	13	0.143846	0.242182	0.56357	-0.330831	0.618522	1.15471	0.718327	1.85618
		Weighted mode	13	0.0927013	0.224861	0.687418	-0.348026	0.533429	1.09713	0.70608	1.70477
ebi-a-GCST90017033	Gut microbiota abundance (genus Methanobrevibacter id.123)	MR Egger	6	-0.132824	0.345885	0.72051	-0.810759	0.545111	0.875619	0.444521	1.7248
		Weighted median	6	-0.118629	0.113172	0.294537	-0.340445	0.103188	0.888137	0.711453	1.1087
		Inverse variance weighted	6	-0.121659	0.0925502	0.188672	-0.303057	0.0597394	0.88545	0.738557	1.06156
		Simple mode	6	-0.121782	0.147007	0.445165	-0.409915	0.16635	0.885341	0.663706	1.18099
		Weighted mode	6	-0.123755	0.146332	0.436303	-0.410567	0.163056	0.883596	0.663274	1.1771
ebi-a-GCST90017060	Gut microbiota abundance (genus Ruminococcaceae UCG013 id.11370)	MR Egger	11	-0.0947523	0.497183	0.853086	-1.06923	0.879726	0.909598	0.343272	2.41024
		Weighted median	11	-0.139394	0.184577	0.450125	-0.501165	0.222377	0.869885	0.605825	1.24904
		Inverse variance weighted	11	-0.0960105	0.164536	0.559541	-0.418501	0.22648	0.908454	0.658033	1.25418
		Simple mode	11	-0.17385	0.319739	0.598543	-0.800538	0.452839	0.840423	0.449087	1.57277
		Weighted mode	11	-0.20065	0.293804	0.510156	-0.776506	0.375205	0.818198	0.46001	1.45529
ebi-a-GCST90017008	Gut microbiota abundance (genus Family XIII AD3011 group id.11293)	MR Egger	13	1.04953	0.544574	0.080161	-0.0178386	2.11689	2.8563	0.98232	8.30529
		Weighted median	13	0.119993	0.168971	0.477617	-0.21119	0.451177	1.12749	0.80962	1.57016
		Inverse variance weighted	13	0.115084	0.124126	0.353844	-0.128202	0.358371	1.12197	0.879675	1.431
		Simple mode	13	0.332087	0.297655	0.286404	-0.251317	0.91549	1.39387	0.777776	2.498
		Weighted mode	13	0.177292	0.284477	0.544802	-0.380283	0.734867	1.19398	0.683668	2.0852
ebi-a-GCST90017107	Gut microbiota abundance (order Selenomonadales id.2165)	MR Egger	12	-0.759226	0.545533	0.194188	-1.82847	0.31002	0.468029	0.160659	1.36345
		Weighted median	12	-0.00182861	0.190154	0.992327	-0.37453	0.370873	0.998173	0.687612	1.449
		Inverse variance weighted	12	0.0969186	0.171095	0.571081	-0.238428	0.432265	1.10177	0.787866	1.54074
		Simple mode	12	-0.179828	0.362738	0.629825	-0.890793	0.531138	0.835414	0.41033	1.70087
		Weighted mode	12	-0.209788	0.341119	0.551065	-0.878381	0.458805	0.810756	0.415455	1.58218
ebi-a-GCST90016933	Gut microbiota abundance (family Coriobacteriaceae id.811)	MR Egger	14	-0.198924	0.507651	0.702038	-1.19392	0.796073	0.819612	0.303031	2.21682
		Weighted median	14	0.146123	0.176898	0.408788	-0.200598	0.492844	1.15734	0.818242	1.63696
		Inverse variance weighted	14	0.0775424	0.122889	0.528042	-0.163319	0.318404	1.08063	0.84932	1.37493
		Simple mode	14	0.0349455	0.292984	0.906882	-0.539303	0.609194	1.03556	0.583154	1.83895
		Weighted mode	14	0.0219671	0.275469	0.937655	-0.517952	0.561886	1.02221	0.59574	1.75398
ebi-a-GCST90017005	Gut microbiota abundance (genus Eubacterium ventriosum group id.11341)	MR Egger	15	0.329505	0.607243	0.596569	-0.860691	1.5197	1.39028	0.42287	4.57086
		Weighted median	15	0.065408	0.159592	0.681919	-0.247392	0.378208	1.06759	0.780835	1.45967
		Inverse variance weighted	15	0.11029	0.131454	0.401469	-0.14736	0.367941	1.1166	0.862983	1.44476
		Simple mode	15	-0.0106615	0.313727	0.97337	-0.625567	0.604244	0.989395	0.534958	1.82987
		Weighted mode	15	-0.00427644	0.287884	0.988358	-0.568529	0.559976	0.995733	0.566358	1.75063
ebi-a-GCST90017061	Gut microbiota abundance (genus Ruminococcaceae UCG014 id.11371)	MR Egger	11	0.260248	0.264897	0.35155	-0.25895	0.779447	1.29725	0.771861	2.18027
		Weighted median	11	0.221526	0.158949	0.163411	-0.0900146	0.533066	1.24798	0.913918	1.70415
		Inverse variance weighted	11	0.220523	0.111789	0.0485326	0.00141696	0.43963	1.24673	1.00142	1.55213
		Simple mode	11	0.223094	0.220465	0.335431	-0.209017	0.655205	1.24994	0.811381	1.92554
		Weighted mode	11	0.229359	0.180623	0.232901	-0.124662	0.58338	1.25779	0.882795	1.79209
ebi-a-GCST90017076	Gut microbiota abundance (unknown genus id.1000000073)	MR Egger	15	-0.117434	0.242968	0.636899	-0.593652	0.358783	0.889199	0.552307	1.43159
		Weighted median	15	-0.114099	0.115681	0.323974	-0.340834	0.112636	0.892169	0.711177	1.11922
		Inverse variance weighted	15	-0.164919	0.0887888	0.0632497	-0.338945	0.00910686	0.847962	0.712521	1.00915
		Simple mode	15	0.00976268	0.197657	0.961305	-0.377644	0.39717	1.00981	0.685474	1.48761
		Weighted mode	15	-0.0227823	0.180356	0.901276	-0.376281	0.330716	0.977475	0.686409	1.39196
ebi-a-GCST90017091	Gut microbiota abundance (order Bacillales id.1674)	MR Egger	8	-0.321327	0.280873	0.296192	-0.871839	0.229185	0.725186	0.418182	1.25757
		Weighted median	8	-0.122703	0.0930665	0.187356	-0.305113	0.0597075	0.884526	0.73704	1.06153
		Inverse variance weighted	8	-0.0288755	0.0695814	0.67815	-0.165255	0.107504	0.971537	0.847677	1.1135
		Simple mode	8	-0.126149	0.13467	0.380083	-0.390102	0.137804	0.881484	0.676988	1.14775
		Weighted mode	8	-0.131591	0.139656	0.377437	-0.405316	0.142134	0.8767	0.666766	1.15273
ebi-a-GCST90016926	Gut microbiota abundance (family Alcaligenaceae id.2875)	MR Egger	11	-0.29152	0.638688	0.658892	-1.54335	0.960308	0.747127	0.213665	2.6125
		Weighted median	11	0.47883	0.189372	0.0114548	0.10766	0.85	1.61418	1.11367	2.33965
		Inverse variance weighted	11	0.270889	0.139028	0.0513624	-0.00160728	0.543384	1.31113	0.998394	1.72182
		Simple mode	11	0.528709	0.307351	0.116133	-0.0736995	1.13112	1.69674	0.928951	3.09912
		Weighted mode	11	0.519569	0.293054	0.106642	-0.0548174	1.09395	1.6813	0.946658	2.98606
ebi-a-GCST90016973	Gut microbiota abundance (genus Butyricicoccus id.2055)	MR Egger	8	-0.0556278	0.32139	0.868276	-0.685552	0.574296	0.945891	0.503812	1.77588
		Weighted median	8	0.0934581	0.191579	0.62567	-0.282037	0.468953	1.09796	0.754246	1.59832
		Inverse variance weighted	8	0.11728	0.156355	0.453201	-0.189175	0.423735	1.12443	0.827642	1.52766
		Simple mode	8	0.173291	0.250548	0.51144	-0.317784	0.664366	1.18921	0.72776	1.94326
		Weighted mode	8	0.0656763	0.230455	0.783902	-0.386015	0.517367	1.06788	0.679761	1.67761
ebi-a-GCST90016941	Gut microbiota abundance (family Lactobacillaceae id.1836)	MR Egger	8	0.127992	0.332608	0.713647	-0.523919	0.779902	1.13654	0.592195	2.18126
		Weighted median	8	-0.0410851	0.126409	0.745167	-0.288846	0.206676	0.959747	0.749128	1.22958
		Inverse variance weighted	8	-0.108148	0.129205	0.40258	-0.36139	0.145095	0.897495	0.696707	1.15615
		Simple mode	8	-0.187749	0.189484	0.35477	-0.559138	0.183641	0.828823	0.571702	1.20158
		Weighted mode	8	-0.0624868	0.140321	0.66954	-0.337517	0.212543	0.939425	0.71354	1.23682
ebi-a-GCST90016964	Gut microbiota abundance (genus Alloprevotella id.961)	MR Egger	5	0.0966169	1.27427	0.944334	-2.40094	2.59418	1.10144	0.0906324	13.3856
		Weighted median	5	0.0292452	0.131459	0.823952	-0.228415	0.286905	1.02968	0.795794	1.3323
		Inverse variance weighted	5	-0.018026	0.12732	0.887412	-0.267574	0.231522	0.982135	0.765234	1.26052
		Simple mode	5	0.109731	0.215625	0.637612	-0.312894	0.532355	1.11598	0.731327	1.70294
		Weighted mode	5	0.102709	0.207903	0.647188	-0.30478	0.510198	1.10817	0.737285	1.66562
ebi-a-GCST90017059	Gut microbiota abundance (genus Ruminococcaceae UCG011 id.11368)	MR Egger	8	-0.128625	0.357774	0.731525	-0.829863	0.572613	0.879304	0.436109	1.77289
		Weighted median	8	4.91622e-05	0.0878447	0.999553	-0.172126	0.172225	1.00005	0.841873	1.18794
		Inverse variance weighted	8	-0.0330695	0.0715239	0.643826	-0.173256	0.107117	0.967471	0.840922	1.11306
		Simple mode	8	0.0194336	0.134942	0.889547	-0.245052	0.283919	1.01962	0.782664	1.32833
		Weighted mode	8	0.0280503	0.124142	0.827694	-0.215269	0.271369	1.02845	0.806325	1.31176
ebi-a-GCST90017009	Gut microbiota abundance (genus Family XIII UCG001 id.11294)	MR Egger	8	-0.420708	0.437776	0.373658	-1.27875	0.437332	0.656582	0.278386	1.54857
		Weighted median	8	0.375559	0.195455	0.054674	-0.0075332	0.758651	1.45581	0.992495	2.13539
		Inverse variance weighted	8	0.331474	0.164507	0.0439095	0.00904029	0.653908	1.39302	1.00908	1.92304
		Simple mode	8	0.387219	0.31244	0.255157	-0.225163	0.9996	1.47288	0.798386	2.71719
		Weighted mode	8	0.392086	0.279137	0.202915	-0.155022	0.939194	1.48006	0.856396	2.55792
ebi-a-GCST90017097	Gut microbiota abundance (order Desulfovibrionales id.3156)	MR Egger	12	0.218903	0.287717	0.464321	-0.345021	0.782828	1.24471	0.708205	2.18765
		Weighted median	12	0.0305912	0.158167	0.846637	-0.279416	0.340598	1.03106	0.756226	1.40579
		Inverse variance weighted	12	-0.119837	0.114786	0.296483	-0.344818	0.105143	0.887065	0.708349	1.11087
		Simple mode	12	-0.361999	0.317739	0.278782	-0.984767	0.260769	0.696283	0.373526	1.29793
		Weighted mode	12	0.142397	0.216495	0.524232	-0.281933	0.566726	1.15303	0.754324	1.76249
ebi-a-GCST90016963	Gut microbiota abundance (genus Allisonella id.2174)	MR Egger	8	0.58138	0.460232	0.253372	-0.320674	1.48343	1.7885	0.72566	4.40806
		Weighted median	8	-0.072735	0.0881022	0.409045	-0.245415	0.0999453	0.929847	0.78238	1.10511
		Inverse variance weighted	8	-0.0263616	0.0679713	0.698139	-0.159585	0.106862	0.973983	0.852497	1.11278
		Simple mode	8	-0.145847	0.147528	0.355789	-0.435003	0.143308	0.86429	0.647263	1.15409
		Weighted mode	8	-0.113439	0.145375	0.460771	-0.398375	0.171497	0.892759	0.671411	1.18708
ebi-a-GCST90017084	Gut microbiota abundance (unknown genus id.2071)	MR Egger	15	0.59647	0.508985	0.262274	-0.40114	1.59408	1.8157	0.669556	4.9238
		Weighted median	15	-0.0491963	0.138322	0.722092	-0.320308	0.221915	0.951994	0.725925	1.24847
		Inverse variance weighted	15	0.0398624	0.101145	0.693498	-0.158381	0.238106	1.04067	0.853524	1.26884
		Simple mode	15	-0.158885	0.238336	0.515838	-0.626024	0.308254	0.853095	0.534714	1.36105
		Weighted mode	15	-0.154839	0.245068	0.537685	-0.635174	0.325495	0.856553	0.529843	1.38472
ebi-a-GCST90017007	Gut microbiota abundance (genus Faecalibacterium id.2057)	MR Egger	10	0.0177571	0.220132	0.937689	-0.413702	0.449216	1.01792	0.661198	1.56708
		Weighted median	10	-0.0947136	0.151789	0.53264	-0.392221	0.202793	0.909633	0.675555	1.22482
		Inverse variance weighted	10	-0.177461	0.112607	0.115042	-0.398172	0.0432491	0.837393	0.671547	1.0442
		Simple mode	10	-0.202371	0.252529	0.443556	-0.697328	0.292586	0.816792	0.497914	1.33989
		Weighted mode	10	-0.105528	0.16418	0.536411	-0.427321	0.216265	0.899849	0.652254	1.24143
ebi-a-GCST90016953	Gut microbiota abundance (unknown family id.1000001214)	MR Egger	9	-0.116662	0.266873	0.675175	-0.639734	0.40641	0.889885	0.527432	1.50142
		Weighted median	9	-0.0545403	0.112776	0.628659	-0.275582	0.166501	0.94692	0.75913	1.18116
		Inverse variance weighted	9	0.00393868	0.0894214	0.964868	-0.171327	0.179205	1.00395	0.842546	1.19627
		Simple mode	9	-0.102764	0.189578	0.602539	-0.474337	0.268809	0.90234	0.622297	1.30841
		Weighted mode	9	-0.104846	0.176941	0.569849	-0.451649	0.241958	0.900463	0.636577	1.27374
ebi-a-GCST90017073	Gut microbiota abundance (genus Terrisporobacter id.11348)	MR Egger	5	-0.410658	0.397719	0.377767	-1.19019	0.368871	0.663214	0.304164	1.4461
		Weighted median	5	-0.0606129	0.168512	0.719076	-0.390897	0.269671	0.941188	0.67645	1.30953
		Inverse variance weighted	5	0.0428352	0.132338	0.74618	-0.216547	0.302217	1.04377	0.805295	1.35285
		Simple mode	5	-0.0860095	0.224166	0.720732	-0.525374	0.353355	0.917585	0.591334	1.42384
		Weighted mode	5	-0.0903626	0.219085	0.701155	-0.51977	0.339044	0.9136	0.594658	1.40361
ebi-a-GCST90017106	Gut microbiota abundance (order Rhodospirillales id.2667)	MR Egger	14	0.511345	0.401282	0.22669	-0.275168	1.29786	1.66753	0.759444	3.66144
		Weighted median	14	0.126127	0.122667	0.303852	-0.1143	0.366555	1.13443	0.89199	1.44276
		Inverse variance weighted	14	0.0436949	0.101017	0.665343	-0.154299	0.241689	1.04466	0.857016	1.2734
		Simple mode	14	0.11274	0.23869	0.644522	-0.355092	0.580573	1.11934	0.701109	1.78706
		Weighted mode	14	0.153874	0.216651	0.490103	-0.270763	0.57851	1.16634	0.762797	1.78338
ebi-a-GCST90017035	Gut microbiota abundance (genus Olsenella id.822)	MR Egger	11	-0.323217	0.208903	0.156217	-0.732667	0.0862327	0.723817	0.480625	1.09006
		Weighted median	11	-0.0320886	0.0912695	0.725152	-0.210977	0.1468	0.968421	0.809793	1.15812
		Inverse variance weighted	11	-0.00540884	0.0629597	0.931538	-0.12881	0.117992	0.994606	0.879141	1.12524
		Simple mode	11	-0.0513772	0.150522	0.73992	-0.346399	0.243645	0.94992	0.70723	1.27589
		Weighted mode	11	-0.133119	0.126632	0.317894	-0.381317	0.115079	0.875361	0.682962	1.12196
ebi-a-GCST90017112	Gut microbiota abundance (phylum Cyanobacteria id.1500)	MR Egger	8	0.0790095	0.363248	0.83502	-0.632956	0.790975	1.08221	0.53102	2.20555
		Weighted median	8	0.167897	0.135729	0.216086	-0.0981314	0.433925	1.18281	0.90653	1.5433
		Inverse variance weighted	8	0.106588	0.101953	0.295807	-0.0932392	0.306416	1.11248	0.910976	1.35855
		Simple mode	8	-0.0650608	0.207986	0.763536	-0.472714	0.342592	0.937011	0.623308	1.40859
		Weighted mode	8	0.168178	0.204448	0.437858	-0.23254	0.568895	1.18315	0.792518	1.76631
ebi-a-GCST90016951	Gut microbiota abundance (family Ruminococcaceae id.2050)	MR Egger	10	-0.014052	0.276081	0.960655	-0.55517	0.527066	0.986046	0.573974	1.69396
		Weighted median	10	0.170732	0.173836	0.326031	-0.169988	0.511451	1.18617	0.843675	1.66771
		Inverse variance weighted	10	0.0752643	0.127832	0.556013	-0.175287	0.325816	1.07817	0.839216	1.38516
		Simple mode	10	0.251671	0.267103	0.370681	-0.271851	0.775192	1.28617	0.761968	2.17101
		Weighted mode	10	0.186694	0.235776	0.448826	-0.275426	0.648814	1.20526	0.759248	1.91327
ebi-a-GCST90016937	Gut microbiota abundance (family Erysipelotrichaceae id.2149)	MR Egger	13	-0.352164	0.596653	0.566963	-1.5216	0.817276	0.703165	0.218361	2.26432
		Weighted median	13	0.168901	0.192519	0.380313	-0.208437	0.546238	1.184	0.811852	1.72674
		Inverse variance weighted	13	-0.00331244	0.134267	0.980318	-0.266476	0.259851	0.996693	0.766074	1.29674
		Simple mode	13	0.187408	0.332329	0.583192	-0.463957	0.838773	1.20612	0.628791	2.31353
		Weighted mode	13	0.206278	0.337318	0.552262	-0.454865	0.86742	1.22909	0.634534	2.38076
ebi-a-GCST90016970	Gut microbiota abundance (genus Bifidobacterium id.436)	MR Egger	12	-0.198709	0.361645	0.594747	-0.907532	0.510115	0.819788	0.403519	1.66548
		Weighted median	12	-0.259765	0.1478	0.0788251	-0.549454	0.0299231	0.771232	0.577265	1.03038
		Inverse variance weighted	12	-0.108958	0.141894	0.442554	-0.38707	0.169153	0.896768	0.679044	1.1843
		Simple mode	12	-0.366472	0.239088	0.153568	-0.835084	0.102139	0.693175	0.433838	1.10754
		Weighted mode	12	-0.286054	0.176513	0.133395	-0.63202	0.0599113	0.751222	0.531517	1.06174
ebi-a-GCST90017105	Gut microbiota abundance (order Pasteurellales id.3688)	MR Egger	14	-0.083159	0.172437	0.638299	-0.421135	0.254817	0.920205	0.656302	1.29023
		Weighted median	14	0.0717894	0.107724	0.505143	-0.13935	0.282928	1.07443	0.869924	1.32701
		Inverse variance weighted	14	0.0668694	0.0794648	0.400069	-0.0888816	0.22262	1.06916	0.914954	1.24935
		Simple mode	14	0.0329619	0.152203	0.831909	-0.265357	0.33128	1.03351	0.766932	1.39275
		Weighted mode	14	0.053522	0.133048	0.694017	-0.207252	0.314296	1.05498	0.812815	1.36929
ebi-a-GCST90016939	Gut microbiota abundance (family Family XIII id.1957)	MR Egger	10	0.548486	0.419479	0.227352	-0.273692	1.37066	1.73063	0.760566	3.93796
		Weighted median	10	-0.205907	0.173823	0.236186	-0.546601	0.134787	0.813909	0.578914	1.14429
		Inverse variance weighted	10	-0.19456	0.131715	0.13964	-0.452722	0.0636009	0.823196	0.635895	1.06567
		Simple mode	10	-0.234907	0.298207	0.451101	-0.819392	0.349578	0.790645	0.4407	1.41847
		Weighted mode	10	0.00525079	0.237109	0.982815	-0.459483	0.469985	1.00526	0.63161	1.59997
ebi-a-GCST90016932	Gut microbiota abundance (family Clostridiales vadin BB60 group id.11286)	MR Egger	15	-0.117434	0.242968	0.636899	-0.593652	0.358783	0.889199	0.552307	1.43159
		Weighted median	15	-0.114099	0.120857	0.345128	-0.350979	0.122781	0.892169	0.703998	1.13064
		Inverse variance weighted	15	-0.164919	0.0887888	0.0632497	-0.338945	0.00910686	0.847962	0.712521	1.00915
		Simple mode	15	0.00976268	0.200744	0.961899	-0.383695	0.40322	1.00981	0.681339	1.49664
		Weighted mode	15	-0.0227823	0.18105	0.901652	-0.37764	0.332075	0.977475	0.685477	1.39386
ebi-a-GCST90016972	Gut microbiota abundance (genus Blautia id.1992)	Inverse variance weighted	2	0.0167184	0.335348	0.960239	-0.640564	0.674001	1.01686	0.526995	1.96207
ebi-a-GCST90016998	Gut microbiota abundance (genus Eubacterium eligens group id.14372)	MR Egger	7	-0.123284	0.623051	0.850939	-1.34446	1.0979	0.884012	0.26068	2.99785
		Weighted median	7	-0.154215	0.200132	0.440962	-0.546474	0.238043	0.857087	0.578988	1.26876
		Inverse variance weighted	7	-0.162153	0.161264	0.314649	-0.47823	0.153924	0.850311	0.61988	1.1664
		Simple mode	7	-0.238636	0.282728	0.431001	-0.792783	0.31551	0.787701	0.452584	1.37096
		Weighted mode	7	-0.212604	0.252692	0.432397	-0.70788	0.282673	0.808477	0.492687	1.32667
ebi-a-GCST90017098	Gut microbiota abundance (order Enterobacteriales id.3468)	MR Egger	7	2.00535	0.970465	0.0936704	0.103234	3.90746	7.42866	1.10875	49.7723
		Weighted median	7	0.0769273	0.228619	0.736504	-0.371166	0.525021	1.07996	0.689929	1.69049
		Inverse variance weighted	7	-0.0738675	0.206791	0.720936	-0.479178	0.331443	0.928795	0.619292	1.39298
		Simple mode	7	0.195588	0.325537	0.569946	-0.442463	0.83364	1.21603	0.642452	2.30168
		Weighted mode	7	0.175864	0.316216	0.59822	-0.44392	0.795648	1.19228	0.641517	2.21588
ebi-a-GCST90017090	Gut microbiota abundance (order Actinomycetales id.420)	MR Egger	4	-0.237379	0.307582	0.520971	-0.840241	0.365482	0.788692	0.431607	1.44121
		Weighted median	4	0.152545	0.164539	0.353874	-0.169952	0.475042	1.16479	0.843705	1.60808
		Inverse variance weighted	4	0.109739	0.140889	0.436035	-0.166403	0.385882	1.11599	0.846705	1.47091
		Simple mode	4	0.310214	0.276009	0.342863	-0.230764	0.851192	1.36372	0.793927	2.34244
		Weighted mode	4	-0.0736096	0.179104	0.708675	-0.424653	0.277434	0.929034	0.653996	1.31974
ebi-a-GCST90016911	Gut microbiota abundance (class Bacteroidia id.912)	MR Egger	13	0.274613	0.333417	0.427646	-0.378885	0.928111	1.31602	0.684624	2.52973
		Weighted median	13	0.0831905	0.178762	0.641666	-0.267183	0.433564	1.08675	0.765533	1.54275
		Inverse variance weighted	13	0.027691	0.163516	0.865523	-0.292799	0.348181	1.02808	0.746172	1.41649
		Simple mode	13	0.432462	0.353578	0.244768	-0.260552	1.12548	1.54105	0.770626	3.08168
		Weighted mode	13	0.33141	0.286269	0.269515	-0.229678	0.892498	1.39293	0.79479	2.44122
ebi-a-GCST90017041	Gut microbiota abundance (genus Parasutterella id.2892)	MR Egger	14	0.394874	0.345451	0.275304	-0.282211	1.07196	1.4842	0.754115	2.92109
		Weighted median	14	0.312223	0.135204	0.0209282	0.0472238	0.577223	1.36646	1.04836	1.78109
		Inverse variance weighted	14	0.187602	0.121298	0.121955	-0.0501421	0.425347	1.20635	0.951094	1.53012
		Simple mode	14	0.411659	0.256	0.131831	-0.0901014	0.913419	1.50932	0.913838	2.49283
		Weighted mode	14	0.36775	0.194193	0.0807287	-0.0128693	0.748369	1.44448	0.987213	2.11355
ebi-a-GCST90017071	Gut microbiota abundance (genus Subdoligranulum id.2070)	MR Egger	11	-0.187098	0.325984	0.580062	-0.826027	0.451831	0.829363	0.437785	1.57119
		Weighted median	11	0.0408537	0.158904	0.797104	-0.270597	0.352305	1.0417	0.762924	1.42234
		Inverse variance weighted	11	0.0389329	0.126031	0.757387	-0.208089	0.285955	1.0397	0.812135	1.33103
		Simple mode	11	0.0947967	0.260056	0.723057	-0.414913	0.604507	1.09944	0.660398	1.83035
		Weighted mode	11	0.113753	0.237344	0.642052	-0.351441	0.578946	1.12048	0.703674	1.78416
ebi-a-GCST90017096	Gut microbiota abundance (order Coriobacteriales id.810)	MR Egger	14	-0.198924	0.507651	0.702038	-1.19392	0.796073	0.819612	0.303031	2.21682
		Weighted median	14	0.146123	0.16826	0.385155	-0.183666	0.475912	1.15734	0.832214	1.60948
		Inverse variance weighted	14	0.0775424	0.122889	0.528042	-0.163319	0.318404	1.08063	0.84932	1.37493
		Simple mode	14	0.0349455	0.300015	0.909053	-0.553084	0.622975	1.03556	0.575173	1.86447
		Weighted mode	14	0.0219671	0.279826	0.938624	-0.526492	0.570426	1.02221	0.590673	1.76902
ebi-a-GCST90017102	Gut microbiota abundance (order Methanobacteriales id.120)	MR Egger	10	-0.183355	0.287235	0.541088	-0.746335	0.379626	0.832473	0.474101	1.46174
		Weighted median	10	-0.068664	0.0973647	0.480671	-0.259499	0.122171	0.93364	0.771438	1.12995
		Inverse variance weighted	10	-0.0453017	0.0689831	0.511369	-0.180509	0.0899052	0.955709	0.834845	1.09407
		Simple mode	10	-0.0606322	0.145916	0.687486	-0.346627	0.225362	0.941169	0.707069	1.25278
		Weighted mode	10	-0.0693008	0.139885	0.63218	-0.343476	0.204874	0.933046	0.709301	1.22737
ebi-a-GCST90016927	Gut microbiota abundance (family Bacteroidaceae id.917)	MR Egger	9	0.940843	1.03959	0.395537	-1.09675	2.97844	2.56214	0.333954	19.6571
		Weighted median	9	0.156146	0.212469	0.462392	-0.260292	0.572585	1.169	0.770826	1.77284
		Inverse variance weighted	9	-0.0293465	0.199192	0.882873	-0.419762	0.361069	0.97108	0.657203	1.43486
		Simple mode	9	0.167025	0.336575	0.633065	-0.492663	0.826713	1.18178	0.610997	2.28579
		Weighted mode	9	0.207437	0.305693	0.516549	-0.391721	0.806596	1.23052	0.675892	2.24027
ebi-a-GCST90016944	Gut microbiota abundance (family Pasteurellaceae id.3689)	MR Egger	14	-0.083159	0.172437	0.638299	-0.421135	0.254817	0.920205	0.656302	1.29023
		Weighted median	14	0.0717894	0.105306	0.495415	-0.13461	0.278189	1.07443	0.874056	1.32074
		Inverse variance weighted	14	0.0668694	0.0794648	0.400069	-0.0888816	0.22262	1.06916	0.914954	1.24935
		Simple mode	14	0.0329619	0.155912	0.835843	-0.272626	0.33855	1.03351	0.761377	1.40291
		Weighted mode	14	0.053522	0.142449	0.71318	-0.225679	0.332723	1.05498	0.797974	1.39476
ebi-a-GCST90016923	Gut microbiota abundance (class Verrucomicrobiae id.4029)	MR Egger	11	0.620496	0.777114	0.44516	-0.902647	2.14364	1.85985	0.405495	8.53042
		Weighted median	11	-0.0562452	0.177153	0.750869	-0.403466	0.290976	0.945307	0.668001	1.33773
		Inverse variance weighted	11	-0.323914	0.236712	0.17119	-0.787869	0.140041	0.723312	0.454813	1.15032
		Simple mode	11	-0.0636589	0.259446	0.811136	-0.572172	0.444855	0.938325	0.564298	1.56026
		Weighted mode	11	-0.0228571	0.21245	0.91645	-0.439259	0.393544	0.977402	0.644514	1.48222
ebi-a-GCST90016993	Gut microbiota abundance (genus Erysipelatoclostridium id.11381)	MR Egger	15	0.284449	0.343835	0.423002	-0.389467	0.958366	1.32903	0.677418	2.60743
		Weighted median	15	0.0202572	0.11554	0.860823	-0.206201	0.246715	1.02046	0.81367	1.27981
		Inverse variance weighted	15	-0.0375928	0.087656	0.668019	-0.209399	0.134213	0.963105	0.811072	1.14364
		Simple mode	15	0.152473	0.209912	0.479581	-0.258953	0.5639	1.16471	0.771859	1.75751
		Weighted mode	15	0.160171	0.199453	0.435368	-0.230758	0.5511	1.17371	0.793932	1.73516
ebi-a-GCST90016967	Gut microbiota abundance (genus Anaerotruncus id.2054)	MR Egger	13	-0.985394	0.370045	0.0220719	-1.71068	-0.260107	0.373292	0.180743	0.770969
		Weighted median	13	0.0732222	0.195997	0.70871	-0.310931	0.457376	1.07597	0.732764	1.57992
		Inverse variance weighted	13	0.0655525	0.164155	0.689647	-0.256191	0.387296	1.06775	0.773994	1.47299
		Simple mode	13	0.256797	0.399057	0.531999	-0.525354	1.03895	1.29278	0.591346	2.82624
		Weighted mode	13	0.221856	0.396111	0.585725	-0.554521	0.998234	1.24839	0.574347	2.71349
ebi-a-GCST90017078	Gut microbiota abundance (unknown genus id.1000005472)	MR Egger	13	-0.632649	0.303049	0.0608917	-1.22663	-0.0386725	0.531183	0.293281	0.962066
		Weighted median	13	0.030852	0.134964	0.819185	-0.233678	0.295382	1.03133	0.791616	1.34364
		Inverse variance weighted	13	-0.0531975	0.0966486	0.58203	-0.242629	0.136234	0.948193	0.784563	1.14595
		Simple mode	13	0.0758124	0.227801	0.745026	-0.370677	0.522302	1.07876	0.690267	1.6859
		Weighted mode	13	0.0539725	0.230591	0.818883	-0.397986	0.505931	1.05546	0.671671	1.65853
ebi-a-GCST90017017	Gut microbiota abundance (genus Hungatella id.11306)	MR Egger	5	0.110257	0.962833	0.916065	-1.7769	1.99741	1.11657	0.169162	7.36995
		Weighted median	5	-0.0509113	0.125772	0.68563	-0.297423	0.195601	0.950363	0.742729	1.21604
		Inverse variance weighted	5	0.0340188	0.137474	0.804556	-0.235431	0.303469	1.0346	0.79023	1.35455
		Simple mode	5	-0.0383211	0.146836	0.806995	-0.32612	0.249478	0.962404	0.721719	1.28336
		Weighted mode	5	-0.0501724	0.141289	0.740444	-0.327099	0.226754	0.951065	0.721012	1.25452
ebi-a-GCST90017051	Gut microbiota abundance (genus Ruminiclostridium9 id.11357)	MR Egger	9	0.444674	0.718151	0.555398	-0.962903	1.85225	1.55998	0.381783	6.37415
		Weighted median	9	0.0893631	0.199187	0.653692	-0.301044	0.47977	1.09348	0.740045	1.6157
		Inverse variance weighted	9	0.0738959	0.15836	0.640764	-0.23649	0.384282	1.07669	0.789393	1.46856
		Simple mode	9	0.1029	0.312332	0.750269	-0.50927	0.715071	1.10838	0.600934	2.04433
		Weighted mode	9	0.0986896	0.272658	0.726761	-0.43572	0.633099	1.10372	0.646799	1.88344
ebi-a-GCST90016942	Gut microbiota abundance (family Methanobacteriaceae id.121)	MR Egger	10	-0.183355	0.287235	0.541088	-0.746335	0.379626	0.832473	0.474101	1.46174
		Weighted median	10	-0.068664	0.0929953	0.460296	-0.250935	0.113607	0.93364	0.778073	1.12031
		Inverse variance weighted	10	-0.0453017	0.0689831	0.511369	-0.180509	0.0899052	0.955709	0.834845	1.09407
		Simple mode	10	-0.0606322	0.150567	0.696571	-0.355743	0.234478	0.941169	0.700653	1.26425
		Weighted mode	10	-0.0693008	0.141228	0.63538	-0.346108	0.207506	0.933046	0.707436	1.23061
ebi-a-GCST90017077	Gut microbiota abundance (unknown genus id.1000001215)	MR Egger	9	-0.116662	0.266873	0.675175	-0.639734	0.40641	0.889885	0.527432	1.50142
		Weighted median	9	-0.0545403	0.114683	0.634377	-0.279319	0.170238	0.94692	0.756299	1.18559
		Inverse variance weighted	9	0.00393868	0.0894214	0.964868	-0.171327	0.179205	1.00395	0.842546	1.19627
		Simple mode	9	-0.102764	0.172285	0.567349	-0.440444	0.234915	0.90234	0.643751	1.2648
		Weighted mode	9	-0.104846	0.175619	0.56701	-0.449059	0.239367	0.900463	0.638228	1.27045
ebi-a-GCST90016997	Gut microbiota abundance (genus Eubacterium coprostanoligenes group id.11375)	MR Egger	13	0.975062	0.645042	0.158813	-0.289221	2.23934	2.65133	0.748847	9.38718
		Weighted median	13	0.0613639	0.195487	0.753595	-0.321791	0.444518	1.06329	0.72485	1.55974
		Inverse variance weighted	13	0.0469909	0.172973	0.785879	-0.292036	0.386017	1.04811	0.746742	1.47111
		Simple mode	13	-0.410661	0.383055	0.304777	-1.16145	0.340127	0.663212	0.313033	1.40513
		Weighted mode	13	0.10483	0.34191	0.764401	-0.565313	0.774973	1.11052	0.568183	2.17053
ebi-a-GCST90016925	Gut microbiota abundance (family Actinomycetaceae id.421)	MR Egger	4	-0.236383	0.306878	0.521677	-0.837863	0.365098	0.789478	0.432634	1.44065
		Weighted median	4	0.153144	0.17237	0.374291	-0.1847	0.490989	1.16549	0.831353	1.63393
		Inverse variance weighted	4	0.109611	0.140792	0.436255	-0.166341	0.385563	1.11584	0.846758	1.47044
		Simple mode	4	0.308864	0.28366	0.355869	-0.24711	0.864837	1.36188	0.781055	2.37462
		Weighted mode	4	-0.0728928	0.182984	0.717025	-0.431542	0.285756	0.9297	0.649507	1.33077
ebi-a-GCST90016950	Gut microbiota abundance (family Rikenellaceae id.967)	MR Egger	16	-0.115697	0.400921	0.777132	-0.901502	0.670108	0.890745	0.405959	1.95445
		Weighted median	16	-0.18405	0.159627	0.248912	-0.496919	0.12882	0.831895	0.608402	1.13749
		Inverse variance weighted	16	-0.1377	0.126298	0.275591	-0.385244	0.109844	0.87136	0.680284	1.1161
		Simple mode	16	-0.0531411	0.273118	0.848339	-0.588453	0.482171	0.948246	0.555186	1.61959
		Weighted mode	16	-0.108075	0.242069	0.661641	-0.58253	0.36638	0.89756	0.558484	1.4425
ebi-a-GCST90016976	Gut microbiota abundance (genus Candidatus Soleaferrea id.11350)	MR Egger	10	0.28713	0.417944	0.511499	-0.53204	1.1063	1.3326	0.587406	3.02315
		Weighted median	10	-0.132119	0.11812	0.263346	-0.363633	0.0993956	0.876237	0.695146	1.1045
		Inverse variance weighted	10	-0.123303	0.0847172	0.145539	-0.289349	0.0427422	0.883995	0.748751	1.04367
		Simple mode	10	-0.145045	0.164101	0.399759	-0.466683	0.176593	0.864983	0.627079	1.19315
		Weighted mode	10	-0.14786	0.166176	0.396745	-0.473564	0.177845	0.862552	0.622779	1.19464
ebi-a-GCST90017072	Gut microbiota abundance (genus Sutterella id.2896)	MR Egger	12	-0.240041	0.495209	0.638312	-1.21065	0.730568	0.786595	0.298003	2.07626
		Weighted median	12	0.0519633	0.158304	0.742723	-0.258313	0.36224	1.05334	0.772353	1.43654
		Inverse variance weighted	12	0.0743215	0.114836	0.517504	-0.150757	0.2994	1.07715	0.860057	1.34905
		Simple mode	12	0.0205776	0.238555	0.932811	-0.446991	0.488146	1.02079	0.63955	1.62929
		Weighted mode	12	0.0311535	0.227391	0.893503	-0.414533	0.47684	1.03164	0.660649	1.61098
ebi-a-GCST90017014	Gut microbiota abundance (genus Holdemanella id.11393)	MR Egger	11	0.213466	0.235178	0.387705	-0.247482	0.674414	1.23796	0.780764	1.96288
		Weighted median	11	0.0800656	0.109383	0.464184	-0.134325	0.294456	1.08336	0.874306	1.3424
		Inverse variance weighted	11	0.122364	0.0825206	0.138121	-0.0393767	0.284104	1.13017	0.961388	1.32857
		Simple mode	11	0.11759	0.165567	0.493793	-0.206921	0.442102	1.12478	0.813084	1.55597
		Weighted mode	11	0.109337	0.167201	0.527909	-0.218376	0.437051	1.11554	0.803823	1.54813
ebi-a-GCST90017010	Gut microbiota abundance (genus Flavonifractor id.2059)	MR Egger	5	0.384314	0.896677	0.697127	-1.37317	2.1418	1.46861	0.253302	8.51476
		Weighted median	5	0.0368152	0.235274	0.875656	-0.424321	0.497952	1.0375	0.654214	1.64535
		Inverse variance weighted	5	-0.0961423	0.204547	0.638337	-0.497055	0.30477	0.908335	0.608319	1.35631
		Simple mode	5	0.211022	0.36267	0.591879	-0.49981	0.921854	1.23494	0.606646	2.51395
		Weighted mode	5	0.200005	0.344164	0.592322	-0.474556	0.874567	1.22141	0.622161	2.39784
ebi-a-GCST90017080	Gut microbiota abundance (unknown genus id.1000006162)	MR Egger	12	0.311155	0.287536	0.304594	-0.252417	0.874726	1.365	0.776921	2.39822
		Weighted median	12	0.107127	0.099451	0.281399	-0.0877972	0.302051	1.11308	0.915947	1.35263
		Inverse variance weighted	12	0.048209	0.0708912	0.496477	-0.0907377	0.187156	1.04939	0.913257	1.20582
		Simple mode	12	-0.0901858	0.16284	0.590774	-0.409352	0.22898	0.913761	0.664081	1.25732
		Weighted mode	12	0.217956	0.166283	0.216647	-0.107959	0.543871	1.24353	0.897664	1.72266
ebi-a-GCST90017004	Gut microbiota abundance (genus Eubacterium ruminantium group id.11340)	MR Egger	18	0.395398	0.239462	0.118187	-0.0739478	0.864744	1.48498	0.92872	2.3744
		Weighted median	18	0.0607878	0.0948157	0.521447	-0.125051	0.246627	1.06267	0.882452	1.2797
		Inverse variance weighted	18	0.0271947	0.0750172	0.716969	-0.119839	0.174228	1.02757	0.887063	1.19033
		Simple mode	18	0.135918	0.197396	0.500392	-0.250978	0.522814	1.14559	0.77804	1.68677
		Weighted mode	18	0.135918	0.16787	0.429321	-0.193107	0.464943	1.14559	0.824394	1.59192
ebi-a-GCST90017040	Gut microbiota abundance (genus Paraprevotella id.962)	MR Egger	13	0.157258	0.311415	0.623538	-0.453115	0.76763	1.1703	0.635645	2.15465
		Weighted median	13	0.0167254	0.101292	0.868849	-0.181807	0.215258	1.01687	0.833762	1.24018
		Inverse variance weighted	13	0.0434681	0.0796773	0.585374	-0.112699	0.199636	1.04443	0.893419	1.22096
		Simple mode	13	0.0373893	0.15946	0.81857	-0.275153	0.349932	1.0381	0.759456	1.41897
		Weighted mode	13	0.0218918	0.162627	0.895149	-0.296857	0.34064	1.02213	0.74315	1.40585
ebi-a-GCST90017016	Gut microbiota abundance (genus Howardella id.2000)	MR Egger	10	0.148779	0.260021	0.582917	-0.360862	0.658419	1.16042	0.697075	1.93174
		Weighted median	10	-0.0101483	0.0851294	0.905109	-0.177002	0.156705	0.989903	0.837778	1.16965
		Inverse variance weighted	10	-0.0716785	0.0634744	0.258792	-0.196088	0.0527313	0.93083	0.82194	1.05415
		Simple mode	10	-0.00916133	0.129204	0.945023	-0.262402	0.244079	0.990881	0.769202	1.27645
		Weighted mode	10	-0.00443235	0.10101	0.965958	-0.202412	0.193548	0.995577	0.816758	1.21355
ebi-a-GCST90017067	Gut microbiota abundance (genus Sellimonas id.14369)	MR Egger	9	-1.16422	0.664418	0.123191	-2.46648	0.138044	0.312167	0.0848835	1.14803
		Weighted median	9	-0.0623005	0.0915677	0.496266	-0.241773	0.117172	0.9396	0.785234	1.12431
		Inverse variance weighted	9	-0.0960507	0.124638	0.44092	-0.34034	0.148239	0.908418	0.711528	1.15979
		Simple mode	9	-0.0850343	0.123936	0.512031	-0.327949	0.15788	0.918481	0.7204	1.17103
		Weighted mode	9	-0.0765569	0.118669	0.5369	-0.309148	0.156034	0.9263	0.734072	1.16887
ebi-a-GCST90016917	Gut microbiota abundance (class Gammaproteobacteria id.3303)	MR Egger	6	0.400608	0.720992	0.608071	-1.01254	1.81375	1.49273	0.363296	6.13342
		Weighted median	6	-0.0347763	0.251489	0.890018	-0.527695	0.458142	0.965821	0.589964	1.58113
		Inverse variance weighted	6	-0.0313083	0.223595	0.888642	-0.469555	0.406938	0.969177	0.62528	1.50221
		Simple mode	6	-0.124734	0.335653	0.725406	-0.782613	0.533145	0.882732	0.45721	1.70428
		Weighted mode	6	-0.0755787	0.282034	0.799421	-0.628366	0.477209	0.927207	0.533463	1.61157
ebi-a-GCST90016989	Gut microbiota abundance (genus Dorea id.1997)	MR Egger	10	-0.320147	0.445635	0.492951	-1.19359	0.553297	0.726042	0.30313	1.73898
		Weighted median	10	-0.182916	0.201552	0.364121	-0.577957	0.212125	0.832838	0.561043	1.2363
		Inverse variance weighted	10	-0.0309749	0.155669	0.842279	-0.336087	0.274137	0.9695	0.714561	1.31539
		Simple mode	10	-0.263092	0.353688	0.475936	-0.956321	0.430137	0.768671	0.384304	1.53747
		Weighted mode	10	-0.320804	0.303045	0.317364	-0.914772	0.273163	0.725565	0.400608	1.31411
ebi-a-GCST90016962	Gut microbiota abundance (genus Alistipes id.968)	MR Egger	13	-0.397623	0.718155	0.590879	-1.80521	1.00996	0.671915	0.16444	2.74549
		Weighted median	13	-0.159308	0.19671	0.418019	-0.54486	0.226243	0.852733	0.579923	1.25388
		Inverse variance weighted	13	-0.0883531	0.143944	0.539346	-0.370483	0.193777	0.915438	0.690401	1.21383
		Simple mode	13	-0.259468	0.368113	0.494352	-0.980969	0.462034	0.771462	0.374948	1.5873
		Weighted mode	13	-0.22272	0.377745	0.566392	-0.9631	0.51766	0.800339	0.381708	1.6781
ebi-a-GCST90016920	Gut microbiota abundance (class Methanobacteria id.119)	MR Egger	10	-0.183355	0.287235	0.541088	-0.746335	0.379626	0.832473	0.474101	1.46174
		Weighted median	10	-0.068664	0.0919827	0.455373	-0.24895	0.111622	0.93364	0.779619	1.11809
		Inverse variance weighted	10	-0.0453017	0.0689831	0.511369	-0.180509	0.0899052	0.955709	0.834845	1.09407
		Simple mode	10	-0.0606322	0.160639	0.714591	-0.375485	0.25422	0.941169	0.686956	1.28946
		Weighted mode	10	-0.0693008	0.140494	0.633638	-0.344669	0.206068	0.933046	0.708455	1.22884
ebi-a-GCST90016982	Gut microbiota abundance (genus Coprobacter id.949)	MR Egger	11	0.456504	0.339808	0.212027	-0.20952	1.12253	1.57855	0.810973	3.07261
		Weighted median	11	-0.0404034	0.120065	0.736484	-0.275731	0.194924	0.960402	0.759017	1.21522
		Inverse variance weighted	11	-0.106081	0.0881157	0.228635	-0.278788	0.0666258	0.899352	0.7567	1.0689
		Simple mode	11	-0.00228505	0.202953	0.991238	-0.400072	0.395502	0.997718	0.670272	1.48513
		Weighted mode	11	-0.00228505	0.191311	0.990705	-0.377254	0.372684	0.997718	0.685742	1.45163
ebi-a-GCST90017045	Gut microbiota abundance (genus Prevotella9 id.11183)	MR Egger	15	-0.157027	0.240978	0.525996	-0.629345	0.31529	0.854681	0.532941	1.37066
		Weighted median	15	-0.0962393	0.107155	0.369114	-0.306262	0.113784	0.908247	0.736193	1.12051
		Inverse variance weighted	15	-0.0764984	0.0829317	0.356306	-0.239045	0.0860478	0.926354	0.78738	1.08986
		Simple mode	15	-0.100423	0.162681	0.546946	-0.419279	0.218432	0.904454	0.657521	1.24412
		Weighted mode	15	-0.11217	0.166641	0.511828	-0.438787	0.214447	0.893892	0.644818	1.23918
ebi-a-GCST90017053	Gut microbiota abundance (genus Ruminococcaceae UCG002 id.11360)	MR Egger	21	-0.112674	0.232524	0.63352	-0.568421	0.343072	0.893442	0.566419	1.40927
		Weighted median	21	0.0263669	0.129239	0.83834	-0.226941	0.279675	1.02672	0.796968	1.3227
		Inverse variance weighted	21	-0.0167411	0.0891606	0.851062	-0.191496	0.158014	0.983398	0.825723	1.17118
		Simple mode	21	0.103253	0.244604	0.67744	-0.376172	0.582677	1.10877	0.686484	1.79083
		Weighted mode	21	0.159028	0.204124	0.445056	-0.241055	0.559112	1.17237	0.785798	1.74912
ebi-a-GCST90016912	Gut microbiota abundance (class Betaproteobacteria id.2867)	MR Egger	10	-0.504763	0.525105	0.36457	-1.53397	0.524442	0.603648	0.215678	1.68952
		Weighted median	10	-0.000100086	0.20668	0.999614	-0.405193	0.404993	0.9999	0.666848	1.49929
		Inverse variance weighted	10	-0.0231857	0.164798	0.888113	-0.346189	0.299818	0.977081	0.707379	1.34961
		Simple mode	10	-0.0609713	0.385809	0.877918	-0.817158	0.695215	0.94085	0.441685	2.00414
		Weighted mode	10	-0.0253679	0.414553	0.952543	-0.837892	0.787156	0.974951	0.432622	2.19714
ebi-a-GCST90017069	Gut microbiota abundance (genus Slackia id.825)	MR Egger	6	-0.969803	0.918508	0.350589	-2.77008	0.830472	0.379158	0.0626571	2.2944
		Weighted median	6	0.0755233	0.142957	0.597296	-0.204673	0.35572	1.07845	0.814914	1.42721
		Inverse variance weighted	6	-0.0554133	0.141666	0.695683	-0.333078	0.222252	0.946094	0.716714	1.24889
		Simple mode	6	0.135065	0.194514	0.518384	-0.246182	0.516312	1.14461	0.78178	1.67584
		Weighted mode	6	0.135065	0.188178	0.505038	-0.233764	0.503894	1.14461	0.791548	1.65515
ebi-a-GCST90016985	Gut microbiota abundance (genus Coprococcus3 id.11303)	MR Egger	9	0.43116	1.01478	0.683679	-1.55781	2.42013	1.53904	0.210597	11.2473
		Weighted median	9	0.0372369	0.211161	0.860024	-0.376638	0.451112	1.03794	0.686164	1.57006
		Inverse variance weighted	9	0.131792	0.174878	0.451078	-0.21097	0.474553	1.14087	0.809798	1.6073
		Simple mode	9	-0.0236853	0.354534	0.948375	-0.718573	0.671202	0.976593	0.487447	1.95659
		Weighted mode	9	-0.0501885	0.340667	0.886521	-0.717896	0.617519	0.95105	0.487778	1.85432
ebi-a-GCST90017110	Gut microbiota abundance (phylum Actinobacteria id.400)	MR Egger	15	-0.482825	0.669858	0.483801	-1.79575	0.830097	0.617038	0.166003	2.29354
		Weighted median	15	-0.145393	0.184794	0.431407	-0.507589	0.216802	0.864682	0.601945	1.2421
		Inverse variance weighted	15	-0.0685697	0.154693	0.657575	-0.371767	0.234628	0.933728	0.689515	1.26444
		Simple mode	15	-0.501586	0.394718	0.22453	-1.27523	0.272061	0.60557	0.279366	1.31267
		Weighted mode	15	-0.516912	0.287092	0.0933564	-1.07961	0.0457882	0.596359	0.339727	1.04685
ebi-a-GCST90016996	Gut microbiota abundance (genus Eubacterium brachy group id.11296)	MR Egger	10	-0.26685	0.33681	0.451045	-0.926998	0.393297	0.765788	0.39574	1.48186
		Weighted median	10	0.0136984	0.100969	0.892083	-0.184201	0.211597	1.01379	0.831769	1.23565
		Inverse variance weighted	10	0.0496615	0.0833278	0.55119	-0.113661	0.212984	1.05092	0.892561	1.23736
		Simple mode	10	-0.000666496	0.153491	0.99663	-0.301508	0.300175	0.999334	0.739702	1.3501
		Weighted mode	10	-0.000666496	0.142383	0.996367	-0.279738	0.278405	0.999334	0.755982	1.32102
ebi-a-GCST90017086	Gut microbiota abundance (unknown genus id.826)	MR Egger	13	0.125561	0.305784	0.689238	-0.473777	0.724898	1.13378	0.622646	2.06452
		Weighted median	13	0.0731394	0.142848	0.608644	-0.206842	0.353121	1.07588	0.813148	1.4235
		Inverse variance weighted	13	0.0435321	0.102813	0.671997	-0.157982	0.245046	1.04449	0.853865	1.27768
		Simple mode	13	0.0476279	0.228582	0.838441	-0.400393	0.495649	1.04878	0.670056	1.64156
		Weighted mode	13	0.0635271	0.199004	0.755044	-0.32652	0.453574	1.06559	0.72143	1.57393
ebi-a-GCST90017029	Gut microbiota abundance (genus Lachnospira id.2004)	Wald ratio	1	0.80532	0.465006	0.0833004	-0.106092	1.71673	2.23741	0.899342	5.56631
ebi-a-GCST90017043	Gut microbiota abundance (genus Phascolarctobacterium id.2168)	MR Egger	8	0.236693	0.727077	0.755825	-1.18838	1.66176	1.26705	0.304715	5.2686
		Weighted median	8	0.00909672	0.165227	0.956094	-0.314748	0.332941	1.00914	0.729973	1.39507
		Inverse variance weighted	8	0.0326836	0.13879	0.813829	-0.239346	0.304713	1.03322	0.787143	1.35624
		Simple mode	8	0.0439929	0.246572	0.863448	-0.439287	0.527273	1.04497	0.644496	1.69431
		Weighted mode	8	0.0398459	0.218209	0.860285	-0.387844	0.467536	1.04065	0.678518	1.59606
ebi-a-GCST90016971	Gut microbiota abundance (genus Bilophila id.3170)	MR Egger	13	-0.287687	0.568074	0.622554	-1.40111	0.825738	0.749996	0.246323	2.28357
		Weighted median	13	0.0909295	0.155412	0.55849	-0.213679	0.395538	1.09519	0.807608	1.48518
		Inverse variance weighted	13	-0.0101912	0.115081	0.929434	-0.23575	0.215367	0.989861	0.789978	1.24032
		Simple mode	13	0.19373	0.27795	0.499085	-0.351052	0.738512	1.21377	0.703947	2.09282
		Weighted mode	13	0.202549	0.254751	0.442006	-0.296763	0.701862	1.22452	0.74322	2.01751
ebi-a-GCST90016952	Gut microbiota abundance (family Streptococcaceae id.1850)	MR Egger	14	-0.0424437	0.554634	0.940262	-1.12953	1.04464	0.958444	0.323186	2.84237
		Weighted median	14	-0.0563117	0.16812	0.737664	-0.385828	0.273204	0.945245	0.679888	1.31417
		Inverse variance weighted	14	-0.125981	0.131626	0.338511	-0.383968	0.132006	0.881632	0.681153	1.14112
		Simple mode	14	-0.0312483	0.279198	0.912595	-0.578476	0.51598	0.969235	0.560752	1.67528
		Weighted mode	14	-0.0513497	0.238563	0.832916	-0.518934	0.416235	0.949946	0.595155	1.51624
ebi-a-GCST90017109	Gut microbiota abundance (order Victivallales id.2254)	MR Egger	8	-0.377472	0.300716	0.256064	-0.966875	0.211932	0.685593	0.38027	1.23606
		Weighted median	8	-0.182934	0.104014	0.0786202	-0.3868	0.0209329	0.832823	0.679227	1.02115
		Inverse variance weighted	8	-0.175339	0.0844749	0.0379277	-0.34091	-0.00976824	0.839173	0.711123	0.990279
		Simple mode	8	-0.179247	0.169124	0.324405	-0.51073	0.152236	0.8359	0.600057	1.16444
		Weighted mode	8	-0.179247	0.162382	0.30615	-0.497516	0.139022	0.8359	0.608039	1.14915
ebi-a-GCST90017066	Gut microbiota abundance (genus Ruminococcus torques group id.14377)	MR Egger	9	-0.327717	0.523187	0.550934	-1.35316	0.69773	0.720567	0.258421	2.00919
		Weighted median	9	0.103391	0.210914	0.623988	-0.31	0.516783	1.10893	0.733447	1.67663
		Inverse variance weighted	9	0.12971	0.162387	0.424423	-0.188568	0.447988	1.1385	0.828144	1.56516
		Simple mode	9	-0.0720334	0.297911	0.815022	-0.655938	0.511872	0.9305	0.518955	1.66841
		Weighted mode	9	-0.00978616	0.31017	0.975603	-0.61772	0.598148	0.990262	0.539172	1.81875
ebi-a-GCST90016995	Gut microbiota abundance (genus Escherichia Shigella id.3504)	MR Egger	10	-0.109998	0.429646	0.804396	-0.952103	0.732108	0.895836	0.385928	2.07946
		Weighted median	10	0.0150567	0.168401	0.928756	-0.315009	0.345122	1.01517	0.729782	1.41216
		Inverse variance weighted	10	-0.100923	0.130276	0.438525	-0.356263	0.154418	0.904003	0.700288	1.16698
		Simple mode	10	0.108481	0.249109	0.673476	-0.379774	0.596735	1.11458	0.684016	1.81618
		Weighted mode	10	0.11302	0.24229	0.651968	-0.361869	0.587909	1.11965	0.696373	1.80022
ebi-a-GCST90017026	Gut microbiota abundance (genus Lachnospiraceae UCG004 id.11324)	MR Egger	12	-0.413616	0.515334	0.440854	-1.42367	0.596438	0.661255	0.240829	1.81564
		Weighted median	12	0.130596	0.15358	0.395132	-0.17042	0.431613	1.13951	0.84331	1.53974
		Inverse variance weighted	12	0.147768	0.124474	0.235174	-0.0962016	0.391738	1.15924	0.908281	1.47955
		Simple mode	12	0.0532298	0.279043	0.85219	-0.493694	0.600153	1.05467	0.610368	1.8224
		Weighted mode	12	0.0644798	0.269056	0.815007	-0.46287	0.59183	1.0666	0.629474	1.80729
ebi-a-GCST90017046	Gut microbiota abundance (genus Rikenellaceae RC9 gut group id.11191)	MR Egger	11	0.877986	0.386809	0.0493778	0.11984	1.63613	2.40605	1.12732	5.13526
		Weighted median	11	0.134276	0.0875182	0.124966	-0.0372602	0.305811	1.14371	0.963425	1.35773
		Inverse variance weighted	11	0.0937054	0.0695735	0.178027	-0.0426587	0.230069	1.09824	0.958238	1.25869
		Simple mode	11	0.232855	0.172019	0.205649	-0.104303	0.570013	1.2622	0.900952	1.76829
		Weighted mode	11	0.235641	0.166503	0.187378	-0.0907046	0.561986	1.26572	0.913287	1.75415
ebi-a-GCST90017028	Gut microbiota abundance (genus Lachnospiraceae UCG010 id.11330)	MR Egger	10	0.160577	0.403026	0.700737	-0.629354	0.950507	1.17419	0.532936	2.58702
		Weighted median	10	-0.186781	0.176058	0.288734	-0.531855	0.158293	0.829626	0.587514	1.17151
		Inverse variance weighted	10	-0.115745	0.129738	0.372315	-0.370032	0.138541	0.890702	0.690713	1.1486
		Simple mode	10	-0.237504	0.285903	0.42762	-0.797874	0.322865	0.788593	0.450285	1.38108
		Weighted mode	10	-0.188112	0.27797	0.515588	-0.732932	0.356708	0.828522	0.480498	1.42862
ebi-a-GCST90017036	Gut microbiota abundance (genus Oscillibacter id.2063)	MR Egger	13	0.168662	0.337446	0.627049	-0.492732	0.830056	1.18372	0.610955	2.29345
		Weighted median	13	0.122182	0.118609	0.302951	-0.110291	0.354655	1.12996	0.895573	1.42569
		Inverse variance weighted	13	0.104378	0.0882193	0.236741	-0.0685313	0.277288	1.11002	0.933764	1.31955
		Simple mode	13	0.137411	0.187039	0.476653	-0.229184	0.504007	1.1473	0.795182	1.65534
		Weighted mode	13	0.137411	0.181498	0.463599	-0.218324	0.493147	1.1473	0.803865	1.63746
ebi-a-GCST90017092	Gut microbiota abundance (order Bacteroidales id.913)	MR Egger	13	0.274613	0.333417	0.427646	-0.378885	0.928111	1.31602	0.684624	2.52973
		Weighted median	13	0.0831905	0.187874	0.657911	-0.285043	0.451424	1.08675	0.751982	1.57055
		Inverse variance weighted	13	0.027691	0.163516	0.865523	-0.292799	0.348181	1.02808	0.746172	1.41649
		Simple mode	13	0.432462	0.315162	0.19511	-0.185255	1.05018	1.54105	0.830892	2.85816
		Weighted mode	13	0.33141	0.27318	0.24841	-0.204023	0.866843	1.39293	0.815444	2.37939

## Sheet: 3、16S-AD-Finn
id.exposure	Trait	method	nsnp	b	se	pval	lo_ci	up_ci	or	or_lci95	or_uci95
ebi-a-GCST90017108	Gut microbiota abundance (order Verrucomicrobiales id.4030)	MR Egger	11	2.79826	0.954736	0.0167319	0.926975	4.66954	16.416	2.52685	106.649
		Weighted median	11	0.036325	0.379837	0.923812	-0.708155	0.780805	1.03699	0.492552	2.18323
		Inverse variance weighted	11	-0.128155	0.421241	0.760951	-0.953787	0.697477	0.879717	0.385279	2.00868
		Simple mode	11	-0.693607	0.734074	0.366993	-2.13239	0.745178	0.49977	0.118553	2.10682
		Weighted mode	11	0.470447	0.745098	0.541948	-0.989945	1.93084	1.60071	0.371597	6.89529
ebi-a-GCST90017113	Gut microbiota abundance (phylum Euryarchaeota id.55)	MR Egger	12	0.725824	0.540724	0.209171	-0.333995	1.78564	2.06643	0.716057	5.96342
		Weighted median	12	0.0460898	0.160884	0.774511	-0.269242	0.361422	1.04717	0.763958	1.43537
		Inverse variance weighted	12	0.0648083	0.122211	0.595904	-0.174724	0.304341	1.06695	0.839688	1.35573
		Simple mode	12	0.0310138	0.276433	0.912692	-0.510795	0.572823	1.0315	0.600018	1.77327
		Weighted mode	12	0.0360887	0.255625	0.890281	-0.464937	0.537114	1.03675	0.628175	1.71106
ebi-a-GCST90017011	Gut microbiota abundance (genus Fusicatenibacter id.11305)	MR Egger	18	0.644064	0.810358	0.438367	-0.944238	2.23236	1.9042	0.388976	9.32189
		Weighted median	18	-0.000431693	0.291328	0.998818	-0.571434	0.570571	0.999568	0.564715	1.76928
		Inverse variance weighted	18	-0.00468684	0.216484	0.982727	-0.428995	0.419622	0.995324	0.651163	1.52139
		Simple mode	18	-0.0466478	0.523817	0.93008	-1.07333	0.980033	0.954423	0.341869	2.66454
		Weighted mode	18	0.0141315	0.484656	0.977078	-0.935794	0.964057	1.01423	0.392274	2.62231
ebi-a-GCST90016929	Gut microbiota abundance (family Bifidobacteriaceae id.433)	MR Egger	11	-0.266847	0.726508	0.721883	-1.6908	1.15711	0.76579	0.184372	3.18072
		Weighted median	11	-0.353118	0.29762	0.235436	-0.936453	0.230218	0.702494	0.392016	1.25887
		Inverse variance weighted	11	-0.129739	0.22248	0.559793	-0.565801	0.306322	0.878324	0.567905	1.35842
		Simple mode	11	-0.252699	0.500519	0.624586	-1.23372	0.728317	0.776701	0.291208	2.07159
		Weighted mode	11	-0.491335	0.380039	0.225132	-1.23621	0.253541	0.611809	0.290483	1.28858
ebi-a-GCST90017042	Gut microbiota abundance (genus Peptococcus id.2037)	MR Egger	12	0.950497	0.673922	0.188762	-0.370389	2.27138	2.587	0.690465	9.69281
		Weighted median	12	0.0426552	0.221195	0.847085	-0.390888	0.476198	1.04358	0.676456	1.60994
		Inverse variance weighted	12	-0.0776658	0.186511	0.677107	-0.443227	0.287896	0.925274	0.641961	1.33362
		Simple mode	12	0.104139	0.358148	0.776636	-0.597831	0.806109	1.10975	0.550003	2.23918
		Weighted mode	12	0.0550635	0.354428	0.879352	-0.639615	0.749742	1.05661	0.527496	2.11645
ebi-a-GCST90016959	Gut microbiota abundance (genus Actinomyces id.423)	MR Egger	7	0.600587	0.731408	0.448933	-0.832972	2.03415	1.82319	0.434755	7.64571
		Weighted median	7	0.310777	0.294623	0.291502	-0.266683	0.888238	1.36449	0.765916	2.43084
		Inverse variance weighted	7	0.156232	0.284683	0.583147	-0.401746	0.71421	1.1691	0.669151	2.04257
		Simple mode	7	0.505634	0.404867	0.258223	-0.287906	1.29917	1.65804	0.749832	3.66627
		Weighted mode	7	0.40857	0.358861	0.298313	-0.294798	1.11194	1.50466	0.744682	3.04025
ebi-a-GCST90016999	Gut microbiota abundance (genus Eubacterium fissicatena group id.14373)	MR Egger	9	-0.148031	0.783577	0.855519	-1.68384	1.38778	0.862405	0.18566	4.00595
		Weighted median	9	0.0899219	0.2009	0.654446	-0.303842	0.483686	1.09409	0.737977	1.62204
		Inverse variance weighted	9	0.133461	0.151032	0.376879	-0.162561	0.429483	1.14278	0.849964	1.53646
		Simple mode	9	0.0830443	0.335794	0.810899	-0.575112	0.741201	1.08659	0.562642	2.09845
		Weighted mode	9	0.0777474	0.29623	0.799602	-0.502864	0.658359	1.08085	0.604796	1.93162
ebi-a-GCST90016943	Gut microbiota abundance (family Oxalobacteraceae id.2966)	MR Egger	14	-0.315058	0.646041	0.634569	-1.5813	0.951184	0.729747	0.205708	2.58877
		Weighted median	14	0.113652	0.193742	0.557464	-0.266083	0.493386	1.12036	0.766375	1.63785
		Inverse variance weighted	14	0.0681817	0.163119	0.675957	-0.251532	0.387895	1.07056	0.777609	1.47388
		Simple mode	14	0.201229	0.342695	0.567132	-0.470454	0.872912	1.2229	0.624719	2.39387
		Weighted mode	14	0.0410357	0.321671	0.900441	-0.58944	0.671511	1.04189	0.554638	1.95719
ebi-a-GCST90017062	Gut microbiota abundance (genus Ruminococcus1 id.11373)	MR Egger	10	-0.289878	0.738584	0.704955	-1.7375	1.15775	0.748355	0.175959	3.18275
		Weighted median	10	-0.00116756	0.346429	0.997311	-0.680169	0.677834	0.998833	0.506531	1.96961
		Inverse variance weighted	10	-0.0352584	0.263569	0.893582	-0.551854	0.481337	0.965356	0.575881	1.61824
		Simple mode	10	0.261793	0.615841	0.680748	-0.945256	1.46884	1.29926	0.38858	4.3442
		Weighted mode	10	0.181929	0.533875	0.741096	-0.864466	1.22832	1.19953	0.421276	3.4155
ebi-a-GCST90017063	Gut microbiota abundance (genus Ruminococcus2 id.11374)	MR Egger	15	-0.104428	0.464674	0.825681	-1.01519	0.806334	0.90084	0.362334	2.23968
		Weighted median	15	0.153859	0.263627	0.559473	-0.36285	0.670568	1.16633	0.695691	1.95535
		Inverse variance weighted	15	-0.152848	0.192856	0.42804	-0.530846	0.22515	0.85826	0.588107	1.25251
		Simple mode	15	0.262756	0.4339	0.554493	-0.587688	1.1132	1.30051	0.55561	3.04408
		Weighted mode	15	0.224958	0.355444	0.537006	-0.471713	0.921628	1.25227	0.623933	2.51338
ebi-a-GCST90016931	Gut microbiota abundance (family Clostridiaceae1 id.1869)	MR Egger	10	0.187499	0.736108	0.805368	-1.25527	1.63027	1.20623	0.284998	5.10525
		Weighted median	10	0.280386	0.334268	0.401579	-0.37478	0.935551	1.32364	0.687441	2.54862
		Inverse variance weighted	10	0.249589	0.252026	0.322013	-0.244382	0.743559	1.2835	0.783188	2.10341
		Simple mode	10	0.372283	0.492598	0.469115	-0.59321	1.33777	1.45104	0.552551	3.81055
		Weighted mode	10	0.337596	0.450764	0.473012	-0.545902	1.22109	1.40157	0.579319	3.39089
ebi-a-GCST90016958	Gut microbiota abundance (family Victivallaceae id.2255)	MR Egger	12	0.611077	0.737111	0.42644	-0.833661	2.05582	1.84241	0.434456	7.81321
		Weighted median	12	0.236171	0.175853	0.17927	-0.1085	0.580842	1.26639	0.897179	1.78754
		Inverse variance weighted	12	-0.015618	0.152874	0.918628	-0.315251	0.284015	0.984503	0.729606	1.32845
		Simple mode	12	0.274953	0.325339	0.416044	-0.362712	0.912618	1.31647	0.695786	2.49083
		Weighted mode	12	0.267896	0.266982	0.33722	-0.255389	0.791182	1.30721	0.774615	2.206
ebi-a-GCST90016987	Gut microbiota abundance (genus Desulfovibrio id.3173)	MR Egger	9	0.692565	0.78796	0.408593	-0.851836	2.23697	1.99884	0.426631	9.36489
		Weighted median	9	-0.157762	0.322998	0.625245	-0.790838	0.475314	0.854053	0.453465	1.60852
		Inverse variance weighted	9	-0.217749	0.273649	0.426193	-0.754101	0.318603	0.804328	0.470434	1.37521
		Simple mode	9	-0.177386	0.523153	0.743286	-1.20277	0.847994	0.837457	0.300363	2.33496
		Weighted mode	9	-0.0317365	0.419189	0.941509	-0.853346	0.789873	0.968762	0.425987	2.20312
ebi-a-GCST90016965	Gut microbiota abundance (genus Anaerofilum id.2053)	MR Egger	10	0.743355	0.981268	0.470446	-1.17993	2.66664	2.10298	0.3073	14.3916
		Weighted median	10	0.0617572	0.224161	0.782929	-0.377599	0.501113	1.0637	0.685506	1.65056
		Inverse variance weighted	10	0.199895	0.173736	0.249908	-0.140627	0.540417	1.22127	0.868814	1.71672
		Simple mode	10	0.0200427	0.35594	0.956326	-0.677599	0.717684	1.02024	0.507835	2.04968
		Weighted mode	10	0.0014114	0.346165	0.996836	-0.677072	0.679895	1.00141	0.508103	1.97367
ebi-a-GCST90017093	Gut microbiota abundance (order Bifidobacteriales id.432)	MR Egger	11	-0.266847	0.726508	0.721883	-1.6908	1.15711	0.76579	0.184372	3.18072
		Weighted median	11	-0.353118	0.296842	0.234211	-0.934928	0.228693	0.702494	0.392614	1.25696
		Inverse variance weighted	11	-0.129739	0.22248	0.559793	-0.565801	0.306322	0.878324	0.567905	1.35842
		Simple mode	11	-0.252699	0.509413	0.630573	-1.25115	0.74575	0.776701	0.286176	2.10802
		Weighted mode	11	-0.491335	0.370494	0.214277	-1.2175	0.234833	0.611809	0.295968	1.2647
ebi-a-GCST90017058	Gut microbiota abundance (genus Ruminococcaceae UCG010 id.11367)	MR Egger	6	-0.0655996	0.799847	0.938575	-1.6333	1.5021	0.936506	0.195284	4.49111
		Weighted median	6	0.0108051	0.375787	0.977061	-0.725738	0.747348	1.01086	0.483967	2.11139
		Inverse variance weighted	6	0.13669	0.292569	0.640352	-0.436745	0.710126	1.14647	0.646136	2.03425
		Simple mode	6	-0.111313	0.514213	0.837175	-1.11917	0.896545	0.894659	0.326551	2.45112
		Weighted mode	6	-0.0821167	0.471011	0.868436	-1.0053	0.841065	0.921164	0.365935	2.31883
ebi-a-GCST90016913	Gut microbiota abundance (class Clostridia id.1859)	MR Egger	12	-0.490144	0.701277	0.500527	-1.86465	0.884358	0.612538	0.154951	2.42143
		Weighted median	12	-0.124398	0.342417	0.716385	-0.795535	0.546739	0.883028	0.45134	1.72761
		Inverse variance weighted	12	0.047847	0.2532	0.850117	-0.448425	0.544119	1.04901	0.638633	1.72309
		Simple mode	12	-0.5825	0.511446	0.278929	-1.58493	0.419933	0.5585	0.204961	1.52186
		Weighted mode	12	-0.489911	0.435507	0.28457	-1.3435	0.363683	0.612681	0.26093	1.43862
ebi-a-GCST90016960	Gut microbiota abundance (genus Adlercreutzia id.812)	MR Egger	8	-0.480481	1.01946	0.654069	-2.47862	1.51766	0.618486	0.0838589	4.56153
		Weighted median	8	0.108165	0.282562	0.701867	-0.445656	0.661987	1.11423	0.640404	1.93864
		Inverse variance weighted	8	-0.0314378	0.228193	0.890423	-0.478696	0.41582	0.969051	0.619591	1.51561
		Simple mode	8	0.179767	0.415137	0.678022	-0.633901	0.993435	1.19694	0.530518	2.70049
		Weighted mode	8	0.186071	0.443315	0.687267	-0.682827	1.05497	1.20451	0.505187	2.87189
ebi-a-GCST90017021	Gut microbiota abundance (genus Lachnospiraceae FCS020 group id.11314)	MR Egger	12	-0.379788	0.670888	0.583807	-1.69473	0.935153	0.684006	0.183649	2.5476
		Weighted median	12	-0.118662	0.307475	0.699552	-0.721313	0.483989	0.888108	0.486113	1.62253
		Inverse variance weighted	12	-0.223325	0.242612	0.357311	-0.698845	0.252195	0.799855	0.497159	1.28685
		Simple mode	12	-0.105718	0.437183	0.813371	-0.962596	0.75116	0.899678	0.3819	2.11946
		Weighted mode	12	-0.134701	0.421086	0.755046	-0.960029	0.690627	0.873977	0.382882	1.99497
ebi-a-GCST90017027	Gut microbiota abundance (genus Lachnospiraceae UCG008 id.11328)	MR Egger	10	0.538177	1.1472	0.651501	-1.71033	2.78669	1.71288	0.180806	16.2272
		Weighted median	10	-0.283774	0.23468	0.226586	-0.743747	0.176198	0.752936	0.47533	1.19267
		Inverse variance weighted	10	-0.163635	0.219253	0.455468	-0.593372	0.266101	0.849052	0.552461	1.30487
		Simple mode	10	-0.390032	0.360697	0.307673	-1.097	0.316935	0.677035	0.333872	1.37291
		Weighted mode	10	-0.371432	0.363012	0.33293	-1.08294	0.340072	0.689746	0.3386	1.40505
ebi-a-GCST90016919	Gut microbiota abundance (class Melainabacteria id.1589)	MR Egger	10	0.121632	0.632366	0.852265	-1.11781	1.36107	1.12934	0.326996	3.90037
		Weighted median	10	0.48886	0.23906	0.0408623	0.020302	0.957417	1.63046	1.02051	2.60496
		Inverse variance weighted	10	0.387238	0.199395	0.0521299	-0.00357731	0.778053	1.47291	0.996429	2.17723
		Simple mode	10	0.689359	0.40256	0.120971	-0.0996591	1.47838	1.99244	0.905146	4.38582
		Weighted mode	10	0.70566	0.359113	0.0809895	0.00179919	1.40952	2.02518	1.0018	4.094
ebi-a-GCST90016981	Gut microbiota abundance (genus Collinsella id.815)	MR Egger	9	-0.761077	1.10984	0.514929	-2.93636	1.4142	0.467163	0.0530587	4.11321
		Weighted median	9	-0.674246	0.402831	0.0941759	-1.4638	0.115302	0.50954	0.231357	1.12221
		Inverse variance weighted	9	-0.631043	0.297389	0.0338426	-1.21393	-0.0481599	0.532037	0.297029	0.952981
		Simple mode	9	-0.848643	0.603769	0.197477	-2.03203	0.334745	0.427995	0.131069	1.39758
		Weighted mode	9	-0.82002	0.591505	0.203058	-1.97937	0.339329	0.440423	0.138156	1.40401
ebi-a-GCST90017114	Gut microbiota abundance (phylum Firmicutes id.1672)	MR Egger	16	-0.202755	0.493846	0.687607	-1.17069	0.765182	0.816478	0.310152	2.14939
		Weighted median	16	0.0479382	0.285338	0.866579	-0.511323	0.6072	1.04911	0.599701	1.83529
		Inverse variance weighted	16	0.0477804	0.208535	0.818772	-0.360948	0.456509	1.04894	0.697015	1.57855
		Simple mode	16	-0.181423	0.471764	0.705959	-1.10608	0.743235	0.834083	0.330853	2.10273
		Weighted mode	16	0.0925971	0.402881	0.821323	-0.697049	0.882244	1.09702	0.498053	2.41632
ebi-a-GCST90017081	Gut microbiota abundance (unknown genus id.1868)	MR Egger	9	-1.10422	0.713718	0.165755	-2.5031	0.294672	0.331471	0.0818306	1.34269
		Weighted median	9	-0.257687	0.315339	0.413828	-0.875752	0.360377	0.772837	0.416549	1.43387
		Inverse variance weighted	9	-0.0998856	0.23014	0.664274	-0.55096	0.351189	0.904941	0.576396	1.42076
		Simple mode	9	-0.18621	0.500929	0.719747	-1.16803	0.795611	0.830099	0.310979	2.21579
		Weighted mode	9	-0.18621	0.464468	0.69898	-1.09657	0.724147	0.830099	0.334016	2.06297
ebi-a-GCST90016992	Gut microbiota abundance (genus Enterorhabdus id.820)	MR Egger	6	-1.03294	0.656055	0.190497	-2.3188	0.252933	0.355961	0.0983913	1.2878
		Weighted median	6	0.329032	0.353771	0.352335	-0.36436	1.02242	1.38962	0.694641	2.77993
		Inverse variance weighted	6	0.0405594	0.258617	0.875377	-0.466329	0.547448	1.04139	0.627301	1.72884
		Simple mode	6	0.553554	0.524583	0.339619	-0.474629	1.58174	1.73942	0.622116	4.8634
		Weighted mode	6	0.535937	0.626977	0.431705	-0.692937	1.76481	1.70905	0.500105	5.84047
ebi-a-GCST90017074	Gut microbiota abundance (genus Turicibacter id.2162)	MR Egger	10	0.388068	0.8624	0.664664	-1.30224	2.07837	1.47413	0.271923	7.99145
		Weighted median	10	0.175139	0.260668	0.501657	-0.335771	0.686048	1.19141	0.714787	1.98585
		Inverse variance weighted	10	0.200285	0.200932	0.318871	-0.193542	0.594112	1.22175	0.824036	1.81142
		Simple mode	10	0.125355	0.423283	0.773836	-0.704279	0.954989	1.13355	0.494465	2.59864
		Weighted mode	10	0.120258	0.406713	0.77418	-0.676898	0.917415	1.12779	0.508191	2.50281
ebi-a-GCST90016979	Gut microbiota abundance (genus Clostridium innocuum group id.14397)	MR Egger	8	-0.648153	0.75998	0.426468	-2.13771	0.841407	0.523011	0.117924	2.31963
		Weighted median	8	0.123414	0.201476	0.540176	-0.27148	0.518307	1.13135	0.762251	1.67918
		Inverse variance weighted	8	-0.0411993	0.151234	0.785299	-0.337618	0.25522	0.959638	0.713468	1.29075
		Simple mode	8	0.185375	0.361748	0.624111	-0.523652	0.894401	1.20367	0.592353	2.44587
		Weighted mode	8	0.170097	0.355301	0.646717	-0.526294	0.866487	1.18542	0.59079	2.37854
ebi-a-GCST90017003	Gut microbiota abundance (genus Eubacterium rectale group id.14374)	MR Egger	8	0.305459	1.23103	0.812306	-2.10737	2.71828	1.35725	0.121558	15.1543
		Weighted median	8	0.658392	0.425363	0.121662	-0.175319	1.4921	1.93168	0.839189	4.44644
		Inverse variance weighted	8	0.443404	0.311837	0.155053	-0.167797	1.0546	1.558	0.845526	2.87084
		Simple mode	8	0.939228	0.75005	0.250705	-0.530869	2.40933	2.55801	0.588094	11.1265
		Weighted mode	8	0.861532	0.668874	0.238675	-0.449462	2.17253	2.36678	0.637971	8.78043
ebi-a-GCST90016910	Gut microbiota abundance (class Bacilli id.1673)	MR Egger	18	-0.398281	0.564038	0.490266	-1.50379	0.707234	0.671474	0.222285	2.02837
		Weighted median	18	0.162954	0.299604	0.586513	-0.424271	0.750178	1.17698	0.654246	2.11738
		Inverse variance weighted	18	0.0974767	0.204868	0.634215	-0.304064	0.499018	1.10239	0.737813	1.6471
		Simple mode	18	0.460385	0.560105	0.422478	-0.637421	1.55819	1.58468	0.528654	4.75022
		Weighted mode	18	0.24054	0.449615	0.599584	-0.640705	1.12179	1.27194	0.526921	3.07033
ebi-a-GCST90016957	Gut microbiota abundance (family Verrucomicrobiaceae id.4036)	MR Egger	11	2.79715	0.954953	0.0167815	0.925446	4.66886	16.3979	2.52299	106.576
		Weighted median	11	0.0364146	0.369352	0.921463	-0.687515	0.760344	1.03709	0.502824	2.13901
		Inverse variance weighted	11	-0.128173	0.421341	0.760974	-0.954	0.697655	0.879701	0.385197	2.00904
		Simple mode	11	-0.711044	0.767524	0.376049	-2.21539	0.793304	0.491131	0.109111	2.21069
		Weighted mode	11	0.469923	0.797905	0.568962	-1.09397	2.03382	1.59987	0.334884	7.64321
ebi-a-GCST90016928	Gut microbiota abundance (family Bacteroidales S24 7group id.11173)	MR Egger	8	0.374624	0.824974	0.665718	-1.24232	1.99157	1.45444	0.288712	7.32705
		Weighted median	8	0.0684819	0.271122	0.800587	-0.462917	0.599881	1.07088	0.629445	1.8219
		Inverse variance weighted	8	0.0587983	0.205764	0.775065	-0.3445	0.462096	1.06056	0.708575	1.5874
		Simple mode	8	0.474178	0.416432	0.292305	-0.342027	1.29038	1.60669	0.710329	3.63418
		Weighted mode	8	0.415879	0.417421	0.352287	-0.402266	1.23402	1.5157	0.668803	3.43502
ebi-a-GCST90017094	Gut microbiota abundance (order Burkholderiales id.2874)	MR Egger	10	-0.933565	1.0919	0.417425	-3.0737	1.20657	0.393149	0.0462499	3.34199
		Weighted median	10	-0.626433	0.391202	0.10931	-1.39319	0.140322	0.534495	0.248282	1.15064
		Inverse variance weighted	10	-0.23308	0.334559	0.486005	-0.888816	0.422657	0.79209	0.411142	1.52601
		Simple mode	10	-0.747061	0.666286	0.291213	-2.05298	0.558859	0.473757	0.128352	1.74868
		Weighted mode	10	-0.812429	0.588867	0.201003	-1.96661	0.34175	0.443779	0.139931	1.40741
ebi-a-GCST90017085	Gut microbiota abundance (unknown genus id.2755)	MR Egger	13	0.171631	0.628321	0.789792	-1.05988	1.40314	1.18724	0.346498	4.06796
		Weighted median	13	-0.0760417	0.221207	0.731028	-0.509608	0.357524	0.926778	0.600731	1.42979
		Inverse variance weighted	13	-0.191377	0.16405	0.243381	-0.512914	0.130161	0.825821	0.598748	1.13901
		Simple mode	13	-0.122988	0.390325	0.758105	-0.888024	0.642049	0.884275	0.411468	1.90037
		Weighted mode	13	0.0463077	0.354929	0.898356	-0.649354	0.741969	1.0474	0.522383	2.10007
ebi-a-GCST90016977	Gut microbiota abundance (genus Catenibacterium id.2153)	MR Egger	4	-1.17141	2.53629	0.689553	-6.14253	3.79972	0.309931	0.00214947	44.6887
		Weighted median	4	0.0988722	0.242939	0.68402	-0.377289	0.575034	1.10393	0.685718	1.77719
		Inverse variance weighted	4	0.0934567	0.202948	0.645161	-0.304321	0.491235	1.09796	0.737624	1.63433
		Simple mode	4	0.142485	0.339251	0.702752	-0.522447	0.807418	1.15314	0.593067	2.24211
		Weighted mode	4	0.133697	0.327978	0.710883	-0.509141	0.776535	1.14305	0.601012	2.17393
ebi-a-GCST90017115	Gut microbiota abundance (phylum Lentisphaerae id.2238)	MR Egger	9	-0.433468	0.772021	0.591989	-1.94663	1.07969	0.648257	0.142754	2.94378
		Weighted median	9	-0.451961	0.209046	0.0306172	-0.861692	-0.0422299	0.636379	0.422447	0.958649
		Inverse variance weighted	9	-0.507142	0.188191	0.00704261	-0.875997	-0.138287	0.602214	0.416446	0.870849
		Simple mode	9	-0.532379	0.319402	0.134114	-1.15841	0.0936501	0.587206	0.313986	1.09818
		Weighted mode	9	-0.507102	0.31766	0.149074	-1.12972	0.115512	0.602238	0.323125	1.12245
ebi-a-GCST90016945	Gut microbiota abundance (family Peptococcaceae id.2024)	MR Egger	9	0.330777	0.603894	0.600891	-0.852855	1.51441	1.39205	0.426197	4.54673
		Weighted median	9	0.122696	0.282222	0.663745	-0.430459	0.67585	1.13054	0.65021	1.9657
		Inverse variance weighted	9	-0.0245516	0.218813	0.910662	-0.453425	0.404322	0.975747	0.635448	1.49829
		Simple mode	9	0.331509	0.452096	0.484324	-0.5546	1.21762	1.39307	0.574302	3.37912
		Weighted mode	9	0.377494	0.446761	0.422684	-0.498158	1.25315	1.45862	0.607649	3.50134
ebi-a-GCST90017032	Gut microbiota abundance (genus Marvinbryantia id.2005)	MR Egger	10	-0.0630617	0.964103	0.949453	-1.9527	1.82658	0.938886	0.14189	6.2126
		Weighted median	10	-0.244536	0.340639	0.472835	-0.912187	0.423116	0.783068	0.401645	1.52671
		Inverse variance weighted	10	-0.443174	0.245414	0.0709459	-0.924186	0.037837	0.641995	0.396854	1.03856
		Simple mode	10	-0.266809	0.464203	0.579531	-1.17665	0.64303	0.76582	0.308311	1.90224
		Weighted mode	10	-0.22221	0.451605	0.634466	-1.10736	0.662937	0.800747	0.330431	1.94048
ebi-a-GCST90016954	Gut microbiota abundance (unknown family id.1000005471)	MR Egger	13	0.0964093	0.602647	0.8758	-1.08478	1.2776	1.10121	0.337976	3.58801
		Weighted median	13	-0.41991	0.283232	0.138189	-0.975044	0.135223	0.657106	0.377176	1.14479
		Inverse variance weighted	13	-0.225069	0.19203	0.241177	-0.601448	0.15131	0.798461	0.548018	1.16336
		Simple mode	13	-0.634843	0.492834	0.221979	-1.6008	0.331112	0.530019	0.201735	1.39252
		Weighted mode	13	-0.535595	0.434357	0.241157	-1.38693	0.315744	0.585321	0.24984	1.37128
ebi-a-GCST90017083	Gut microbiota abundance (unknown genus id.2041)	MR Egger	12	-0.114415	0.58325	0.848407	-1.25758	1.02875	0.891887	0.28434	2.79758
		Weighted median	12	0.356437	0.248231	0.151029	-0.130096	0.84297	1.42823	0.878011	2.32326
		Inverse variance weighted	12	0.252343	0.177975	0.156233	-0.0964879	0.601174	1.28704	0.908021	1.82426
		Simple mode	12	0.616392	0.492581	0.236764	-0.349067	1.58185	1.85223	0.705346	4.86395
		Weighted mode	12	0.6091	0.464028	0.216032	-0.300395	1.5186	1.83878	0.740526	4.56581
ebi-a-GCST90016975	Gut microbiota abundance (genus Butyrivibrio id.1993)	MR Egger	15	-0.656901	0.442239	0.16128	-1.52369	0.209887	0.518455	0.217906	1.23354
		Weighted median	15	-0.183671	0.146239	0.209129	-0.470301	0.102958	0.832209	0.624814	1.10844
		Inverse variance weighted	15	-0.0487488	0.102688	0.634981	-0.250017	0.152519	0.95242	0.778787	1.16477
		Simple mode	15	-0.256175	0.236084	0.296209	-0.7189	0.206549	0.774006	0.487288	1.22943
		Weighted mode	15	-0.274105	0.22504	0.243344	-0.715183	0.166974	0.760253	0.489102	1.18172
ebi-a-GCST90016991	Gut microbiota abundance (genus Eisenbergiella id.11304)	MR Egger	11	-4.26063	1.1749	0.00551662	-6.56342	-1.95783	0.0141135	0.00141105	0.141165
		Weighted median	11	0.14544	0.238921	0.542698	-0.322844	0.613725	1.15655	0.724087	1.8473
		Inverse variance weighted	11	-0.0619352	0.226138	0.784175	-0.505165	0.381295	0.939944	0.603406	1.46418
		Simple mode	11	0.270905	0.403612	0.517295	-0.520174	1.06199	1.31115	0.594417	2.89211
		Weighted mode	11	0.252952	0.393812	0.535114	-0.518919	1.02482	1.28782	0.595164	2.7866
ebi-a-GCST90016986	Gut microbiota abundance (genus Defluviitaleaceae UCG011 id.11287)	MR Egger	9	0.101582	0.834133	0.906494	-1.53332	1.73648	1.10692	0.215818	5.67734
		Weighted median	9	-0.0206714	0.311227	0.947044	-0.630675	0.589333	0.979541	0.532232	1.80279
		Inverse variance weighted	9	-0.0931763	0.218676	0.670041	-0.521782	0.335429	0.911033	0.593462	1.39854
		Simple mode	9	0.162522	0.453293	0.729219	-0.725932	1.05098	1.17647	0.483873	2.86044
		Weighted mode	9	-0.0324291	0.477599	0.947531	-0.968522	0.903664	0.968091	0.379644	2.46863
ebi-a-GCST90017054	Gut microbiota abundance (genus Ruminococcaceae UCG003 id.11361)	MR Egger	12	-0.839647	0.739933	0.282943	-2.28992	0.610621	0.431863	0.101275	1.84157
		Weighted median	12	0.251483	0.301064	0.403541	-0.338603	0.84157	1.28593	0.712765	2.32001
		Inverse variance weighted	12	0.173666	0.224171	0.438515	-0.265709	0.613042	1.18966	0.766662	1.84604
		Simple mode	12	0.320816	0.541415	0.565463	-0.740357	1.38199	1.37825	0.476944	3.98282
		Weighted mode	12	0.351016	0.5865	0.561633	-0.798524	1.50056	1.42051	0.449993	4.48418
ebi-a-GCST90017118	Gut microbiota abundance (phylum Verrucomicrobia id.3982)	MR Egger	12	0.719436	0.90003	0.442662	-1.04462	2.48349	2.05327	0.351824	11.9831
		Weighted median	12	-0.0913897	0.350591	0.794345	-0.778548	0.595769	0.912662	0.459072	1.81443
		Inverse variance weighted	12	-0.0437691	0.348738	0.900122	-0.727295	0.639756	0.957175	0.483214	1.89602
		Simple mode	12	0.514846	0.727845	0.494059	-0.911731	1.94142	1.67338	0.401828	6.96866
		Weighted mode	12	0.129421	0.599246	0.832961	-1.0451	1.30394	1.13817	0.351656	3.68379
ebi-a-GCST90017056	Gut microbiota abundance (genus Ruminococcaceae UCG005 id.11363)	MR Egger	14	0.149162	0.564583	0.79611	-0.957422	1.25575	1.16086	0.383881	3.51045
		Weighted median	14	0.441437	0.303402	0.145682	-0.153232	1.03611	1.55494	0.857931	2.81822
		Inverse variance weighted	14	0.27807	0.207636	0.180501	-0.128898	0.685037	1.32058	0.879064	1.98384
		Simple mode	14	0.608975	0.485382	0.231702	-0.342375	1.56032	1.83855	0.710082	4.76036
		Weighted mode	14	0.480396	0.415116	0.267989	-0.333231	1.29402	1.61671	0.716605	3.64743
ebi-a-GCST90017065	Gut microbiota abundance (genus Ruminococcus gnavus group id.14376)	MR Egger	11	0.856951	0.880578	0.355897	-0.868982	2.58288	2.35597	0.419378	13.2353
		Weighted median	11	-0.308397	0.244183	0.206597	-0.786995	0.170201	0.734623	0.455211	1.18554
		Inverse variance weighted	11	-0.396062	0.193156	0.0403179	-0.774648	-0.0174762	0.672965	0.460866	0.982676
		Simple mode	11	-0.467456	0.463339	0.336818	-1.3756	0.440689	0.626594	0.252688	1.55378
		Weighted mode	11	-0.467456	0.484631	0.357511	-1.41733	0.482421	0.626594	0.242359	1.61999
ebi-a-GCST90016988	Gut microbiota abundance (genus Dialister id.2183)	MR Egger	10	0.600268	1.09006	0.596893	-1.53624	2.73678	1.82261	0.215189	15.4371
		Weighted median	10	0.380961	0.337516	0.259016	-0.280571	1.04249	1.46369	0.755352	2.83628
		Inverse variance weighted	10	0.397802	0.259927	0.125909	-0.111655	0.907258	1.48855	0.894353	2.47752
		Simple mode	10	0.458798	0.579792	0.449111	-0.677594	1.59519	1.58217	0.507837	4.92926
		Weighted mode	10	0.28756	0.520529	0.5941	-0.732677	1.3078	1.33317	0.480621	3.69801
ebi-a-GCST90017012	Gut microbiota abundance (genus Gordonibacter id.821)	MR Egger	11	0.382955	0.63974	0.564194	-0.870937	1.63685	1.46661	0.418559	5.13893
		Weighted median	11	0.277402	0.180834	0.125026	-0.0770328	0.631837	1.3197	0.92586	1.88106
		Inverse variance weighted	11	0.0927293	0.144867	0.522108	-0.19121	0.376669	1.09716	0.825959	1.45742
		Simple mode	11	0.377777	0.296768	0.231825	-0.203888	0.959442	1.45904	0.815554	2.61024
		Weighted mode	11	0.377777	0.273223	0.196862	-0.15774	0.913294	1.45904	0.854072	2.49252
ebi-a-GCST90016966	Gut microbiota abundance (genus Anaerostipes id.1991)	MR Egger	13	-0.569292	0.975363	0.571215	-2.481	1.34242	0.565926	0.0836593	3.82829
		Weighted median	13	-0.579432	0.353312	0.101005	-1.27192	0.11306	0.560217	0.280292	1.1197
		Inverse variance weighted	13	-0.487723	0.258422	0.0591182	-0.994231	0.0187838	0.614023	0.370008	1.01896
		Simple mode	13	-1.01426	0.63125	0.134087	-2.25151	0.222989	0.36267	0.10524	1.24981
		Weighted mode	13	-0.890422	0.62978	0.182817	-2.12479	0.343945	0.410482	0.119458	1.4105
ebi-a-GCST90016918	Gut microbiota abundance (class Lentisphaeria id.2250)	MR Egger	8	-0.0964159	0.59675	0.876949	-1.26605	1.07321	0.908086	0.281944	2.92476
		Weighted median	8	-0.418539	0.221061	0.0583159	-0.851819	0.0147413	0.658008	0.426638	1.01485
		Inverse variance weighted	8	-0.32858	0.167588	0.0499213	-0.657053	-0.000106879	0.719945	0.518377	0.999893
		Simple mode	8	-0.532267	0.350904	0.173091	-1.22004	0.155504	0.587272	0.295219	1.16825
		Weighted mode	8	-0.506678	0.318718	0.155918	-1.13136	0.118009	0.602494	0.322593	1.12525
ebi-a-GCST90016936	Gut microbiota abundance (family Enterobacteriaceae id.3469)	MR Egger	7	2.19111	1.88846	0.298328	-1.51028	5.8925	8.94512	0.220848	362.308
		Weighted median	7	0.225315	0.39272	0.566152	-0.544417	0.995047	1.25272	0.58018	2.70485
		Inverse variance weighted	7	0.338069	0.316212	0.285015	-0.281707	0.957845	1.40224	0.754495	2.60608
		Simple mode	7	0.136717	0.586141	0.823322	-1.01212	1.28555	1.1465	0.363448	3.61667
		Weighted mode	7	0.0977571	0.594302	0.874747	-1.06707	1.26259	1.10269	0.344013	3.53456
ebi-a-GCST90017101	Gut microbiota abundance (order Lactobacillales id.1800)	MR Egger	15	-0.0693632	0.581627	0.906895	-1.20935	1.07063	0.932988	0.29839	2.91721
		Weighted median	15	-0.0830804	0.312503	0.790351	-0.695587	0.529426	0.920277	0.498781	1.69796
		Inverse variance weighted	15	-0.160176	0.225203	0.47693	-0.601574	0.281223	0.851994	0.547949	1.32475
		Simple mode	15	0.381995	0.531989	0.484538	-0.660704	1.42469	1.4652	0.516487	4.15658
		Weighted mode	15	0.27307	0.469151	0.569786	-0.646465	1.19261	1.31399	0.523894	3.29566
ebi-a-GCST90017025	Gut microbiota abundance (genus Lachnospiraceae UCG001 id.11321)	MR Egger	13	-0.309789	0.79313	0.703559	-1.86432	1.24475	0.733602	0.155001	3.47205
		Weighted median	13	0.318601	0.237927	0.180547	-0.147736	0.784938	1.3752	0.862659	2.19227
		Inverse variance weighted	13	0.276859	0.182795	0.129877	-0.0814195	0.635137	1.31898	0.921807	1.88728
		Simple mode	13	0.265952	0.420017	0.538488	-0.557282	1.08919	1.30467	0.572764	2.97185
		Weighted mode	13	0.265952	0.392617	0.511012	-0.503578	1.03548	1.30467	0.604364	2.81646
ebi-a-GCST90017055	Gut microbiota abundance (genus Ruminococcaceae UCG004 id.11362)	MR Egger	11	3.45421	1.16469	0.0158105	1.17142	5.737	31.6332	3.22656	310.131
		Weighted median	11	0.159394	0.278545	0.567162	-0.386555	0.705343	1.1728	0.679393	2.02454
		Inverse variance weighted	11	0.0569738	0.280212	0.838882	-0.492242	0.606189	1.05863	0.611255	1.83343
		Simple mode	11	0.0959969	0.436084	0.830196	-0.758727	0.950721	1.10076	0.468262	2.58757
		Weighted mode	11	0.213311	0.431	0.631348	-0.631448	1.05807	1.23777	0.531821	2.88081
ebi-a-GCST90017103	Gut microbiota abundance (order Mollicutes RF9 id.11579)	MR Egger	13	0.0964093	0.602647	0.8758	-1.08478	1.2776	1.10121	0.337976	3.58801
		Weighted median	13	-0.41991	0.270249	0.120235	-0.949599	0.109778	0.657106	0.386896	1.11603
		Inverse variance weighted	13	-0.225069	0.19203	0.241177	-0.601448	0.15131	0.798461	0.548018	1.16336
		Simple mode	13	-0.634843	0.483647	0.213862	-1.58279	0.313104	0.530019	0.205401	1.36766
		Weighted mode	13	-0.535595	0.427054	0.233664	-1.37262	0.301432	0.585321	0.253442	1.35179
ebi-a-GCST90016940	Gut microbiota abundance (family Lachnospiraceae id.1987)	MR Egger	16	-0.367071	0.929872	0.698972	-2.18962	1.45548	0.69276	0.111959	4.28653
		Weighted median	16	-0.185107	0.339414	0.585498	-0.850358	0.480145	0.831015	0.427262	1.61631
		Inverse variance weighted	16	-0.287417	0.258348	0.265914	-0.793779	0.218945	0.750199	0.452133	1.24476
		Simple mode	16	-0.0929742	0.563037	0.871047	-1.19653	1.01058	0.911217	0.302242	2.74719
		Weighted mode	16	-0.0929742	0.585944	0.876042	-1.24142	1.05548	0.911217	0.288972	2.87334
ebi-a-GCST90017030	Gut microbiota abundance (genus Lactobacillus id.1837)	MR Egger	8	0.257838	0.572546	0.668283	-0.864352	1.38003	1.29413	0.421324	3.97501
		Weighted median	8	-0.2581	0.252633	0.306951	-0.75326	0.237061	0.772518	0.470829	1.26752
		Inverse variance weighted	8	-0.196037	0.218694	0.37004	-0.624677	0.232603	0.821982	0.535435	1.26188
		Simple mode	8	-0.387599	0.397014	0.361447	-1.16575	0.390548	0.678684	0.31169	1.47779
		Weighted mode	8	-0.298103	0.296813	0.34866	-0.879857	0.283651	0.742225	0.414842	1.32797
ebi-a-GCST90017117	Gut microbiota abundance (phylum Tenericutes id.3919)	MR Egger	12	-0.346532	0.708049	0.635103	-1.73431	1.04124	0.707136	0.176522	2.83274
		Weighted median	12	-0.0225967	0.273015	0.934037	-0.557706	0.512513	0.977657	0.572521	1.66948
		Inverse variance weighted	12	-0.0329685	0.2085	0.874361	-0.441629	0.375692	0.967569	0.642988	1.456
		Simple mode	12	-0.0257426	0.417753	0.95197	-0.844539	0.793053	0.974586	0.429756	2.21013
		Weighted mode	12	-0.0547417	0.459332	0.907284	-0.955032	0.845548	0.94673	0.3848	2.32925
ebi-a-GCST90017116	Gut microbiota abundance (phylum Proteobacteria id.2375)	MR Egger	12	-0.345651	0.838169	0.688757	-1.98846	1.29716	0.70776	0.136906	3.65889
		Weighted median	12	-0.615068	0.368172	0.0948005	-1.33668	0.106548	0.540604	0.262715	1.11243
		Inverse variance weighted	12	-0.17698	0.287857	0.538673	-0.74118	0.387219	0.837796	0.476551	1.47288
		Simple mode	12	-0.860149	0.73348	0.265688	-2.29777	0.577473	0.423099	0.100483	1.78153
		Weighted mode	12	-0.821357	0.639711	0.225544	-2.07519	0.432476	0.439834	0.125533	1.54107
ebi-a-GCST90017047	Gut microbiota abundance (genus Romboutsia id.11347)	MR Egger	13	-0.554593	0.64048	0.405034	-1.80993	0.700747	0.574306	0.163665	2.01526
		Weighted median	13	-0.283883	0.295015	0.335916	-0.862113	0.294347	0.752855	0.422269	1.34225
		Inverse variance weighted	13	-0.289998	0.221618	0.190687	-0.724369	0.144373	0.748265	0.48463	1.15532
		Simple mode	13	-0.292107	0.461996	0.539071	-1.19762	0.613406	0.746689	0.301912	1.84671
		Weighted mode	13	-0.313289	0.460062	0.508818	-1.21501	0.588433	0.731039	0.296707	1.80116
ebi-a-GCST90016956	Gut microbiota abundance (family Veillonellaceae id.2172)	MR Egger	19	0.264545	0.390314	0.507036	-0.500471	1.02956	1.30284	0.606245	2.79984
		Weighted median	19	0.136506	0.258242	0.597084	-0.369648	0.642661	1.14626	0.690978	1.90153
		Inverse variance weighted	19	0.133647	0.187645	0.476321	-0.234138	0.501431	1.14299	0.791253	1.65108
		Simple mode	19	-0.213964	0.424031	0.619964	-1.04506	0.617136	0.807378	0.351669	1.85361
		Weighted mode	19	0.131674	0.308795	0.674864	-0.473565	0.736913	1.14074	0.622778	2.08948
ebi-a-GCST90017039	Gut microbiota abundance (genus Parabacteroides id.954)	MR Egger	5	-1.39632	2.38693	0.599647	-6.0747	3.28206	0.247506	0.00230034	26.6306
		Weighted median	5	0.485823	0.46464	0.29575	-0.424871	1.39652	1.62551	0.653854	4.0411
		Inverse variance weighted	5	0.267109	0.382705	0.485209	-0.482993	1.01721	1.30618	0.616934	2.76547
		Simple mode	5	0.530406	0.661993	0.467894	-0.767101	1.82791	1.69962	0.464357	6.22089
		Weighted mode	5	0.522033	0.67188	0.480562	-0.794852	1.83892	1.68545	0.451648	6.28973
ebi-a-GCST90016935	Gut microbiota abundance (family Desulfovibrionaceae id.3169)	MR Egger	10	0.673646	0.577019	0.276641	-0.457311	1.8046	1.96138	0.632983	6.07757
		Weighted median	10	-0.159522	0.310335	0.60723	-0.767779	0.448735	0.852551	0.464042	1.56633
		Inverse variance weighted	10	-0.0840315	0.240458	0.726741	-0.55533	0.387267	0.919402	0.573883	1.47295
		Simple mode	10	-0.408503	0.557228	0.482156	-1.50067	0.683665	0.664644	0.222981	1.98112
		Weighted mode	10	0.339546	0.431022	0.451079	-0.505257	1.18435	1.40431	0.60335	3.26856
ebi-a-GCST90016934	Gut microbiota abundance (family Defluviitaleaceae id.1924)	MR Egger	11	-0.0669927	0.787858	0.934098	-1.61119	1.47721	0.935202	0.199649	4.3807
		Weighted median	11	0.390076	0.276437	0.158219	-0.15174	0.931892	1.47709	0.859212	2.53931
		Inverse variance weighted	11	0.142465	0.219872	0.517021	-0.288485	0.573414	1.15311	0.749398	1.77431
		Simple mode	11	0.446193	0.51618	0.407617	-0.56552	1.45791	1.56235	0.568065	4.29696
		Weighted mode	11	0.427366	0.495062	0.408223	-0.542956	1.39769	1.53321	0.581028	4.04583
ebi-a-GCST90016947	Gut microbiota abundance (family Porphyromonadaceae id.943)	MR Egger	9	1.48656	1.8954	0.458579	-2.22842	5.20154	4.42184	0.107698	181.551
		Weighted median	9	-0.121838	0.481189	0.800112	-1.06497	0.821292	0.885292	0.344739	2.27344
		Inverse variance weighted	9	-0.688889	0.434909	0.113197	-1.54131	0.163533	0.502133	0.2141	1.17766
		Simple mode	9	-0.0143571	0.705907	0.984271	-1.39794	1.36922	0.985745	0.247107	3.93229
		Weighted mode	9	0.0355308	0.647496	0.957584	-1.23356	1.30462	1.03617	0.291254	3.6863
ebi-a-GCST90017050	Gut microbiota abundance (genus Ruminiclostridium6 id.11356)	MR Egger	16	0.583818	0.516954	0.277734	-0.429413	1.59705	1.79287	0.650891	4.93843
		Weighted median	16	0.261061	0.294088	0.374703	-0.315351	0.837473	1.29831	0.729533	2.31052
		Inverse variance weighted	16	0.113448	0.201639	0.573688	-0.281765	0.50866	1.12013	0.754451	1.66306
		Simple mode	16	0.377745	0.545337	0.499094	-0.691115	1.44661	1.45899	0.501017	4.24867
		Weighted mode	16	0.462431	0.511562	0.380306	-0.54023	1.46509	1.58793	0.582614	4.32794
ebi-a-GCST90016990	Gut microbiota abundance (genus Eggerthella id.819)	MR Egger	10	0.629373	0.787773	0.447401	-0.914662	2.17341	1.87643	0.400652	8.78819
		Weighted median	10	-0.166583	0.216451	0.44153	-0.590827	0.25766	0.846552	0.553869	1.2939
		Inverse variance weighted	10	-0.112954	0.16871	0.503165	-0.443625	0.217717	0.893192	0.641706	1.24323
		Simple mode	10	-0.195947	0.31688	0.551662	-0.817032	0.425138	0.822056	0.441741	1.5298
		Weighted mode	10	-0.166084	0.30024	0.593619	-0.754554	0.422386	0.846975	0.47022	1.5256
ebi-a-GCST90017104	Gut microbiota abundance (order NB1n id.3953)	MR Egger	12	0.310804	0.78201	0.699392	-1.22194	1.84354	1.36452	0.294659	6.3189
		Weighted median	12	-0.119214	0.198799	0.548727	-0.50886	0.270433	0.887618	0.60118	1.31053
		Inverse variance weighted	12	-0.235426	0.188704	0.21218	-0.605286	0.134434	0.790234	0.545918	1.14389
		Simple mode	12	-0.0585822	0.34947	0.869915	-0.743544	0.626379	0.943101	0.475426	1.87082
		Weighted mode	12	-0.024713	0.370307	0.947989	-0.750515	0.701089	0.97559	0.472123	2.01595
ebi-a-GCST90016978	Gut microbiota abundance (genus Christensenellaceae R 7group id.11283)	MR Egger	9	1.29785	1.04719	0.255146	-0.754634	3.35034	3.66143	0.470183	28.5124
		Weighted median	9	-0.15658	0.423966	0.711888	-0.987553	0.674393	0.855063	0.372487	1.96284
		Inverse variance weighted	9	-0.201979	0.334772	0.546286	-0.858132	0.454173	0.817112	0.423953	1.57487
		Simple mode	9	-0.875719	0.72041	0.258795	-2.28772	0.536285	0.416562	0.101497	1.70964
		Weighted mode	9	-0.528897	0.681744	0.460184	-1.86511	0.807321	0.589255	0.154879	2.24189
ebi-a-GCST90016909	Gut microbiota abundance (class Alphaproteobacteria id.2379)	MR Egger	7	-1.27261	1.11539	0.305574	-3.45877	0.913562	0.280101	0.0314683	2.49319
		Weighted median	7	0.24489	0.353547	0.488521	-0.448064	0.937843	1.27748	0.638864	2.55446
		Inverse variance weighted	7	0.12968	0.315035	0.680606	-0.487789	0.747149	1.13846	0.613982	2.11097
		Simple mode	7	0.387566	0.479089	0.449416	-0.551449	1.32658	1.47339	0.576115	3.76814
		Weighted mode	7	0.429894	0.482136	0.406917	-0.515093	1.37488	1.53709	0.597445	3.95461
ebi-a-GCST90017019	Gut microbiota abundance (genus Intestinimonas id.2062)	MR Egger	16	0.129994	0.629109	0.839272	-1.10306	1.36305	1.13882	0.331854	3.90808
		Weighted median	16	-0.242375	0.276001	0.379853	-0.783336	0.298587	0.784762	0.456879	1.34795
		Inverse variance weighted	16	-0.0705804	0.21792	0.746028	-0.497704	0.356544	0.931853	0.607925	1.42838
		Simple mode	16	-0.27825	0.463982	0.557658	-1.18765	0.631155	0.757108	0.304936	1.87978
		Weighted mode	16	-0.351115	0.409947	0.405202	-1.15461	0.45238	0.703903	0.31518	1.57205
ebi-a-GCST90017068	Gut microbiota abundance (genus Senegalimassilia id.11160)	MR Egger	5	0.268347	1.06207	0.816852	-1.81332	2.35001	1.3078	0.163112	10.4857
		Weighted median	5	0.248998	0.339698	0.463559	-0.416809	0.914806	1.28274	0.659147	2.49629
		Inverse variance weighted	5	0.0387436	0.278093	0.889198	-0.506318	0.583805	1.0395	0.602711	1.79285
		Simple mode	5	0.304811	0.464317	0.547368	-0.605251	1.21487	1.35637	0.545937	3.36986
		Weighted mode	5	0.301978	0.439907	0.530147	-0.560238	1.1642	1.35253	0.571073	3.20334
ebi-a-GCST90017052	Gut microbiota abundance (genus Ruminococcaceae NK4A214 group id.11358)	MR Egger	13	-0.908456	0.800779	0.280717	-2.47798	0.661071	0.403146	0.0839124	1.93686
		Weighted median	13	0.256245	0.331929	0.440121	-0.394335	0.906825	1.29207	0.674128	2.47645
		Inverse variance weighted	13	0.222238	0.254672	0.382857	-0.276919	0.721395	1.24887	0.758116	2.0573
		Simple mode	13	0.404136	0.558119	0.482881	-0.689777	1.49805	1.49801	0.501688	4.47296
		Weighted mode	13	0.288243	0.460193	0.542815	-0.613735	1.19022	1.33408	0.541325	3.28781
ebi-a-GCST90017057	Gut microbiota abundance (genus Ruminococcaceae UCG009 id.11366)	MR Egger	11	-0.615329	0.679022	0.388447	-1.94621	0.715553	0.540463	0.142814	2.04532
		Weighted median	11	-0.0156919	0.243682	0.948656	-0.493308	0.461925	0.984431	0.610603	1.58713
		Inverse variance weighted	11	-0.029868	0.176469	0.865597	-0.375746	0.316011	0.970574	0.686776	1.37164
		Simple mode	11	0.0454172	0.386551	0.908795	-0.712223	0.803057	1.04646	0.490553	2.23235
		Weighted mode	11	-0.0321674	0.381734	0.934508	-0.780366	0.716031	0.968344	0.458238	2.0463
ebi-a-GCST90017022	Gut microbiota abundance (genus Lachnospiraceae NC2004 group id.11316)	MR Egger	9	0.996047	0.742344	0.221565	-0.458947	2.45104	2.70756	0.631949	11.6004
		Weighted median	9	0.125636	0.235915	0.594348	-0.336758	0.58803	1.13387	0.714081	1.80044
		Inverse variance weighted	9	0.131129	0.18247	0.472369	-0.226513	0.48877	1.14011	0.797309	1.63031
		Simple mode	9	0.102816	0.37118	0.788804	-0.624696	0.830329	1.10829	0.535424	2.29407
		Weighted mode	9	0.186099	0.340807	0.59992	-0.481882	0.85408	1.20454	0.61762	2.34921
ebi-a-GCST90016924	Gut microbiota abundance (family Acidaminococcaceae id.2166)	MR Egger	7	0.239515	0.793252	0.774853	-1.31526	1.79429	1.27063	0.268405	6.0152
		Weighted median	7	-0.174498	0.326694	0.593249	-0.814819	0.465822	0.839878	0.44272	1.59332
		Inverse variance weighted	7	-0.19446	0.25492	0.445565	-0.694102	0.305182	0.823279	0.499523	1.35687
		Simple mode	7	-0.333095	0.445509	0.482921	-1.20629	0.540102	0.716702	0.299305	1.71618
		Weighted mode	7	-0.254207	0.424273	0.570981	-1.08578	0.577368	0.775531	0.337638	1.78134
ebi-a-GCST90016908	Gut microbiota abundance (class Actinobacteria id.419)	MR Egger	15	-0.915443	0.585646	0.142029	-2.06331	0.232423	0.400339	0.127033	1.26165
		Weighted median	15	-0.63556	0.280281	0.0233547	-1.18491	-0.0862095	0.529639	0.305774	0.917402
		Inverse variance weighted	15	-0.438662	0.202091	0.0299601	-0.83476	-0.0425638	0.644899	0.433979	0.958329
		Simple mode	15	-0.390459	0.470084	0.420131	-1.31182	0.530905	0.676746	0.269329	1.70047
		Weighted mode	15	-0.578802	0.397228	0.167151	-1.35737	0.199765	0.56057	0.257337	1.22112
ebi-a-GCST90017048	Gut microbiota abundance (genus Roseburia id.2012)	MR Egger	13	-0.239708	0.761587	0.758843	-1.73242	1.253	0.786857	0.176856	3.50084
		Weighted median	13	-0.135243	0.341279	0.691896	-0.804151	0.533664	0.873503	0.447468	1.70517
		Inverse variance weighted	13	-0.10174	0.253046	0.68764	-0.597709	0.39423	0.903265	0.55007	1.48324
		Simple mode	13	-0.229681	0.532177	0.673693	-1.27275	0.813385	0.794787	0.280061	2.25553
		Weighted mode	13	-0.190339	0.552794	0.736563	-1.27382	0.893137	0.826678	0.279762	2.44278
ebi-a-GCST90017020	Gut microbiota abundance (genus Lachnoclostridium id.11308)	MR Egger	13	0.95665	1.10123	0.40356	-1.20176	3.11505	2.60296	0.300666	22.5347
		Weighted median	13	-0.17026	0.366007	0.6418	-0.887634	0.547113	0.843445	0.411629	1.72826
		Inverse variance weighted	13	0.104402	0.31853	0.743093	-0.519917	0.728721	1.11005	0.59457	2.07243
		Simple mode	13	-0.529592	0.774434	0.507065	-2.04748	0.988299	0.588845	0.129059	2.68666
		Weighted mode	13	-0.499076	0.712448	0.496968	-1.89547	0.897322	0.607091	0.150247	2.45303
ebi-a-GCST90017100	Gut microbiota abundance (order Gastranaerophilales id.1591)	MR Egger	9	0.0353729	0.687273	0.96039	-1.31168	1.38243	1.03601	0.269366	3.98457
		Weighted median	9	0.597895	0.247608	0.0157488	0.112583	1.08321	1.81829	1.11917	2.95414
		Inverse variance weighted	9	0.40341	0.220347	0.0671308	-0.0284693	0.835289	1.49692	0.971932	2.30548
		Simple mode	9	0.764512	0.398002	0.0909928	-0.0155722	1.5446	2.14795	0.984548	4.68608
		Weighted mode	9	0.772409	0.380744	0.0770141	0.0261516	1.51867	2.16498	1.0265	4.56613
ebi-a-GCST90017000	Gut microbiota abundance (genus Eubacterium hallii group id.11338)	MR Egger	14	0.640089	0.434906	0.166812	-0.212326	1.4925	1.89665	0.808701	4.44822
		Weighted median	14	0.307925	0.28647	0.282422	-0.253556	0.869406	1.3606	0.776036	2.38549
		Inverse variance weighted	14	0.334781	0.20945	0.109958	-0.0757406	0.745303	1.39763	0.927057	2.10708
		Simple mode	14	0.317439	0.457567	0.500045	-0.579391	1.21427	1.37361	0.560239	3.36783
		Weighted mode	14	0.280875	0.419026	0.514395	-0.540415	1.10217	1.32429	0.582506	3.01068
ebi-a-GCST90016961	Gut microbiota abundance (genus Akkermansia id.4037)	MR Egger	11	2.7913	0.956593	0.0170885	0.916376	4.66622	16.3022	2.50021	106.295
		Weighted median	11	0.0352554	0.370877	0.924267	-0.691663	0.762174	1.03588	0.500742	2.14293
		Inverse variance weighted	11	-0.128733	0.421197	0.759882	-0.954279	0.696813	0.879209	0.38509	2.00735
		Simple mode	11	-0.708806	0.765506	0.376287	-2.2092	0.791587	0.492232	0.109789	2.20689
		Weighted mode	11	0.454814	0.726882	0.545523	-0.969874	1.8795	1.57588	0.379131	6.55024
ebi-a-GCST90016949	Gut microbiota abundance (family Rhodospirillaceae id.2717)	MR Egger	15	-0.350538	0.674859	0.612195	-1.67326	0.972186	0.704309	0.187634	2.64372
		Weighted median	15	-0.124958	0.220374	0.570695	-0.556891	0.306975	0.882534	0.572988	1.35931
		Inverse variance weighted	15	-0.219397	0.159183	0.168121	-0.531397	0.0926021	0.803002	0.587783	1.09703
		Simple mode	15	-0.221335	0.382365	0.571882	-0.97077	0.528101	0.801448	0.378791	1.69571
		Weighted mode	15	0.0850801	0.319307	0.793775	-0.540762	0.710922	1.0888	0.582305	2.03587
ebi-a-GCST90017079	Gut microbiota abundance (unknown genus id.1000005479)	MR Egger	8	0.374624	0.824974	0.665718	-1.24232	1.99157	1.45444	0.288712	7.32705
		Weighted median	8	0.0684819	0.280117	0.806862	-0.480548	0.617512	1.07088	0.618444	1.85431
		Inverse variance weighted	8	0.0587983	0.205764	0.775065	-0.3445	0.462096	1.06056	0.708575	1.5874
		Simple mode	8	0.474178	0.461522	0.338408	-0.430405	1.37876	1.60669	0.650246	3.96998
		Weighted mode	8	0.415879	0.3893	0.320846	-0.347148	1.17891	1.5157	0.7067	3.25082
ebi-a-GCST90017038	Gut microbiota abundance (genus Oxalobacter id.2978)	MR Egger	11	0.530291	0.844933	0.545849	-1.12578	2.18636	1.69943	0.3244	8.90275
		Weighted median	11	0.216839	0.198862	0.275538	-0.172931	0.606609	1.24214	0.841195	1.8342
		Inverse variance weighted	11	0.176074	0.172586	0.307628	-0.162194	0.514342	1.19253	0.850276	1.67254
		Simple mode	11	0.42647	0.376981	0.284338	-0.312412	1.16535	1.53184	0.73168	3.20705
		Weighted mode	11	0.330424	0.32636	0.335193	-0.309243	0.97009	1.39156	0.734003	2.63818
ebi-a-GCST90016946	Gut microbiota abundance (family Peptostreptococcaceae id.2042)	MR Egger	12	0.658801	0.493842	0.211777	-0.309128	1.62673	1.93247	0.734086	5.08722
		Weighted median	12	0.118737	0.301553	0.693764	-0.472306	0.70978	1.12607	0.623563	2.03354
		Inverse variance weighted	12	0.168244	0.221827	0.448184	-0.266538	0.603026	1.18323	0.766027	1.82764
		Simple mode	12	0.10137	0.517829	0.848368	-0.913575	1.11632	1.10669	0.401088	3.05358
		Weighted mode	12	0.0161633	0.495597	0.974567	-0.955207	0.987533	1.01629	0.384733	2.6846
ebi-a-GCST90017070	Gut microbiota abundance (genus Streptococcus id.1853)	MR Egger	15	0.131519	1.11646	0.908027	-2.05674	2.31978	1.14056	0.12787	10.1734
		Weighted median	15	-0.265731	0.333194	0.425146	-0.91879	0.387329	0.766646	0.399001	1.47304
		Inverse variance weighted	15	-0.0215728	0.294792	0.941663	-0.599365	0.55622	0.978658	0.54916	1.74407
		Simple mode	15	-0.368003	0.615057	0.55918	-1.57352	0.837509	0.692115	0.207315	2.3106
		Weighted mode	15	-0.368003	0.514809	0.486461	-1.37703	0.641023	0.692115	0.252327	1.89842
ebi-a-GCST90016984	Gut microbiota abundance (genus Coprococcus2 id.11302)	MR Egger	8	2.0463	2.11392	0.370423	-2.09699	6.18958	7.73919	0.122826	487.643
		Weighted median	8	-0.331797	0.35267	0.346801	-1.02303	0.359437	0.717633	0.359504	1.43252
		Inverse variance weighted	8	-0.434346	0.267593	0.104556	-0.95883	0.0901367	0.647688	0.383341	1.09432
		Simple mode	8	-0.299628	0.518062	0.581141	-1.31503	0.715774	0.741094	0.268466	2.04577
		Weighted mode	8	-0.305921	0.56358	0.604101	-1.41054	0.798697	0.736445	0.244012	2.22264
ebi-a-GCST90017082	Gut microbiota abundance (unknown genus id.2001)	MR Egger	10	-0.565323	0.552707	0.336322	-1.64863	0.517983	0.568177	0.192313	1.67864
		Weighted median	10	0.31199	0.285824	0.275032	-0.248225	0.872204	1.36614	0.780185	2.39218
		Inverse variance weighted	10	0.243315	0.198591	0.220496	-0.145922	0.632553	1.27547	0.864225	1.88241
		Simple mode	10	0.499844	0.436061	0.281245	-0.354837	1.35452	1.64846	0.701288	3.87492
		Weighted mode	10	0.355443	0.316996	0.291192	-0.265869	0.976755	1.42681	0.766539	2.65582
ebi-a-GCST90016955	Gut microbiota abundance (unknown family id.1000006161)	MR Egger	12	0.310804	0.78201	0.699392	-1.22194	1.84354	1.36452	0.294659	6.3189
		Weighted median	12	-0.119214	0.204503	0.559932	-0.520041	0.281613	0.887618	0.594496	1.32527
		Inverse variance weighted	12	-0.235426	0.188704	0.21218	-0.605286	0.134434	0.790234	0.545918	1.14389
		Simple mode	12	-0.0585822	0.363402	0.874854	-0.770849	0.653685	0.943101	0.46262	1.92261
		Weighted mode	12	-0.024713	0.365784	0.947347	-0.741649	0.692223	0.97559	0.476328	1.99815
ebi-a-GCST90017088	Gut microbiota abundance (genus Veillonella id.2198)	MR Egger	6	-4.33773	2.20361	0.120381	-8.65681	-0.0186607	0.0130661	0.000173939	0.981512
		Weighted median	6	0.303651	0.357327	0.395445	-0.39671	1.00401	1.3548	0.672529	2.72921
		Inverse variance weighted	6	0.0139424	0.279187	0.960171	-0.533263	0.561148	1.01404	0.586687	1.75268
		Simple mode	6	0.378115	0.487709	0.473223	-0.577794	1.33402	1.45953	0.561135	3.79629
		Weighted mode	6	0.38403	0.469769	0.450833	-0.536717	1.30478	1.46819	0.584665	3.68686
ebi-a-GCST90016980	Gut microbiota abundance (genus Clostridium sensustricto1 id.1873)	MR Egger	7	-0.157896	0.678228	0.825141	-1.48722	1.17143	0.853939	0.225999	3.22661
		Weighted median	7	0.395922	0.34745	0.25449	-0.285079	1.07692	1.48575	0.751955	2.93564
		Inverse variance weighted	7	0.342177	0.264599	0.195945	-0.176437	0.860791	1.40801	0.838252	2.36503
		Simple mode	7	0.494767	0.475089	0.337814	-0.436407	1.42594	1.64012	0.646354	4.16177
		Weighted mode	7	0.415484	0.480958	0.420848	-0.527194	1.35816	1.5151	0.590259	3.88904
ebi-a-GCST90016915	Gut microbiota abundance (class Deltaproteobacteria id.3087)	MR Egger	13	0.641291	0.580929	0.293197	-0.497331	1.77991	1.89893	0.608152	5.92934
		Weighted median	13	-0.206686	0.295583	0.484397	-0.786028	0.372657	0.813275	0.455651	1.45159
		Inverse variance weighted	13	-0.132789	0.221683	0.549169	-0.567288	0.30171	0.87565	0.567061	1.35217
		Simple mode	13	-0.398757	0.521427	0.459201	-1.42075	0.623241	0.671154	0.241532	1.86496
		Weighted mode	13	-0.347388	0.463057	0.467586	-1.25498	0.560204	0.706531	0.285082	1.75103
ebi-a-GCST90017099	Gut microbiota abundance (order Erysipelotrichales id.2148)	MR Egger	13	0.597139	1.39118	0.676041	-2.12958	3.32386	1.81691	0.118887	27.7672
		Weighted median	13	-0.372334	0.370707	0.315191	-1.09892	0.354252	0.689124	0.333231	1.42511
		Inverse variance weighted	13	-0.450472	0.316303	0.154395	-1.07043	0.169483	0.637328	0.342862	1.18469
		Simple mode	13	-0.282188	0.615316	0.654711	-1.48821	0.92383	0.754132	0.225777	2.51892
		Weighted mode	13	-0.282188	0.603448	0.64843	-1.46495	0.90057	0.754132	0.23109	2.46101
ebi-a-GCST90016921	Gut microbiota abundance (class Mollicutes id.3920)	MR Egger	12	-0.346532	0.708049	0.635103	-1.73431	1.04124	0.707136	0.176522	2.83274
		Weighted median	12	-0.0225967	0.258655	0.930384	-0.529561	0.484368	0.977657	0.588863	1.62315
		Inverse variance weighted	12	-0.0329685	0.2085	0.874361	-0.441629	0.375692	0.967569	0.642988	1.456
		Simple mode	12	-0.0257426	0.421455	0.952391	-0.851795	0.80031	0.974586	0.426648	2.22623
		Weighted mode	12	-0.0547417	0.436839	0.902536	-0.910946	0.801462	0.94673	0.402144	2.2288
ebi-a-GCST90017002	Gut microbiota abundance (genus Eubacterium oxidoreducens group id.11339)	MR Egger	5	-0.299953	0.827477	0.741018	-1.92181	1.3219	0.740853	0.146342	3.75055
		Weighted median	5	-0.0998204	0.276961	0.718538	-0.642664	0.443023	0.905	0.52589	1.55741
		Inverse variance weighted	5	-0.0234117	0.224875	0.917082	-0.464167	0.417343	0.97686	0.628659	1.51792
		Simple mode	5	-0.0692196	0.345793	0.851108	-0.746974	0.608535	0.933122	0.473798	1.83774
		Weighted mode	5	-0.0808585	0.377408	0.840833	-0.820579	0.658862	0.922324	0.440177	1.93259
ebi-a-GCST90017018	Gut microbiota abundance (genus Intestinibacter id.11345)	MR Egger	15	-0.414305	0.768563	0.598954	-1.92069	1.09208	0.6608	0.146506	2.98047
		Weighted median	15	-0.413741	0.271125	0.127006	-0.945146	0.117664	0.661172	0.388623	1.12487
		Inverse variance weighted	15	-0.250772	0.22803	0.271448	-0.69771	0.196166	0.7782	0.497724	1.21673
		Simple mode	15	-0.635814	0.471054	0.198512	-1.55908	0.287451	0.529504	0.21033	1.33303
		Weighted mode	15	-0.635814	0.414326	0.147174	-1.44789	0.176265	0.529504	0.235065	1.19275
ebi-a-GCST90017095	Gut microbiota abundance (order Clostridiales id.1863)	MR Egger	13	-0.450314	0.655857	0.506548	-1.73579	0.835165	0.637428	0.17626	2.3052
		Weighted median	13	-0.00677544	0.328083	0.983524	-0.649819	0.636268	0.993247	0.52214	1.88942
		Inverse variance weighted	13	0.0494046	0.239286	0.836426	-0.419596	0.518406	1.05065	0.657312	1.67935
		Simple mode	13	-0.411889	0.457362	0.385531	-1.30832	0.484541	0.662398	0.270274	1.62343
		Weighted mode	13	-0.275094	0.440837	0.54429	-1.13913	0.588945	0.7595	0.320096	1.80209
ebi-a-GCST90017013	Gut microbiota abundance (genus Haemophilus id.3698)	MR Egger	9	0.0665119	0.423459	0.879626	-0.763469	0.896492	1.06877	0.466047	2.45099
		Weighted median	9	0.219937	0.236913	0.353229	-0.244413	0.684288	1.246	0.783164	1.98236
		Inverse variance weighted	9	0.204722	0.189524	0.280058	-0.166746	0.57619	1.22718	0.846415	1.77925
		Simple mode	9	0.276378	0.384266	0.492467	-0.476783	1.02954	1.31835	0.620777	2.79978
		Weighted mode	9	0.254618	0.333081	0.466557	-0.398221	0.907458	1.28997	0.671513	2.47801
ebi-a-GCST90017031	Gut microbiota abundance (genus Lactococcus id.1851)	MR Egger	9	-0.174837	0.939267	0.857613	-2.0158	1.66613	0.839594	0.133214	5.29162
		Weighted median	9	0.377896	0.206303	0.0669884	-0.026458	0.782251	1.45921	0.973889	2.18639
		Inverse variance weighted	9	0.246494	0.198489	0.214289	-0.142543	0.635532	1.27953	0.86715	1.88803
		Simple mode	9	0.519537	0.315594	0.138335	-0.0990266	1.1381	1.68125	0.905719	3.12084
		Weighted mode	9	0.414142	0.297477	0.201347	-0.168914	0.997197	1.51307	0.844582	2.71067
ebi-a-GCST90017075	Gut microbiota abundance (genus Tyzzerella3 id.11335)	MR Egger	13	-1.79001	0.797933	0.0464315	-3.35396	-0.226059	0.166959	0.0349458	0.797671
		Weighted median	13	0.0864858	0.20225	0.668928	-0.309923	0.482895	1.09034	0.733503	1.62076
		Inverse variance weighted	13	-0.0466271	0.164941	0.777415	-0.369912	0.276657	0.954443	0.690795	1.31871
		Simple mode	13	0.197782	0.324497	0.553556	-0.438231	0.833795	1.2187	0.645177	2.30204
		Weighted mode	13	0.184145	0.323856	0.580111	-0.450612	0.818903	1.20219	0.637238	2.26801
ebi-a-GCST90017037	Gut microbiota abundance (genus Oscillospira id.2064)	MR Egger	8	-0.382687	1.02015	0.720467	-2.38217	1.6168	0.682026	0.0923495	5.03695
		Weighted median	8	0.166111	0.324618	0.608852	-0.470141	0.802364	1.1807	0.624914	2.23081
		Inverse variance weighted	8	0.165017	0.241648	0.494682	-0.308613	0.638646	1.17941	0.734465	1.89391
		Simple mode	8	0.0644665	0.519826	0.904789	-0.954393	1.08333	1.06659	0.385046	2.95449
		Weighted mode	8	0.188282	0.543698	0.739294	-0.877365	1.25393	1.20717	0.415877	3.50408
ebi-a-GCST90017006	Gut microbiota abundance (genus Eubacterium xylanophilum group id.14375)	MR Egger	9	-1.41265	0.95042	0.180778	-3.27547	0.450174	0.243498	0.0377991	1.56859
		Weighted median	9	-0.195983	0.367435	0.59377	-0.916155	0.52419	0.822026	0.400054	1.68909
		Inverse variance weighted	9	-0.154075	0.333988	0.64457	-0.808692	0.500542	0.857208	0.44544	1.64962
		Simple mode	9	-0.501096	0.615337	0.439014	-1.70716	0.704965	0.605866	0.181381	2.02378
		Weighted mode	9	-0.227342	0.472953	0.64361	-1.15433	0.699645	0.796648	0.315269	2.01304
ebi-a-GCST90017044	Gut microbiota abundance (genus Prevotella7 id.11182)	MR Egger	11	1.53577	0.903872	0.12352	-0.235814	3.30736	4.64492	0.789927	27.313
		Weighted median	11	-0.0857248	0.192133	0.655471	-0.462306	0.290856	0.917847	0.62983	1.33757
		Inverse variance weighted	11	-0.137724	0.173506	0.427329	-0.477795	0.202347	0.871339	0.62015	1.22427
		Simple mode	11	-0.00836076	0.32491	0.979977	-0.645185	0.628464	0.991674	0.524565	1.87473
		Weighted mode	11	0.00687254	0.322929	0.983439	-0.626068	0.639813	1.0069	0.53469	1.89613
ebi-a-GCST90017001	Gut microbiota abundance (genus Eubacterium nodatum group id.11297)	MR Egger	11	0.282305	0.597013	0.647569	-0.88784	1.45245	1.32618	0.411544	4.27357
		Weighted median	11	-0.00120613	0.174471	0.994484	-0.343169	0.340756	0.998795	0.709519	1.40601
		Inverse variance weighted	11	-0.103502	0.130138	0.426424	-0.358571	0.151568	0.901674	0.698674	1.16366
		Simple mode	11	-0.0576446	0.281893	0.842072	-0.610155	0.494865	0.943985	0.543267	1.64028
		Weighted mode	11	-0.0041232	0.300703	0.98933	-0.593501	0.585255	0.995885	0.55239	1.79545
ebi-a-GCST90017087	Gut microbiota abundance (unknown genus id.959)	MR Egger	12	-0.940201	0.731438	0.227618	-2.37382	0.493417	0.390549	0.0931243	1.6379
		Weighted median	12	-0.0588573	0.186404	0.752192	-0.42421	0.306495	0.942841	0.654287	1.35865
		Inverse variance weighted	12	0.00459681	0.136238	0.973084	-0.26243	0.271623	1.00461	0.769181	1.31209
		Simple mode	12	-0.0634314	0.2907	0.831267	-0.633203	0.50634	0.938539	0.530889	1.65921
		Weighted mode	12	-0.0750712	0.286397	0.798071	-0.63641	0.486268	0.927677	0.529189	1.62624
ebi-a-GCST90017015	Gut microbiota abundance (genus Holdemania id.2157)	MR Egger	15	0.133715	0.521256	0.801561	-0.887947	1.15538	1.14307	0.4115	3.17522
		Weighted median	15	-0.272278	0.237035	0.250687	-0.736868	0.192311	0.761642	0.478611	1.21205
		Inverse variance weighted	15	-0.123849	0.16967	0.465426	-0.456402	0.208704	0.883513	0.633559	1.23208
		Simple mode	15	-0.374577	0.404334	0.369931	-1.16707	0.417917	0.68758	0.311277	1.51879
		Weighted mode	15	-0.343015	0.365118	0.363419	-1.05865	0.372615	0.709627	0.346925	1.45153
ebi-a-GCST90017023	Gut microbiota abundance (genus Lachnospiraceae ND3007 group id.11317)	MR Egger	3	2.43938	8.73532	0.826637	-14.6819	19.5606	11.466	4.20486e-07	3.12657e+08
		Weighted median	3	0.684052	0.595921	0.251014	-0.483954	1.85206	1.98189	0.616342	6.37292
		Inverse variance weighted	3	0.579446	0.516617	0.262025	-0.433123	1.59201	1.78505	0.648481	4.91364
		Simple mode	3	0.758084	0.708131	0.396441	-0.629854	2.14602	2.13418	0.53267	8.55077
		Weighted mode	3	0.754223	0.697917	0.392826	-0.613694	2.12214	2.12596	0.541347	8.349
ebi-a-GCST90016948	Gut microbiota abundance (family Prevotellaceae id.960)	MR Egger	16	-1.07676	0.757337	0.176986	-2.56114	0.407619	0.340697	0.0772165	1.50323
		Weighted median	16	-0.050574	0.300367	0.866289	-0.639293	0.538145	0.950684	0.527665	1.71283
		Inverse variance weighted	16	0.119663	0.22029	0.586987	-0.312106	0.551432	1.12712	0.731904	1.73574
		Simple mode	16	-0.305935	0.56969	0.599129	-1.42253	0.810656	0.736434	0.241104	2.24938
		Weighted mode	16	-0.239865	0.521523	0.652161	-1.26205	0.782319	0.786734	0.283073	2.18654
ebi-a-GCST90017024	Gut microbiota abundance (genus Lachnospiraceae NK4A136 group id.11319)	MR Egger	15	0.50329	0.492304	0.32528	-0.461626	1.46821	1.65415	0.630258	4.34144
		Weighted median	15	0.00475593	0.304201	0.987526	-0.591478	0.60099	1.00477	0.553508	1.82392
		Inverse variance weighted	15	-0.102822	0.254155	0.685797	-0.600967	0.395322	0.902287	0.548281	1.48486
		Simple mode	15	0.14784	0.705004	0.836922	-1.23397	1.52965	1.15933	0.291135	4.61655
		Weighted mode	15	0.402617	0.37923	0.306358	-0.340674	1.14591	1.49573	0.711291	3.14529
ebi-a-GCST90016968	Gut microbiota abundance (genus Bacteroides id.918)	MR Egger	9	3.91482	1.6502	0.049437	0.680418	7.14921	50.1398	1.9747	1273.1
		Weighted median	9	0.0249636	0.457706	0.956504	-0.872139	0.922066	1.02528	0.418056	2.51448
		Inverse variance weighted	9	-0.254467	0.41539	0.540142	-1.06863	0.559697	0.77533	0.343478	1.75014
		Simple mode	9	0.823572	0.975752	0.423168	-1.0889	2.73605	2.27862	0.336586	15.4259
		Weighted mode	9	0.682523	0.742948	0.38513	-0.773655	2.1387	1.97886	0.461324	8.4884
ebi-a-GCST90016922	Gut microbiota abundance (class Negativicutes id.2164)	MR Egger	12	0.478494	0.9812	0.636303	-1.44466	2.40165	1.61364	0.235827	11.0413
		Weighted median	12	-0.419041	0.378032	0.267654	-1.15998	0.321901	0.657677	0.313491	1.37975
		Inverse variance weighted	12	-0.181901	0.279856	0.515704	-0.730418	0.366616	0.833684	0.481707	1.44284
		Simple mode	12	-0.88804	0.678775	0.21745	-2.21844	0.442359	0.411462	0.108779	1.55637
		Weighted mode	12	-0.831732	0.673922	0.242858	-2.15262	0.489156	0.435295	0.116179	1.63094
ebi-a-GCST90017064	Gut microbiota abundance (genus Ruminococcus gauvreauii group id.11342)	MR Egger	12	1.72182	1.02565	0.124123	-0.288446	3.73209	5.5947	0.749427	41.7662
		Weighted median	12	0.377997	0.316221	0.231947	-0.241796	0.997789	1.45936	0.785217	2.71228
		Inverse variance weighted	12	0.4038	0.254738	0.11293	-0.0954859	0.903086	1.4975	0.908931	2.4672
		Simple mode	12	0.650948	0.606004	0.305747	-0.53682	1.83872	1.91736	0.584604	6.28846
		Weighted mode	12	0.708987	0.589827	0.254592	-0.447074	1.86505	2.03193	0.639496	6.45625
ebi-a-GCST90016983	Gut microbiota abundance (genus Coprococcus1 id.11301)	MR Egger	11	-0.38668	0.5978	0.533883	-1.55837	0.785007	0.679308	0.210479	2.19242
		Weighted median	11	-0.138005	0.334999	0.680372	-0.794603	0.518594	0.871095	0.451761	1.67966
		Inverse variance weighted	11	0.0417304	0.244064	0.864238	-0.436635	0.520095	1.04261	0.646207	1.68219
		Simple mode	11	-0.437508	0.538857	0.435739	-1.49367	0.618651	0.645643	0.224548	1.85642
		Weighted mode	11	-0.437508	0.467044	0.370954	-1.35292	0.477899	0.645643	0.258486	1.61268
ebi-a-GCST90017089	Gut microbiota abundance (genus Victivallis id.2256)	MR Egger	10	-0.598994	1.02425	0.574791	-2.60652	1.40853	0.549364	0.0737911	4.08994
		Weighted median	10	-0.130688	0.176192	0.458248	-0.476024	0.214648	0.877492	0.621249	1.23943
		Inverse variance weighted	10	-0.224806	0.131796	0.0880629	-0.483127	0.0335151	0.798671	0.616851	1.03408
		Simple mode	10	0.0609802	0.304916	0.845934	-0.536656	0.658616	1.06288	0.5847	1.93212
		Weighted mode	10	0.0562164	0.316044	0.86276	-0.563231	0.675664	1.05783	0.569367	1.96534
ebi-a-GCST90016938	Gut microbiota abundance (family Family XI id.1936)	MR Egger	8	0.275098	1.17398	0.822521	-2.0259	2.5761	1.31666	0.131875	13.1457
		Weighted median	8	0.144821	0.194089	0.455573	-0.235594	0.525236	1.15583	0.790101	1.69086
		Inverse variance weighted	8	-0.108363	0.171888	0.528417	-0.445264	0.228539	0.897302	0.640655	1.25676
		Simple mode	8	0.240716	0.343671	0.506267	-0.432879	0.914311	1.27216	0.648639	2.49506
		Weighted mode	8	0.240716	0.313005	0.467015	-0.372775	0.854207	1.27216	0.688821	2.34951
ebi-a-GCST90017034	Gut microbiota abundance (genus Odoribacter id.952)	MR Egger	7	-1.60431	1.05252	0.187954	-3.66726	0.458631	0.201028	0.0255465	1.58191
		Weighted median	7	-0.176597	0.426653	0.678937	-1.01284	0.659642	0.838117	0.363187	1.9341
		Inverse variance weighted	7	-0.323018	0.353095	0.360287	-1.01508	0.369048	0.723961	0.362372	1.44636
		Simple mode	7	-0.155387	0.653291	0.819909	-1.43584	1.12506	0.856083	0.237916	3.08041
		Weighted mode	7	-0.229058	0.625874	0.726937	-1.45577	0.997656	0.795282	0.23322	2.71192
ebi-a-GCST90016994	Gut microbiota abundance (genus Erysipelotrichaceae UCG003 id.11384)	Wald ratio	1	1.4949	0.690016	0.0302747	0.142473	2.84734	4.45891	1.15312	17.2418
ebi-a-GCST90017111	Gut microbiota abundance (phylum Bacteroidetes id.905)	MR Egger	10	0.591632	0.636442	0.379777	-0.655795	1.83906	1.80694	0.519029	6.29062
		Weighted median	10	0.155882	0.3808	0.682281	-0.590487	0.90225	1.16869	0.554057	2.46514
		Inverse variance weighted	10	0.268208	0.28638	0.348991	-0.293096	0.829513	1.30762	0.74595	2.2922
		Simple mode	10	0.0798246	0.627919	0.901636	-1.1509	1.31055	1.0831	0.316353	3.7082
		Weighted mode	10	0.230419	0.612484	0.71548	-0.970049	1.43089	1.25913	0.379064	4.18241
ebi-a-GCST90017049	Gut microbiota abundance (genus Ruminiclostridium5 id.11355)	MR Egger	11	-0.224819	1.14139	0.848228	-2.46195	2.01231	0.798661	0.0852687	7.48058
		Weighted median	11	-0.0190789	0.364938	0.958306	-0.734358	0.696201	0.981102	0.479813	2.00612
		Inverse variance weighted	11	-0.146739	0.272847	0.590712	-0.681519	0.388042	0.86352	0.505848	1.47409
		Simple mode	11	0.154684	0.601488	0.802263	-1.02423	1.3336	1.16729	0.359072	3.79468
		Weighted mode	11	0.135578	0.533925	0.804697	-0.910915	1.18207	1.1452	0.402156	3.26112
ebi-a-GCST90016969	Gut microbiota abundance (genus Barnesiella id.944)	MR Egger	13	-1.5518	0.929168	0.123078	-3.37297	0.269372	0.211867	0.0342877	1.30914
		Weighted median	13	-0.211317	0.301589	0.483504	-0.802432	0.379798	0.809517	0.448237	1.46199
		Inverse variance weighted	13	-0.347715	0.228278	0.127707	-0.795141	0.0997106	0.7063	0.451518	1.10485
		Simple mode	13	-0.0124303	0.479492	0.979744	-0.952236	0.927375	0.987647	0.385877	2.52786
		Weighted mode	13	0.0352813	0.511635	0.946159	-0.967523	1.03809	1.03591	0.380023	2.82381
ebi-a-GCST90016916	Gut microbiota abundance (class Erysipelotrichia id.2147)	MR Egger	13	0.597139	1.39118	0.676041	-2.12958	3.32386	1.81691	0.118887	27.7672
		Weighted median	13	-0.372334	0.368419	0.312195	-1.09444	0.349767	0.689124	0.334729	1.41874
		Inverse variance weighted	13	-0.450472	0.316303	0.154395	-1.07043	0.169483	0.637328	0.342862	1.18469
		Simple mode	13	-0.282188	0.624731	0.659544	-1.50666	0.942285	0.754132	0.221649	2.56584
		Weighted mode	13	-0.282188	0.574139	0.631941	-1.4075	0.843124	0.754132	0.244755	2.32361
ebi-a-GCST90016974	Gut microbiota abundance (genus Butyricimonas id.945)	MR Egger	13	-0.0645562	0.750431	0.932992	-1.5354	1.40629	0.937483	0.215369	4.08078
		Weighted median	13	0.0470672	0.281171	0.867058	-0.504028	0.598162	1.04819	0.604093	1.81877
		Inverse variance weighted	13	0.0348329	0.211024	0.868892	-0.378773	0.448439	1.03545	0.684701	1.56587
		Simple mode	13	-0.164896	0.46111	0.726849	-1.06867	0.738879	0.847982	0.343465	2.09359
		Weighted mode	13	-0.00119644	0.4435	0.997892	-0.870457	0.868064	0.998804	0.41876	2.38229
ebi-a-GCST90017033	Gut microbiota abundance (genus Methanobrevibacter id.123)	MR Egger	6	0.504675	0.903712	0.606321	-1.2666	2.27595	1.65645	0.281788	9.73718
		Weighted median	6	-0.0207159	0.267361	0.938239	-0.544743	0.503311	0.979497	0.579991	1.65419
		Inverse variance weighted	6	-0.0241918	0.225851	0.914699	-0.466859	0.418476	0.976099	0.626968	1.51964
		Simple mode	6	0.120484	0.360078	0.751503	-0.585268	0.826236	1.12804	0.556956	2.2847
		Weighted mode	6	0.0178663	0.341462	0.960297	-0.651399	0.687132	1.01803	0.521316	1.988
ebi-a-GCST90017060	Gut microbiota abundance (genus Ruminococcaceae UCG013 id.11370)	MR Egger	11	1.13924	1.16609	0.354108	-1.14629	3.42477	3.1244	0.317813	30.7157
		Weighted median	11	0.611983	0.387888	0.114628	-0.148278	1.37224	1.84408	0.862191	3.94419
		Inverse variance weighted	11	0.276121	0.397545	0.487327	-0.503067	1.05531	1.31801	0.604673	2.87287
		Simple mode	11	1.00064	0.748584	0.210934	-0.46659	2.46786	2.72001	0.627137	11.7972
		Weighted mode	11	0.804555	0.694129	0.27335	-0.555937	2.16505	2.2357	0.573535	8.71501
ebi-a-GCST90017008	Gut microbiota abundance (genus Family XIII AD3011 group id.11293)	MR Egger	13	0.874442	1.08036	0.435446	-1.24307	2.99196	2.39754	0.288497	19.9246
		Weighted median	13	0.267313	0.308739	0.386588	-0.337815	0.872441	1.30645	0.713327	2.39274
		Inverse variance weighted	13	0.155569	0.227612	0.494302	-0.290551	0.601689	1.16832	0.747851	1.8252
		Simple mode	13	0.31489	0.442491	0.490297	-0.552391	1.18217	1.37011	0.575572	3.26145
		Weighted mode	13	0.300038	0.42018	0.488841	-0.523514	1.12359	1.34991	0.592435	3.07588
ebi-a-GCST90017107	Gut microbiota abundance (order Selenomonadales id.2165)	MR Egger	12	0.478494	0.9812	0.636303	-1.44466	2.40165	1.61364	0.235827	11.0413
		Weighted median	12	-0.419041	0.368307	0.255225	-1.14092	0.302841	0.657677	0.319524	1.3537
		Inverse variance weighted	12	-0.181901	0.279856	0.515704	-0.730418	0.366616	0.833684	0.481707	1.44284
		Simple mode	12	-0.88804	0.719567	0.242871	-2.29839	0.522311	0.411462	0.10042	1.68592
		Weighted mode	12	-0.831732	0.627231	0.211703	-2.0611	0.397641	0.435295	0.127313	1.48831
ebi-a-GCST90016933	Gut microbiota abundance (family Coriobacteriaceae id.811)	MR Egger	14	-1.32422	1.14587	0.270317	-3.57012	0.92168	0.26601	0.0281524	2.51351
		Weighted median	14	0.00557138	0.370227	0.987993	-0.720074	0.731217	1.00559	0.486716	2.07761
		Inverse variance weighted	14	-0.207706	0.280424	0.458884	-0.757336	0.341925	0.812446	0.468914	1.40765
		Simple mode	14	-0.700017	0.687141	0.326913	-2.04681	0.646779	0.496577	0.129146	1.90938
		Weighted mode	14	0.391048	0.644366	0.554387	-0.87191	1.65401	1.47853	0.418152	5.22788
ebi-a-GCST90017005	Gut microbiota abundance (genus Eubacterium ventriosum group id.11341)	MR Egger	15	1.357	1.2637	0.302427	-1.11985	3.83385	3.88451	0.326329	46.24
		Weighted median	15	-0.12978	0.323481	0.688276	-0.763803	0.504244	0.878289	0.465891	1.65573
		Inverse variance weighted	15	0.0964856	0.282106	0.732337	-0.456442	0.649413	1.10129	0.633534	1.91442
		Simple mode	15	-0.366494	0.667447	0.591589	-1.67469	0.941703	0.69316	0.187366	2.56434
		Weighted mode	15	-0.338243	0.584121	0.571747	-1.48312	0.806635	0.713022	0.226928	2.24036
ebi-a-GCST90017061	Gut microbiota abundance (genus Ruminococcaceae UCG014 id.11371)	MR Egger	11	-0.39779	0.576727	0.507752	-1.52818	0.732595	0.671803	0.216931	2.08047
		Weighted median	11	0.0645221	0.320686	0.840542	-0.564022	0.693066	1.06665	0.568916	1.99984
		Inverse variance weighted	11	0.116776	0.243289	0.631237	-0.360071	0.593623	1.12387	0.697627	1.81054
		Simple mode	11	0.15165	0.427265	0.730012	-0.685789	0.989089	1.16375	0.503693	2.68878
		Weighted mode	11	0.0994716	0.323015	0.764441	-0.533638	0.732582	1.10459	0.586467	2.08044
ebi-a-GCST90017076	Gut microbiota abundance (unknown genus id.1000000073)	MR Egger	15	0.523703	0.48265	0.297609	-0.422292	1.4697	1.68827	0.655543	4.34792
		Weighted median	15	-0.0268382	0.256357	0.916621	-0.529297	0.475621	0.973519	0.589019	1.60901
		Inverse variance weighted	15	-0.0874658	0.176181	0.619574	-0.432781	0.257849	0.91625	0.648703	1.29414
		Simple mode	15	-0.383474	0.46008	0.41856	-1.28523	0.518283	0.68149	0.276586	1.67914
		Weighted mode	15	-0.0193875	0.391785	0.961232	-0.787286	0.748511	0.980799	0.455078	2.11385
ebi-a-GCST90017091	Gut microbiota abundance (order Bacillales id.1674)	MR Egger	8	0.508316	0.6489	0.463212	-0.763528	1.78016	1.66249	0.466019	5.93081
		Weighted median	8	-0.217069	0.193278	0.261399	-0.595895	0.161756	0.804874	0.551069	1.17557
		Inverse variance weighted	8	-0.0880346	0.159836	0.581784	-0.401313	0.225244	0.915729	0.66944	1.25263
		Simple mode	8	-0.240722	0.324302	0.482079	-0.876354	0.39491	0.78606	0.416298	1.48425
		Weighted mode	8	-0.240722	0.327101	0.485699	-0.881839	0.400395	0.78606	0.414021	1.49241
ebi-a-GCST90016926	Gut microbiota abundance (family Alcaligenaceae id.2875)	MR Egger	11	-1.52186	1.2696	0.261257	-4.01028	0.966557	0.218305	0.0181283	2.62888
		Weighted median	11	-0.156855	0.365039	0.667418	-0.872332	0.558621	0.854828	0.417976	1.74826
		Inverse variance weighted	11	-0.151713	0.275646	0.582053	-0.69198	0.388554	0.859235	0.500584	1.47485
		Simple mode	11	-0.250129	0.60917	0.690022	-1.4441	0.943845	0.778701	0.235958	2.56984
		Weighted mode	11	-0.307835	0.623966	0.632418	-1.53081	0.915138	0.735037	0.216361	2.49712
ebi-a-GCST90016973	Gut microbiota abundance (genus Butyricicoccus id.2055)	MR Egger	8	0.212624	0.617408	0.742309	-0.997495	1.42274	1.23692	0.368802	4.14848
		Weighted median	8	-0.408523	0.398497	0.305288	-1.18958	0.372531	0.664631	0.30435	1.4514
		Inverse variance weighted	8	-0.315723	0.314403	0.315283	-0.931953	0.300507	0.729261	0.393784	1.35054
		Simple mode	8	-0.669349	0.688454	0.363316	-2.01872	0.68002	0.512042	0.132826	1.97392
		Weighted mode	8	-0.49961	0.572621	0.411863	-1.62195	0.622727	0.606767	0.197514	1.864
ebi-a-GCST90016941	Gut microbiota abundance (family Lactobacillaceae id.1836)	MR Egger	8	0.132911	0.642158	0.842874	-1.12572	1.39154	1.14215	0.324419	4.02104
		Weighted median	8	-0.0804876	0.258183	0.755233	-0.586525	0.42555	0.922666	0.556257	1.53043
		Inverse variance weighted	8	-0.137081	0.241899	0.570926	-0.611204	0.337041	0.871899	0.542697	1.4008
		Simple mode	8	0.0464495	0.411503	0.913296	-0.760096	0.852996	1.04755	0.467621	2.34667
		Weighted mode	8	-0.0883981	0.317739	0.78889	-0.711166	0.53437	0.915396	0.491071	1.70637
ebi-a-GCST90016964	Gut microbiota abundance (genus Alloprevotella id.961)	MR Egger	5	0.0957063	2.32148	0.969706	-4.4544	4.64582	1.10044	0.0116273	104.148
		Weighted median	5	-0.302025	0.251234	0.229298	-0.794443	0.190393	0.739319	0.451833	1.20972
		Inverse variance weighted	5	-0.261284	0.232485	0.261066	-0.716955	0.194387	0.770062	0.488237	1.21457
		Simple mode	5	-0.308755	0.357805	0.436851	-1.01005	0.392542	0.734361	0.3642	1.48074
		Weighted mode	5	-0.302825	0.363546	0.451704	-1.01537	0.409724	0.738728	0.362267	1.5064
ebi-a-GCST90017059	Gut microbiota abundance (genus Ruminococcaceae UCG011 id.11368)	MR Egger	8	-0.899373	0.758195	0.28038	-2.38544	0.586689	0.406825	0.0920489	1.79803
		Weighted median	8	0.0135129	0.192428	0.944016	-0.363645	0.390671	1.0136	0.695138	1.47797
		Inverse variance weighted	8	0.0155366	0.157068	0.921205	-0.292317	0.323391	1.01566	0.746532	1.3818
		Simple mode	8	-0.00282706	0.27663	0.992131	-0.545021	0.539367	0.997177	0.579829	1.71492
		Weighted mode	8	-0.0110041	0.238553	0.964496	-0.478567	0.456559	0.989056	0.619671	1.57863
ebi-a-GCST90017009	Gut microbiota abundance (genus Family XIII UCG001 id.11294)	MR Egger	8	0.601909	1.06147	0.591245	-1.47857	2.68239	1.8256	0.227964	14.6199
		Weighted median	8	0.250696	0.359576	0.485679	-0.454073	0.955465	1.28492	0.635036	2.59988
		Inverse variance weighted	8	0.231266	0.323108	0.474143	-0.402027	0.864559	1.26019	0.668963	2.37396
		Simple mode	8	0.347938	0.633931	0.600164	-0.894567	1.59044	1.41614	0.408785	4.90592
		Weighted mode	8	0.336352	0.6283	0.608995	-0.895115	1.56782	1.39983	0.408561	4.79618
ebi-a-GCST90017097	Gut microbiota abundance (order Desulfovibrionales id.3156)	MR Egger	12	0.738273	0.566674	0.221838	-0.372407	1.84895	2.09232	0.689074	6.35317
		Weighted median	12	-0.252575	0.289371	0.382749	-0.819742	0.314591	0.776798	0.440545	1.3697
		Inverse variance weighted	12	-0.174041	0.226908	0.443076	-0.618781	0.270699	0.840263	0.538601	1.31088
		Simple mode	12	-0.613694	0.525334	0.267422	-1.64335	0.41596	0.541347	0.193332	1.51583
		Weighted mode	12	0.346417	0.427348	0.434772	-0.491185	1.18402	1.41399	0.611901	3.26748
ebi-a-GCST90016963	Gut microbiota abundance (genus Allisonella id.2174)	MR Egger	8	-0.568612	0.912379	0.556074	-2.35687	1.21965	0.566311	0.0947159	3.386
		Weighted median	8	-0.064462	0.164695	0.6955	-0.387264	0.25834	0.937572	0.678912	1.29478
		Inverse variance weighted	8	-0.0200192	0.134538	0.881712	-0.283714	0.243676	0.98018	0.752982	1.27593
		Simple mode	8	-0.0824335	0.238866	0.740154	-0.550612	0.385745	0.920873	0.576597	1.47071
		Weighted mode	8	-0.0928592	0.224236	0.691186	-0.532363	0.346644	0.911322	0.587216	1.41431
ebi-a-GCST90017084	Gut microbiota abundance (unknown genus id.2071)	MR Egger	15	-0.869138	1.00958	0.404899	-2.84792	1.10965	0.419313	0.0579646	3.03329
		Weighted median	15	-0.298896	0.260495	0.25121	-0.809466	0.211674	0.741637	0.445096	1.23574
		Inverse variance weighted	15	-0.13057	0.200651	0.515218	-0.523846	0.262705	0.877595	0.592239	1.30044
		Simple mode	15	-0.385188	0.459745	0.416201	-1.28629	0.515912	0.680323	0.276294	1.67517
		Weighted mode	15	-0.444496	0.431716	0.320657	-1.29066	0.401667	0.641148	0.27509	1.49431
ebi-a-GCST90017007	Gut microbiota abundance (genus Faecalibacterium id.2057)	MR Egger	10	-0.127302	0.452342	0.785523	-1.01389	0.759287	0.880467	0.362804	2.13675
		Weighted median	10	-0.31097	0.340312	0.360833	-0.97798	0.356041	0.732736	0.37607	1.42767
		Inverse variance weighted	10	-0.159946	0.223546	0.474304	-0.598096	0.278205	0.85219	0.549857	1.32076
		Simple mode	10	-0.475508	0.556482	0.415	-1.56621	0.615197	0.621569	0.208835	1.85002
		Weighted mode	10	-0.395949	0.400188	0.348316	-1.18032	0.388419	0.673041	0.307181	1.47465
ebi-a-GCST90016953	Gut microbiota abundance (unknown family id.1000001214)	MR Egger	9	0.0353729	0.687273	0.96039	-1.31168	1.38243	1.03601	0.269366	3.98457
		Weighted median	9	0.597895	0.25799	0.020476	0.0922341	1.10356	1.81829	1.09662	3.01487
		Inverse variance weighted	9	0.40341	0.220347	0.0671308	-0.0284693	0.835289	1.49692	0.971932	2.30548
		Simple mode	9	0.764512	0.406503	0.0968003	-0.0322332	1.56126	2.14795	0.968281	4.76481
		Weighted mode	9	0.772409	0.342721	0.0542488	0.100675	1.44414	2.16498	1.10592	4.23822
ebi-a-GCST90017073	Gut microbiota abundance (genus Terrisporobacter id.11348)	MR Egger	5	-0.465104	1.37535	0.757516	-3.16079	2.23058	0.62807	0.0423924	9.30523
		Weighted median	5	0.105351	0.370986	0.77643	-0.621782	0.832483	1.1111	0.536987	2.29902
		Inverse variance weighted	5	-0.360819	0.396068	0.362294	-1.13711	0.415474	0.697105	0.320744	1.51509
		Simple mode	5	0.210167	0.576279	0.733802	-0.91934	1.33967	1.23388	0.398782	3.8178
		Weighted mode	5	0.2025	0.412937	0.649541	-0.606856	1.01186	1.22446	0.545062	2.7507
ebi-a-GCST90017106	Gut microbiota abundance (order Rhodospirillales id.2667)	MR Egger	14	-0.222638	0.65976	0.741605	-1.51577	1.07049	0.800404	0.21964	2.91681
		Weighted median	14	-0.31885	0.228501	0.162895	-0.766711	0.129011	0.726985	0.464538	1.1377
		Inverse variance weighted	14	-0.292444	0.163301	0.0733208	-0.612515	0.0276259	0.746437	0.541986	1.02801
		Simple mode	14	-0.330507	0.4104	0.435112	-1.13489	0.473876	0.718559	0.321457	1.60621
		Weighted mode	14	0.134999	0.384675	0.731253	-0.618964	0.888961	1.14454	0.538502	2.4326
ebi-a-GCST90017035	Gut microbiota abundance (genus Olsenella id.822)	MR Egger	11	-0.86714	0.414252	0.0658333	-1.67907	-0.055207	0.420151	0.186547	0.946289
		Weighted median	11	-0.0749749	0.170532	0.660189	-0.409218	0.259268	0.927767	0.664169	1.29598
		Inverse variance weighted	11	-0.0459052	0.124825	0.713056	-0.290563	0.198753	0.955132	0.747842	1.21988
		Simple mode	11	-0.0305628	0.276486	0.914168	-0.572476	0.511351	0.9699	0.564127	1.66754
		Weighted mode	11	-0.0969674	0.291182	0.746001	-0.667684	0.473749	0.907586	0.512895	1.606
ebi-a-GCST90017112	Gut microbiota abundance (phylum Cyanobacteria id.1500)	MR Egger	8	-0.131893	0.727117	0.862033	-1.55704	1.29326	0.876435	0.210758	3.64464
		Weighted median	8	0.454077	0.283202	0.108853	-0.100998	1.00915	1.57472	0.903935	2.74328
		Inverse variance weighted	8	0.370672	0.202435	0.0670915	-0.0261019	0.767445	1.44871	0.974236	2.15426
		Simple mode	8	0.499702	0.443766	0.297264	-0.370079	1.36948	1.64823	0.69068	3.93332
		Weighted mode	8	0.509949	0.489856	0.332481	-0.450169	1.47007	1.66521	0.637521	4.34953
ebi-a-GCST90016951	Gut microbiota abundance (family Ruminococcaceae id.2050)	MR Egger	10	-0.00566552	0.686231	0.993615	-1.35068	1.33935	0.99435	0.259064	3.81655
		Weighted median	10	0.0165248	0.373602	0.96472	-0.715734	0.748784	1.01666	0.488833	2.11443
		Inverse variance weighted	10	-0.248918	0.302756	0.410978	-0.84232	0.344484	0.779644	0.43071	1.41126
		Simple mode	10	0.118786	0.661952	0.861561	-1.17864	1.41621	1.12613	0.307697	4.12148
		Weighted mode	10	0.213213	0.500068	0.679856	-0.76692	1.19335	1.23765	0.464441	3.2981
ebi-a-GCST90016937	Gut microbiota abundance (family Erysipelotrichaceae id.2149)	MR Egger	13	0.597139	1.39118	0.676041	-2.12958	3.32386	1.81691	0.118887	27.7672
		Weighted median	13	-0.372334	0.380942	0.32837	-1.11898	0.374313	0.689124	0.326612	1.45399
		Inverse variance weighted	13	-0.450472	0.316303	0.154395	-1.07043	0.169483	0.637328	0.342862	1.18469
		Simple mode	13	-0.282188	0.643172	0.668642	-1.54281	0.978429	0.754132	0.213781	2.66027
		Weighted mode	13	-0.282188	0.579082	0.634824	-1.41719	0.852812	0.754132	0.242395	2.34623
ebi-a-GCST90016970	Gut microbiota abundance (genus Bifidobacterium id.436)	MR Egger	12	-0.270353	0.495615	0.597373	-1.24176	0.701052	0.76311	0.288876	2.01587
		Weighted median	12	-0.224138	0.276956	0.418347	-0.766971	0.318695	0.799205	0.464418	1.37533
		Inverse variance weighted	12	-0.175545	0.202788	0.386678	-0.57301	0.22192	0.838999	0.563826	1.24847
		Simple mode	12	-0.270691	0.454121	0.563189	-1.16077	0.619387	0.762852	0.313245	1.85779
		Weighted mode	12	-0.366889	0.342427	0.306917	-1.03805	0.304267	0.692886	0.354146	1.35563
ebi-a-GCST90017105	Gut microbiota abundance (order Pasteurellales id.3688)	MR Egger	14	-0.105877	0.341873	0.762104	-0.775947	0.564194	0.899535	0.460268	1.75803
		Weighted median	14	0.137885	0.220246	0.531281	-0.293797	0.569568	1.14784	0.745428	1.7675
		Inverse variance weighted	14	0.142133	0.157543	0.36696	-0.166652	0.450917	1.15273	0.846494	1.56975
		Simple mode	14	0.267049	0.329902	0.432806	-0.379559	0.913658	1.3061	0.684163	2.49343
		Weighted mode	14	-0.0396346	0.268157	0.884765	-0.565222	0.485952	0.961141	0.568234	1.62572
ebi-a-GCST90016939	Gut microbiota abundance (family Family XIII id.1957)	MR Egger	10	0.577901	0.83087	0.506417	-1.0506	2.20641	1.78229	0.349726	9.08302
		Weighted median	10	-0.0586744	0.355595	0.868941	-0.75564	0.638292	0.943014	0.46971	1.89324
		Inverse variance weighted	10	-0.131977	0.26085	0.612892	-0.643243	0.379289	0.876361	0.525585	1.46125
		Simple mode	10	-0.608862	0.678418	0.392841	-1.93856	0.720838	0.54397	0.143911	2.05616
		Weighted mode	10	0.382927	0.493359	0.457563	-0.584056	1.34991	1.46657	0.557632	3.85708
ebi-a-GCST90016932	Gut microbiota abundance (family Clostridiales vadin BB60 group id.11286)	MR Egger	15	0.523703	0.48265	0.297609	-0.422292	1.4697	1.68827	0.655543	4.34792
		Weighted median	15	-0.0268382	0.255043	0.916193	-0.526723	0.473047	0.973519	0.590537	1.60488
		Inverse variance weighted	15	-0.0874658	0.176181	0.619574	-0.432781	0.257849	0.91625	0.648703	1.29414
		Simple mode	15	-0.383474	0.487259	0.444399	-1.3385	0.571553	0.68149	0.262238	1.77102
		Weighted mode	15	-0.0193875	0.379928	0.960023	-0.764046	0.725271	0.980799	0.465778	2.06529
ebi-a-GCST90016972	Gut microbiota abundance (genus Blautia id.1992)	Inverse variance weighted	2	-0.921931	0.670519	0.169146	-2.23615	0.392286	0.39775	0.106869	1.48036
ebi-a-GCST90016998	Gut microbiota abundance (genus Eubacterium eligens group id.14372)	MR Egger	7	0.191622	1.28612	0.887383	-2.32918	2.71242	1.21121	0.0973757	15.0657
		Weighted median	7	0.218877	0.430023	0.61076	-0.623969	1.06172	1.24468	0.535814	2.89135
		Inverse variance weighted	7	0.22612	0.320022	0.47983	-0.401123	0.853364	1.25373	0.669568	2.34753
		Simple mode	7	0.873602	0.704648	0.261348	-0.507508	2.25471	2.39552	0.601994	9.53256
		Weighted mode	7	0.681438	0.640955	0.328615	-0.574834	1.93771	1.97672	0.562798	6.94284
ebi-a-GCST90017098	Gut microbiota abundance (order Enterobacteriales id.3468)	MR Egger	7	2.19111	1.88846	0.298328	-1.51028	5.8925	8.94512	0.220848	362.308
		Weighted median	7	0.225315	0.401066	0.574259	-0.560774	1.0114	1.25272	0.570767	2.74946
		Inverse variance weighted	7	0.338069	0.316212	0.285015	-0.281707	0.957845	1.40224	0.754495	2.60608
		Simple mode	7	0.136717	0.596921	0.826448	-1.03325	1.30668	1.1465	0.355849	3.6939
		Weighted mode	7	0.0977571	0.548803	0.864485	-0.977897	1.17341	1.10269	0.376101	3.233
ebi-a-GCST90017090	Gut microbiota abundance (order Actinomycetales id.420)	MR Egger	4	0.413782	0.927457	0.699143	-1.40403	2.2316	1.51253	0.245604	9.31473
		Weighted median	4	0.256409	0.342311	0.453826	-0.414521	0.927338	1.29228	0.660657	2.52777
		Inverse variance weighted	4	0.12078	0.357725	0.73564	-0.580362	0.821921	1.12838	0.559696	2.27487
		Simple mode	4	0.402647	0.46517	0.45039	-0.509088	1.31438	1.49578	0.601044	3.72245
		Weighted mode	4	0.282115	0.37847	0.510112	-0.459686	1.02392	1.32593	0.631482	2.78408
ebi-a-GCST90016911	Gut microbiota abundance (class Bacteroidia id.912)	MR Egger	13	0.0543037	0.487287	0.913274	-0.900779	1.00939	1.05581	0.406253	2.74392
		Weighted median	13	-0.00614354	0.335635	0.985396	-0.663987	0.6517	0.993875	0.514795	1.9188
		Inverse variance weighted	13	0.10007	0.241232	0.678268	-0.372745	0.572885	1.10525	0.688841	1.77338
		Simple mode	13	0.0647915	0.543221	0.907033	-0.999921	1.1295	1.06694	0.367909	3.09412
		Weighted mode	13	-0.240625	0.525207	0.655029	-1.27003	0.788782	0.786136	0.280823	2.20071
ebi-a-GCST90017041	Gut microbiota abundance (genus Parasutterella id.2892)	MR Egger	14	0.171042	0.546169	0.75953	-0.89945	1.24153	1.18654	0.406793	3.46092
		Weighted median	14	-0.0832487	0.265995	0.754303	-0.604599	0.438102	0.920122	0.546293	1.54976
		Inverse variance weighted	14	-0.0666176	0.1903	0.726289	-0.439606	0.306371	0.935553	0.64429	1.35849
		Simple mode	14	-0.137751	0.462314	0.770443	-1.04389	0.768385	0.871316	0.352083	2.15628
		Weighted mode	14	-0.0891928	0.348927	0.802244	-0.77309	0.594705	0.914669	0.461584	1.8125
ebi-a-GCST90017071	Gut microbiota abundance (genus Subdoligranulum id.2070)	MR Egger	11	0.341661	0.644812	0.609029	-0.922171	1.60549	1.40728	0.397655	4.98032
		Weighted median	11	0.0451765	0.34083	0.89455	-0.622849	0.713202	1.04621	0.536414	2.04052
		Inverse variance weighted	11	-0.00207844	0.249696	0.993359	-0.491483	0.487326	0.997924	0.611719	1.62796
		Simple mode	11	0.178223	0.515093	0.736511	-0.831361	1.18781	1.19509	0.435456	3.27988
		Weighted mode	11	0.149495	0.449505	0.746321	-0.731535	1.03052	1.16125	0.48117	2.80254
ebi-a-GCST90017096	Gut microbiota abundance (order Coriobacteriales id.810)	MR Egger	14	-1.32422	1.14587	0.270317	-3.57012	0.92168	0.26601	0.0281524	2.51351
		Weighted median	14	0.00557138	0.365818	0.987849	-0.711431	0.722574	1.00559	0.490941	2.05973
		Inverse variance weighted	14	-0.207706	0.280424	0.458884	-0.757336	0.341925	0.812446	0.468914	1.40765
		Simple mode	14	-0.700017	0.700821	0.336097	-2.07363	0.673593	0.496577	0.125729	1.96127
		Weighted mode	14	0.391048	0.648268	0.556741	-0.879558	1.66165	1.47853	0.414966	5.26802
ebi-a-GCST90017102	Gut microbiota abundance (order Methanobacteriales id.120)	MR Egger	10	0.600179	0.564917	0.319061	-0.507057	1.70742	1.82245	0.602265	5.51469
		Weighted median	10	-0.0577114	0.18819	0.759098	-0.426564	0.311141	0.943922	0.652748	1.36498
		Inverse variance weighted	10	-0.137825	0.136885	0.313998	-0.40612	0.130469	0.871251	0.66623	1.13936
		Simple mode	10	-0.0395623	0.309206	0.901004	-0.645607	0.566482	0.96121	0.524344	1.76206
		Weighted mode	10	-0.0696265	0.278006	0.807864	-0.614519	0.475266	0.932742	0.540901	1.60844
ebi-a-GCST90016927	Gut microbiota abundance (family Bacteroidaceae id.917)	MR Egger	9	3.91482	1.6502	0.049437	0.680418	7.14921	50.1398	1.9747	1273.1
		Weighted median	9	0.0249636	0.466647	0.957337	-0.889664	0.939592	1.02528	0.410794	2.55894
		Inverse variance weighted	9	-0.254467	0.41539	0.540142	-1.06863	0.559697	0.77533	0.343478	1.75014
		Simple mode	9	0.823572	0.971884	0.4214	-1.08132	2.72846	2.27862	0.339147	15.3094
		Weighted mode	9	0.682523	0.805899	0.421657	-0.897039	2.26209	1.97886	0.407775	9.60309
ebi-a-GCST90016944	Gut microbiota abundance (family Pasteurellaceae id.3689)	MR Egger	14	-0.105877	0.341873	0.762104	-0.775947	0.564194	0.899535	0.460268	1.75803
		Weighted median	14	0.137885	0.212146	0.515721	-0.277921	0.553691	1.14784	0.757357	1.73966
		Inverse variance weighted	14	0.142133	0.157543	0.36696	-0.166652	0.450917	1.15273	0.846494	1.56975
		Simple mode	14	0.267049	0.332792	0.436717	-0.385223	0.919322	1.3061	0.680299	2.50759
		Weighted mode	14	-0.0396346	0.266051	0.883861	-0.561094	0.481825	0.961141	0.570584	1.61903
ebi-a-GCST90016923	Gut microbiota abundance (class Verrucomicrobiae id.4029)	MR Egger	11	2.79826	0.954736	0.0167319	0.926975	4.66954	16.416	2.52685	106.649
		Weighted median	11	0.036325	0.382315	0.924304	-0.713013	0.785663	1.03699	0.490165	2.19386
		Inverse variance weighted	11	-0.128155	0.421241	0.760951	-0.953787	0.697477	0.879717	0.385279	2.00868
		Simple mode	11	-0.693607	0.768314	0.387879	-2.1995	0.812288	0.49977	0.110858	2.25306
		Weighted mode	11	0.470447	0.776194	0.557958	-1.05089	1.99179	1.60071	0.349625	7.32861
ebi-a-GCST90016993	Gut microbiota abundance (genus Erysipelatoclostridium id.11381)	MR Egger	15	0.697568	0.681159	0.324473	-0.637503	2.03264	2.00886	0.528611	7.6342
		Weighted median	15	-0.182605	0.23244	0.432102	-0.638187	0.272978	0.833098	0.528249	1.31387
		Inverse variance weighted	15	-0.0882003	0.173764	0.611743	-0.428778	0.252377	0.915577	0.651305	1.28708
		Simple mode	15	-0.444741	0.449822	0.339589	-1.32639	0.43691	0.64099	0.265433	1.54792
		Weighted mode	15	-0.409945	0.431305	0.357991	-1.2553	0.435412	0.663687	0.28499	1.5456
ebi-a-GCST90016967	Gut microbiota abundance (genus Anaerotruncus id.2054)	MR Egger	13	-1.60512	1.01845	0.143318	-3.60127	0.391032	0.200865	0.027289	1.47851
		Weighted median	13	-0.411334	0.358183	0.250808	-1.11337	0.290705	0.662766	0.328449	1.33737
		Inverse variance weighted	13	-0.178457	0.365631	0.625494	-0.895093	0.53818	0.83656	0.40857	1.71289
		Simple mode	13	-0.508044	0.617217	0.426495	-1.71779	0.701701	0.601672	0.179463	2.01718
		Weighted mode	13	-0.726188	0.504307	0.175451	-1.71463	0.262254	0.48375	0.180031	1.29986
ebi-a-GCST90017078	Gut microbiota abundance (unknown genus id.1000005472)	MR Egger	13	0.0964093	0.602647	0.8758	-1.08478	1.2776	1.10121	0.337976	3.58801
		Weighted median	13	-0.41991	0.25556	0.100362	-0.920807	0.0809862	0.657106	0.398198	1.08436
		Inverse variance weighted	13	-0.225069	0.19203	0.241177	-0.601448	0.15131	0.798461	0.548018	1.16336
		Simple mode	13	-0.634843	0.463238	0.195639	-1.54279	0.273103	0.530019	0.213784	1.31404
		Weighted mode	13	-0.535595	0.452942	0.259916	-1.42336	0.352172	0.585321	0.240903	1.42215
ebi-a-GCST90017017	Gut microbiota abundance (genus Hungatella id.11306)	MR Egger	5	-1.39302	1.23095	0.34006	-3.80568	1.01965	0.248325	0.022244	2.77222
		Weighted median	5	-0.189778	0.255803	0.458154	-0.691152	0.311597	0.827143	0.500998	1.3656
		Inverse variance weighted	5	-0.0692509	0.203199	0.733252	-0.467521	0.329019	0.933093	0.626554	1.3896
		Simple mode	5	-0.348527	0.351895	0.378029	-1.03824	0.341187	0.705727	0.354077	1.40662
		Weighted mode	5	-0.357905	0.38594	0.40623	-1.11435	0.398536	0.699139	0.32813	1.48964
ebi-a-GCST90017051	Gut microbiota abundance (genus Ruminiclostridium9 id.11357)	MR Egger	9	0.534858	1.42211	0.717982	-2.25249	3.3222	1.70721	0.105137	27.7213
		Weighted median	9	-0.19393	0.444772	0.662822	-1.06568	0.677823	0.823716	0.344493	1.96959
		Inverse variance weighted	9	-0.426232	0.313429	0.173861	-1.04055	0.188089	0.652965	0.353259	1.20694
		Simple mode	9	-0.166408	0.668546	0.809701	-1.47676	1.14394	0.846701	0.228377	3.13912
		Weighted mode	9	-0.253347	0.638388	0.701851	-1.50459	0.997894	0.776198	0.222109	2.71256
ebi-a-GCST90016942	Gut microbiota abundance (family Methanobacteriaceae id.121)	MR Egger	10	0.600179	0.564917	0.319061	-0.507057	1.70742	1.82245	0.602265	5.51469
		Weighted median	10	-0.0577114	0.181304	0.750248	-0.413068	0.297645	0.943922	0.661617	1.34668
		Inverse variance weighted	10	-0.137825	0.136885	0.313998	-0.40612	0.130469	0.871251	0.66623	1.13936
		Simple mode	10	-0.0395623	0.288536	0.893959	-0.605093	0.525968	0.96121	0.546024	1.6921
		Weighted mode	10	-0.0696265	0.317004	0.831053	-0.690955	0.551702	0.932742	0.501097	1.73621
ebi-a-GCST90017077	Gut microbiota abundance (unknown genus id.1000001215)	MR Egger	9	0.0353729	0.687273	0.96039	-1.31168	1.38243	1.03601	0.269366	3.98457
		Weighted median	9	0.597895	0.251387	0.0173885	0.105177	1.09061	1.81829	1.11091	2.9761
		Inverse variance weighted	9	0.40341	0.220347	0.0671308	-0.0284693	0.835289	1.49692	0.971932	2.30548
		Simple mode	9	0.764512	0.375263	0.0759953	0.028996	1.50003	2.14795	1.02942	4.48181
		Weighted mode	9	0.772409	0.369062	0.0697031	0.0490479	1.49577	2.16498	1.05027	4.46277
ebi-a-GCST90016997	Gut microbiota abundance (genus Eubacterium coprostanoligenes group id.11375)	MR Egger	13	0.734849	1.01911	0.485909	-1.2626	2.7323	2.08517	0.282917	15.3682
		Weighted median	13	-0.0310096	0.345832	0.928552	-0.70884	0.64682	0.969466	0.492215	1.90946
		Inverse variance weighted	13	0.12407	0.260883	0.634375	-0.38726	0.635401	1.1321	0.678914	1.88778
		Simple mode	13	-0.1017	0.553963	0.857403	-1.18747	0.984067	0.903301	0.304993	2.67531
		Weighted mode	13	-0.1017	0.527004	0.850204	-1.13463	0.931228	0.903301	0.321542	2.53762
ebi-a-GCST90016925	Gut microbiota abundance (family Actinomycetaceae id.421)	MR Egger	4	0.408289	0.926342	0.702455	-1.40734	2.22392	1.50424	0.244793	9.2435
		Weighted median	4	0.256003	0.34824	0.462257	-0.426547	0.938554	1.29176	0.652759	2.55628
		Inverse variance weighted	4	0.119864	0.357571	0.737462	-0.580976	0.820703	1.12734	0.559352	2.2721
		Simple mode	4	0.395472	0.470093	0.461968	-0.525909	1.31685	1.48509	0.591018	3.73166
		Weighted mode	4	0.283711	0.350901	0.477959	-0.404054	0.971476	1.32805	0.667608	2.64184
ebi-a-GCST90016950	Gut microbiota abundance (family Rikenellaceae id.967)	MR Egger	16	-0.647682	0.6765	0.354607	-1.97362	0.678257	0.523257	0.138953	1.97044
		Weighted median	16	-0.0748737	0.308664	0.808336	-0.679856	0.530108	0.927861	0.50669	1.69912
		Inverse variance weighted	16	-0.00163815	0.220234	0.994065	-0.433297	0.43002	0.998363	0.648368	1.53729
		Simple mode	16	-0.163251	0.562978	0.775804	-1.26669	0.940187	0.849378	0.281763	2.56046
		Weighted mode	16	-0.341336	0.518313	0.520165	-1.35723	0.674557	0.71082	0.257373	1.96316
ebi-a-GCST90016976	Gut microbiota abundance (genus Candidatus Soleaferrea id.11350)	MR Egger	10	-1.15546	1.10018	0.324296	-3.31181	1.0009	0.314914	0.03645	2.72074
		Weighted median	10	0.120923	0.240928	0.615734	-0.351296	0.593142	1.12854	0.703776	1.80967
		Inverse variance weighted	10	-0.00905317	0.224444	0.967825	-0.448963	0.430857	0.990988	0.63829	1.53858
		Simple mode	10	0.127176	0.434074	0.776178	-0.723609	0.977962	1.13562	0.484999	2.65903
		Weighted mode	10	0.135448	0.410743	0.749124	-0.669608	0.940505	1.14505	0.511909	2.56127
ebi-a-GCST90017072	Gut microbiota abundance (genus Sutterella id.2896)	MR Egger	12	0.808406	1.08462	0.473222	-1.31744	2.93426	2.24433	0.267819	18.8075
		Weighted median	12	0.227587	0.338201	0.500989	-0.435288	0.890462	1.25557	0.647079	2.43626
		Inverse variance weighted	12	-0.0324843	0.245604	0.894776	-0.513868	0.448899	0.968038	0.598177	1.56659
		Simple mode	12	0.33542	0.594413	0.583881	-0.82963	1.50047	1.39853	0.436211	4.4838
		Weighted mode	12	0.494991	0.57087	0.404415	-0.623914	1.6139	1.64048	0.535843	5.02234
ebi-a-GCST90017014	Gut microbiota abundance (genus Holdemanella id.11393)	MR Egger	11	0.215922	0.51742	0.686234	-0.798221	1.23006	1.24101	0.450129	3.42145
		Weighted median	11	0.0738647	0.233771	0.752025	-0.384326	0.532055	1.07666	0.68091	1.70243
		Inverse variance weighted	11	-0.14826	0.177617	0.403875	-0.49639	0.199869	0.862207	0.608724	1.22124
		Simple mode	11	0.255784	0.422261	0.558179	-0.571847	1.08342	1.29147	0.564482	2.95475
		Weighted mode	11	0.307775	0.402094	0.461699	-0.48033	1.09588	1.36039	0.618579	2.99181
ebi-a-GCST90017010	Gut microbiota abundance (genus Flavonifractor id.2059)	MR Egger	5	-1.15392	1.96101	0.597608	-4.99751	2.68966	0.315397	0.00675474	14.7267
		Weighted median	5	-0.65278	0.448107	0.145186	-1.53107	0.225511	0.520597	0.216304	1.25296
		Inverse variance weighted	5	-0.649172	0.430844	0.131877	-1.49363	0.195283	0.522478	0.224557	1.21566
		Simple mode	5	-1.29888	0.782641	0.17233	-2.83286	0.235094	0.272836	0.0588443	1.26503
		Weighted mode	5	-1.24127	0.809798	0.200094	-2.82847	0.345938	0.289018	0.0591033	1.41331
ebi-a-GCST90017080	Gut microbiota abundance (unknown genus id.1000006162)	MR Egger	12	0.310804	0.78201	0.699392	-1.22194	1.84354	1.36452	0.294659	6.3189
		Weighted median	12	-0.119214	0.19735	0.545795	-0.506019	0.267592	0.887618	0.602891	1.30681
		Inverse variance weighted	12	-0.235426	0.188704	0.21218	-0.605286	0.134434	0.790234	0.545918	1.14389
		Simple mode	12	-0.0585822	0.360846	0.873976	-0.76584	0.648675	0.943101	0.464943	1.913
		Weighted mode	12	-0.024713	0.364418	0.94715	-0.738972	0.689546	0.97559	0.477604	1.99281
ebi-a-GCST90017004	Gut microbiota abundance (genus Eubacterium ruminantium group id.11340)	MR Egger	18	0.705082	0.513485	0.18865	-0.301349	1.71151	2.02401	0.73982	5.53733
		Weighted median	18	0.0281419	0.203212	0.889857	-0.370153	0.426437	1.02854	0.690628	1.53179
		Inverse variance weighted	18	0.00962341	0.157346	0.951231	-0.298774	0.318021	1.00967	0.741727	1.37441
		Simple mode	18	0.0912343	0.389135	0.817433	-0.67147	0.853938	1.09553	0.510957	2.34888
		Weighted mode	18	0.0300351	0.33181	0.928933	-0.620313	0.680384	1.03049	0.537776	1.97463
ebi-a-GCST90017040	Gut microbiota abundance (genus Paraprevotella id.962)	MR Egger	13	-0.000968543	0.788991	0.999043	-1.54739	1.54545	0.999032	0.212802	4.6901
		Weighted median	13	0.362889	0.216471	0.0936625	-0.0613941	0.787173	1.43748	0.940453	2.19718
		Inverse variance weighted	13	0.246291	0.200996	0.220441	-0.14766	0.640243	1.27927	0.862725	1.89694
		Simple mode	13	0.541727	0.330075	0.126681	-0.10522	1.18867	1.71897	0.900126	3.28272
		Weighted mode	13	0.506663	0.314299	0.132926	-0.109363	1.12269	1.65974	0.896405	3.07311
ebi-a-GCST90017016	Gut microbiota abundance (genus Howardella id.2000)	MR Egger	10	-0.512246	0.514983	0.349019	-1.52161	0.49712	0.599148	0.218359	1.64398
		Weighted median	10	-0.12661	0.173025	0.464324	-0.465738	0.212518	0.881077	0.627671	1.23679
		Inverse variance weighted	10	-0.152148	0.125861	0.226718	-0.398837	0.0945399	0.858861	0.6711	1.09915
		Simple mode	10	0.0361996	0.2623	0.893272	-0.477909	0.550308	1.03686	0.620079	1.73379
		Weighted mode	10	-0.0491304	0.256056	0.8521	-0.551	0.452739	0.952057	0.576373	1.57261
ebi-a-GCST90017067	Gut microbiota abundance (genus Sellimonas id.14369)	MR Egger	9	-0.631432	0.92041	0.514765	-2.43543	1.17257	0.53183	0.0875597	3.23029
		Weighted median	9	-0.0514794	0.166992	0.757874	-0.378785	0.275826	0.949823	0.684693	1.31762
		Inverse variance weighted	9	-0.14411	0.15015	0.337167	-0.438404	0.150183	0.865792	0.645065	1.16205
		Simple mode	9	0.0604478	0.239648	0.807218	-0.409262	0.530158	1.06231	0.66414	1.6992
		Weighted mode	9	0.0197414	0.221885	0.931292	-0.415154	0.454636	1.01994	0.660239	1.5756
ebi-a-GCST90016917	Gut microbiota abundance (class Gammaproteobacteria id.3303)	MR Egger	6	-0.601605	1.22914	0.650149	-3.01072	1.80751	0.547931	0.0492564	6.09522
		Weighted median	6	-0.132894	0.483895	0.783597	-1.08133	0.81554	0.875558	0.339145	2.2604
		Inverse variance weighted	6	-0.180043	0.369144	0.62574	-0.903565	0.543479	0.835234	0.405123	1.72199
		Simple mode	6	-0.0202096	0.75668	0.979726	-1.5033	1.46288	0.979993	0.222394	4.3184
		Weighted mode	6	-0.495203	0.632831	0.469329	-1.73555	0.745146	0.609447	0.176303	2.10675
ebi-a-GCST90016989	Gut microbiota abundance (genus Dorea id.1997)	MR Egger	10	-1.05541	1.26972	0.429963	-3.54406	1.43325	0.348051	0.0288958	4.19229
		Weighted median	10	0.24229	0.469313	0.60567	-0.677564	1.16214	1.27416	0.507853	3.19678
		Inverse variance weighted	10	-0.136603	0.445016	0.758873	-1.00884	0.735629	0.872317	0.364644	2.08679
		Simple mode	10	0.532287	0.682487	0.455456	-0.805387	1.86996	1.70282	0.446915	6.48805
		Weighted mode	10	0.465593	0.815766	0.582141	-1.13331	2.06449	1.59296	0.321966	7.88131
ebi-a-GCST90016962	Gut microbiota abundance (genus Alistipes id.968)	MR Egger	13	0.377129	1.32226	0.780778	-2.2145	2.96876	1.45809	0.109208	19.4678
		Weighted median	13	0.185052	0.355107	0.602285	-0.510957	0.881062	1.20328	0.599921	2.41346
		Inverse variance weighted	13	0.367835	0.274116	0.179629	-0.169432	0.905102	1.4446	0.844144	2.47218
		Simple mode	13	-0.0684997	0.584376	0.908626	-1.21388	1.07688	0.933794	0.297043	2.9355
		Weighted mode	13	0.013603	0.566637	0.981242	-1.09701	1.12421	1.0137	0.333869	3.07779
ebi-a-GCST90016920	Gut microbiota abundance (class Methanobacteria id.119)	MR Egger	10	0.600179	0.564917	0.319061	-0.507057	1.70742	1.82245	0.602265	5.51469
		Weighted median	10	-0.0577114	0.193793	0.765856	-0.437546	0.322123	0.943922	0.645619	1.38005
		Inverse variance weighted	10	-0.137825	0.136885	0.313998	-0.40612	0.130469	0.871251	0.66623	1.13936
		Simple mode	10	-0.0395623	0.312563	0.90206	-0.652186	0.573061	0.96121	0.520906	1.77369
		Weighted mode	10	-0.0696265	0.29302	0.817499	-0.643945	0.504692	0.932742	0.525216	1.65648
ebi-a-GCST90016982	Gut microbiota abundance (genus Coprobacter id.949)	MR Egger	11	0.298811	0.834957	0.728686	-1.3377	1.93533	1.34825	0.262448	6.9263
		Weighted median	11	-0.34154	0.254935	0.180338	-0.841213	0.158132	0.710675	0.431187	1.17132
		Inverse variance weighted	11	-0.191358	0.207067	0.355416	-0.597209	0.214494	0.825837	0.550345	1.23923
		Simple mode	11	-0.391522	0.452236	0.406919	-1.2779	0.49486	0.676027	0.27862	1.64027
		Weighted mode	11	-0.415189	0.415469	0.341203	-1.22951	0.39913	0.660215	0.292436	1.49053
ebi-a-GCST90017045	Gut microbiota abundance (genus Prevotella9 id.11183)	MR Egger	15	0.586624	0.478461	0.241921	-0.35116	1.52441	1.79791	0.703871	4.59242
		Weighted median	15	-0.0984399	0.221664	0.656974	-0.532902	0.336022	0.90625	0.586899	1.39937
		Inverse variance weighted	15	-0.175137	0.164473	0.286951	-0.497504	0.147231	0.839342	0.608046	1.15862
		Simple mode	15	-0.381398	0.392979	0.348253	-1.15164	0.388841	0.682906	0.316119	1.47527
		Weighted mode	15	0.225854	0.35042	0.529655	-0.460969	0.912678	1.25339	0.630672	2.49098
ebi-a-GCST90017053	Gut microbiota abundance (genus Ruminococcaceae UCG002 id.11360)	MR Egger	21	0.0226209	0.488265	0.963531	-0.934378	0.979619	1.02288	0.39283	2.66344
		Weighted median	21	-0.143455	0.250482	0.566839	-0.6344	0.347491	0.86636	0.530254	1.41551
		Inverse variance weighted	21	-0.0036756	0.182017	0.983889	-0.360428	0.353077	0.996331	0.697378	1.42344
		Simple mode	21	-0.262461	0.463765	0.577733	-1.17144	0.646518	0.769156	0.30992	1.90888
		Weighted mode	21	-0.469976	0.471685	0.33097	-1.39448	0.454527	0.625017	0.247962	1.57543
ebi-a-GCST90016912	Gut microbiota abundance (class Betaproteobacteria id.2867)	MR Egger	10	-1.07242	1.09357	0.355481	-3.21582	1.07097	0.342179	0.0401226	2.91822
		Weighted median	10	-0.208035	0.412128	0.613712	-1.01581	0.599736	0.812179	0.36211	1.82164
		Inverse variance weighted	10	-0.0839612	0.342719	0.806468	-0.75569	0.587768	0.919467	0.469686	1.79997
		Simple mode	10	-0.510384	0.741633	0.508681	-1.96398	0.943217	0.600265	0.140298	2.56823
		Weighted mode	10	-0.629552	0.724174	0.407249	-2.04893	0.78983	0.53283	0.128872	2.20302
ebi-a-GCST90017069	Gut microbiota abundance (genus Slackia id.825)	MR Egger	6	-3.12344	1.50606	0.106756	-6.07533	-0.171564	0.0440053	0.0022989	0.842347
		Weighted median	6	-0.0413275	0.288598	0.886132	-0.60698	0.524325	0.959515	0.544994	1.68932
		Inverse variance weighted	6	-0.129085	0.243348	0.595799	-0.606048	0.347878	0.8789	0.545503	1.41606
		Simple mode	6	0.0159597	0.388348	0.96881	-0.745201	0.777121	1.01609	0.474639	2.1752
		Weighted mode	6	0.0159597	0.375036	0.967703	-0.71911	0.751029	1.01609	0.487186	2.11918
ebi-a-GCST90016985	Gut microbiota abundance (genus Coprococcus3 id.11303)	MR Egger	9	-2.76674	1.98781	0.206588	-6.66285	1.12936	0.0628663	0.00127751	3.09367
		Weighted median	9	-0.176528	0.421576	0.675411	-1.00282	0.64976	0.838175	0.366845	1.91508
		Inverse variance weighted	9	-0.38799	0.370563	0.295086	-1.11429	0.338313	0.678419	0.328147	1.40258
		Simple mode	9	0.191671	0.659803	0.778824	-1.10154	1.48488	1.21127	0.332358	4.41445
		Weighted mode	9	0.1504	0.63484	0.81868	-1.09389	1.39469	1.1623	0.334912	4.03371
ebi-a-GCST90017110	Gut microbiota abundance (phylum Actinobacteria id.400)	MR Egger	15	-2.48553	1.20727	0.0601335	-4.85177	-0.119286	0.0832816	0.00781455	0.887554
		Weighted median	15	-0.378653	0.338538	0.263356	-1.04219	0.284882	0.684783	0.352682	1.3296
		Inverse variance weighted	15	-0.159991	0.31296	0.609197	-0.773392	0.45341	0.852151	0.461445	1.57367
		Simple mode	15	-0.407199	0.513954	0.441413	-1.41455	0.600151	0.665512	0.243035	1.82239
		Weighted mode	15	-0.493858	0.433285	0.273496	-1.3431	0.355381	0.610268	0.261036	1.42672
ebi-a-GCST90016996	Gut microbiota abundance (genus Eubacterium brachy group id.11296)	MR Egger	10	0.842924	0.644947	0.227539	-0.421172	2.10702	2.32315	0.656277	8.2237
		Weighted median	10	0.17877	0.190084	0.346971	-0.193794	0.551334	1.19575	0.823827	1.73557
		Inverse variance weighted	10	0.0886786	0.164237	0.589236	-0.233225	0.410583	1.09273	0.791975	1.5077
		Simple mode	10	0.427113	0.403262	0.317129	-0.363279	1.21751	1.53283	0.695392	3.37875
		Weighted mode	10	0.401764	0.381551	0.3198	-0.346076	1.1496	1.49446	0.707459	3.15694
ebi-a-GCST90017086	Gut microbiota abundance (unknown genus id.826)	MR Egger	13	-0.0971926	0.585775	0.871229	-1.24531	1.05093	0.907381	0.287851	2.8603
		Weighted median	13	-0.14276	0.269441	0.596225	-0.670864	0.385344	0.866962	0.511267	1.47012
		Inverse variance weighted	13	-0.0452294	0.203853	0.824413	-0.444782	0.354323	0.955778	0.640964	1.42521
		Simple mode	13	-0.0883065	0.434769	0.842451	-0.940453	0.76384	0.91548	0.390451	2.1465
		Weighted mode	13	-0.13053	0.389005	0.743005	-0.89298	0.631919	0.87763	0.409434	1.88122
ebi-a-GCST90017029	Gut microbiota abundance (genus Lachnospira id.2004)	Wald ratio	1	2.36493	0.92266	0.0103721	0.556521	4.17335	10.6433	1.74459	64.9325
ebi-a-GCST90017043	Gut microbiota abundance (genus Phascolarctobacterium id.2168)	MR Egger	8	0.0311545	1.22668	0.980562	-2.37315	2.43546	1.03164	0.093187	11.421
		Weighted median	8	-0.269674	0.30474	0.376194	-0.866965	0.327617	0.763628	0.420225	1.38766
		Inverse variance weighted	8	-0.213969	0.251488	0.394875	-0.706886	0.278948	0.807374	0.493178	1.32174
		Simple mode	8	-0.323572	0.47828	0.520423	-1.261	0.613856	0.72356	0.283371	1.84754
		Weighted mode	8	-0.314823	0.462511	0.517947	-1.22134	0.591699	0.729918	0.294833	1.80706
ebi-a-GCST90016971	Gut microbiota abundance (genus Bilophila id.3170)	MR Egger	13	-0.481951	1.43743	0.743716	-3.29932	2.33542	0.617577	0.0369084	10.3338
		Weighted median	13	-0.341348	0.335619	0.309119	-0.999161	0.316464	0.710811	0.368188	1.37227
		Inverse variance weighted	13	-0.285716	0.279116	0.306004	-0.832783	0.261352	0.751476	0.434837	1.29868
		Simple mode	13	-0.384209	0.498682	0.455935	-1.36163	0.593207	0.680989	0.256244	1.80978
		Weighted mode	13	-0.395843	0.490632	0.43548	-1.35748	0.565796	0.673113	0.257308	1.76085
ebi-a-GCST90016952	Gut microbiota abundance (family Streptococcaceae id.1850)	MR Egger	14	1.05515	1.02071	0.321642	-0.945441	3.05573	2.87239	0.388508	21.2367
		Weighted median	14	-0.309604	0.339278	0.361485	-0.974588	0.35538	0.733738	0.377348	1.42672
		Inverse variance weighted	14	0.0395134	0.252475	0.875636	-0.455337	0.534364	1.0403	0.634234	1.70636
		Simple mode	14	-0.552645	0.586717	0.363405	-1.70261	0.597319	0.575426	0.182207	1.81724
		Weighted mode	14	-0.497835	0.518538	0.354535	-1.51417	0.518499	0.607845	0.219991	1.67951
ebi-a-GCST90017109	Gut microbiota abundance (order Victivallales id.2254)	MR Egger	8	-0.0964159	0.59675	0.876949	-1.26605	1.07321	0.908086	0.281944	2.92476
		Weighted median	8	-0.418539	0.218067	0.0549445	-0.84595	0.00887205	0.658008	0.42915	1.00891
		Inverse variance weighted	8	-0.32858	0.167588	0.0499213	-0.657053	-0.000106879	0.719945	0.518377	0.999893
		Simple mode	8	-0.532267	0.361752	0.184667	-1.2413	0.176767	0.587272	0.289008	1.19335
		Weighted mode	8	-0.506678	0.339519	0.179242	-1.17213	0.158779	0.602494	0.309705	1.17208
ebi-a-GCST90017066	Gut microbiota abundance (genus Ruminococcus torques group id.14377)	MR Egger	9	-0.716201	1.03503	0.511255	-2.74487	1.31246	0.488605	0.0642569	3.71532
		Weighted median	9	0.197528	0.405241	0.625951	-0.596745	0.991801	1.21839	0.550601	2.69608
		Inverse variance weighted	9	0.0987966	0.321906	0.758911	-0.532139	0.729733	1.10384	0.587347	2.07453
		Simple mode	9	0.0996572	0.642712	0.880617	-1.16006	1.35937	1.10479	0.313468	3.89375
		Weighted mode	9	0.147862	0.641629	0.823528	-1.10973	1.40545	1.15935	0.329648	4.07738
ebi-a-GCST90016995	Gut microbiota abundance (genus Escherichia Shigella id.3504)	MR Egger	10	0.485744	0.853174	0.584754	-1.18648	2.15797	1.62538	0.305295	8.65351
		Weighted median	10	0.464896	0.328221	0.156655	-0.178418	1.10821	1.59185	0.836593	3.02893
		Inverse variance weighted	10	0.145287	0.262543	0.579999	-0.369296	0.659871	1.15637	0.691221	1.93454
		Simple mode	10	0.619166	0.528735	0.271655	-0.417154	1.65549	1.85738	0.658919	5.23563
		Weighted mode	10	0.619166	0.491052	0.23905	-0.343296	1.58163	1.85738	0.709428	4.86287
ebi-a-GCST90017026	Gut microbiota abundance (genus Lachnospiraceae UCG004 id.11324)	MR Egger	12	-1.47628	1.1657	0.234062	-3.76104	0.808489	0.228487	0.0232595	2.24451
		Weighted median	12	0.241599	0.354466	0.495501	-0.453155	0.936354	1.27328	0.63562	2.55066
		Inverse variance weighted	12	0.0109412	0.291934	0.970104	-0.56125	0.583132	1.011	0.570496	1.79164
		Simple mode	12	0.609727	0.600649	0.33186	-0.567546	1.787	1.83993	0.566915	5.97151
		Weighted mode	12	0.609727	0.553048	0.293787	-0.474246	1.6937	1.83993	0.622354	5.43957
ebi-a-GCST90017046	Gut microbiota abundance (genus Rikenellaceae RC9 gut group id.11191)	MR Egger	11	0.920889	0.765489	0.259664	-0.579469	2.42125	2.51152	0.560195	11.2599
		Weighted median	11	0.108347	0.163127	0.506571	-0.211382	0.428076	1.11443	0.809465	1.5343
		Inverse variance weighted	11	0.00944363	0.122946	0.938774	-0.23153	0.250417	1.00949	0.793319	1.28456
		Simple mode	11	0.130748	0.252322	0.615604	-0.363803	0.625299	1.13968	0.695028	1.86881
		Weighted mode	11	0.130748	0.245892	0.606523	-0.3512	0.612696	1.13968	0.703843	1.8454
ebi-a-GCST90017028	Gut microbiota abundance (genus Lachnospiraceae UCG010 id.11330)	MR Egger	10	-0.405744	1.06763	0.713805	-2.49829	1.6868	0.666481	0.0822254	5.40219
		Weighted median	10	0.185111	0.391535	0.636369	-0.582298	0.952519	1.20335	0.558613	2.59223
		Inverse variance weighted	10	-0.0901931	0.331567	0.785606	-0.740065	0.559679	0.913755	0.477083	1.75011
		Simple mode	10	0.23057	0.739246	0.762222	-1.21835	1.67949	1.25932	0.295717	5.36284
		Weighted mode	10	0.366513	0.591547	0.550893	-0.792919	1.52594	1.44269	0.452522	4.59949
ebi-a-GCST90017036	Gut microbiota abundance (genus Oscillibacter id.2063)	MR Egger	13	-0.00209733	0.669842	0.997558	-1.31499	1.31079	0.997905	0.268477	3.70912
		Weighted median	13	0.0150191	0.242396	0.950594	-0.460077	0.490116	1.01513	0.631235	1.6325
		Inverse variance weighted	13	-0.0262739	0.175146	0.880756	-0.369561	0.317013	0.974068	0.691038	1.37302
		Simple mode	13	-0.0864463	0.422416	0.841278	-0.914382	0.741489	0.917185	0.400764	2.09906
		Weighted mode	13	-0.0429982	0.419032	0.919965	-0.864302	0.778305	0.957913	0.421346	2.17778
ebi-a-GCST90017092	Gut microbiota abundance (order Bacteroidales id.913)	MR Egger	13	0.0543037	0.487287	0.913274	-0.900779	1.00939	1.05581	0.406253	2.74392
		Weighted median	13	-0.00614354	0.34196	0.985666	-0.676385	0.664098	0.993875	0.508452	1.94274
		Inverse variance weighted	13	0.10007	0.241232	0.678268	-0.372745	0.572885	1.10525	0.688841	1.77338
		Simple mode	13	0.0647915	0.579004	0.912751	-1.07006	1.19964	1.06694	0.342989	3.31892
		Weighted mode	13	-0.240625	0.501879	0.640239	-1.22431	0.743058	0.786136	0.293961	2.10235

## Sheet: 4、16S-AAA-UKB
id.exposure	Trait	method	nsnp	b	se	pval	lo_ci	up_ci	or	or_lci95	or_uci95
ebi-a-GCST90017108	Gut microbiota abundance (order Verrucomicrobiales id.4030)	MR Egger	11	1.14972	1.05171	0.302703	-0.911622	3.21106	3.15731	0.401872	24.8054
		Weighted median	11	0.0922163	0.252126	0.714548	-0.40195	0.586383	1.0966	0.669014	1.79747
		Inverse variance weighted	11	-0.298672	0.31701	0.346116	-0.920012	0.322669	0.741803	0.398514	1.38081
		Simple mode	11	0.254181	0.367742	0.505172	-0.466593	0.974955	1.28941	0.627135	2.65105
		Weighted mode	11	0.265458	0.375575	0.495828	-0.470669	1.00158	1.30403	0.624584	2.72259
ebi-a-GCST90017113	Gut microbiota abundance (phylum Euryarchaeota id.55)	MR Egger	12	0.130357	0.475624	0.789605	-0.801867	1.06258	1.13923	0.448491	2.89383
		Weighted median	12	-0.0591453	0.142825	0.678792	-0.339081	0.220791	0.94257	0.712424	1.24706
		Inverse variance weighted	12	-0.0081357	0.108642	0.940306	-0.221073	0.204802	0.991897	0.801658	1.22728
		Simple mode	12	-0.167026	0.23762	0.496718	-0.632761	0.29871	0.846178	0.531123	1.34812
		Weighted mode	12	-0.163622	0.252508	0.530285	-0.658537	0.331293	0.849063	0.517608	1.39277
ebi-a-GCST90017011	Gut microbiota abundance (genus Fusicatenibacter id.11305)	MR Egger	18	-0.983261	0.748182	0.207309	-2.4497	0.483176	0.374089	0.0863197	1.62122
		Weighted median	18	0.166031	0.263472	0.528586	-0.350373	0.682435	1.18061	0.704425	1.97869
		Inverse variance weighted	18	0.140688	0.186482	0.45059	-0.224817	0.506192	1.15107	0.798663	1.65896
		Simple mode	18	0.13992	0.511599	0.787767	-0.862814	1.14265	1.15018	0.421973	3.13508
		Weighted mode	18	0.13992	0.507754	0.786203	-0.855278	1.13512	1.15018	0.425165	3.11154
ebi-a-GCST90016929	Gut microbiota abundance (family Bifidobacteriaceae id.433)	MR Egger	11	0.964195	0.737815	0.223675	-0.481923	2.41031	2.62268	0.617595	11.1374
		Weighted median	11	0.0137045	0.274996	0.960254	-0.525288	0.552697	1.0138	0.591385	1.73793
		Inverse variance weighted	11	-0.187186	0.208261	0.368755	-0.595377	0.221005	0.829289	0.551355	1.24733
		Simple mode	11	0.0317151	0.460277	0.946424	-0.870427	0.933857	1.03222	0.418773	2.5443
		Weighted mode	11	0.118732	0.400118	0.772735	-0.6655	0.902964	1.12607	0.514017	2.46691
ebi-a-GCST90017042	Gut microbiota abundance (genus Peptococcus id.2037)	MR Egger	12	0.146906	0.509952	0.779169	-0.852599	1.14641	1.15825	0.426305	3.14688
		Weighted median	12	-0.125257	0.163645	0.444023	-0.446001	0.195488	0.88227	0.640183	1.2159
		Inverse variance weighted	12	-0.250055	0.12888	0.052354	-0.50266	0.00255033	0.778758	0.60492	1.00255
		Simple mode	12	-0.12192	0.269289	0.659529	-0.649727	0.405887	0.885219	0.522188	1.50063
		Weighted mode	12	-0.104016	0.265257	0.70245	-0.623919	0.415887	0.901211	0.53584	1.51571
ebi-a-GCST90016959	Gut microbiota abundance (genus Actinomyces id.423)	MR Egger	7	-0.0508424	0.639778	0.939742	-1.30481	1.20312	0.950428	0.271225	3.3305
		Weighted median	7	0.0284244	0.253243	0.910632	-0.467932	0.524781	1.02883	0.626296	1.69009
		Inverse variance weighted	7	0.0381806	0.220943	0.862803	-0.394868	0.471229	1.03892	0.673769	1.60196
		Simple mode	7	0.224047	0.398935	0.59472	-0.557866	1.00596	1.25113	0.572429	2.73453
		Weighted mode	7	-0.0099396	0.380868	0.980026	-0.756442	0.736563	0.99011	0.469333	2.08874
ebi-a-GCST90016999	Gut microbiota abundance (genus Eubacterium fissicatena group id.14373)	MR Egger	9	-0.373128	0.670405	0.595158	-1.68712	0.940866	0.688577	0.185051	2.5622
		Weighted median	9	-0.167644	0.167237	0.316133	-0.495428	0.16014	0.845655	0.60931	1.17368
		Inverse variance weighted	9	-0.172957	0.126054	0.170037	-0.420022	0.0741089	0.841174	0.657032	1.07692
		Simple mode	9	-0.0821006	0.269961	0.768796	-0.611223	0.447022	0.921179	0.542687	1.56365
		Weighted mode	9	-0.0858922	0.265948	0.755001	-0.60715	0.435366	0.917693	0.544901	1.54553
ebi-a-GCST90016943	Gut microbiota abundance (family Oxalobacteraceae id.2966)	MR Egger	14	-0.202072	0.451597	0.662512	-1.0872	0.683058	0.817036	0.337158	1.97992
		Weighted median	14	0.0289662	0.152969	0.84981	-0.270853	0.328785	1.02939	0.762729	1.38928
		Inverse variance weighted	14	0.0525841	0.113663	0.643628	-0.170195	0.275363	1.05399	0.8435	1.31701
		Simple mode	14	0.0179837	0.258871	0.945673	-0.489404	0.525371	1.01815	0.612992	1.69109
		Weighted mode	14	0.084062	0.259214	0.750873	-0.423997	0.592121	1.0877	0.654426	1.80782
ebi-a-GCST90017062	Gut microbiota abundance (genus Ruminococcus1 id.11373)	MR Egger	10	-0.436252	0.608912	0.494098	-1.62972	0.757216	0.646455	0.195985	2.13233
		Weighted median	10	-0.0359484	0.299206	0.904368	-0.622393	0.550496	0.96469	0.536659	1.73411
		Inverse variance weighted	10	0.106159	0.227246	0.640388	-0.339242	0.551561	1.112	0.71231	1.73596
		Simple mode	10	0.0741761	0.494525	0.884077	-0.895094	1.04345	1.077	0.408569	2.83898
		Weighted mode	10	-0.00407001	0.449698	0.992976	-0.885478	0.877338	0.995938	0.412517	2.40449
ebi-a-GCST90017063	Gut microbiota abundance (genus Ruminococcus2 id.11374)	MR Egger	15	-0.101024	0.59583	0.867973	-1.26885	1.0668	0.903912	0.281155	2.90608
		Weighted median	15	0.0585784	0.266021	0.825714	-0.462822	0.579979	1.06033	0.629504	1.786
		Inverse variance weighted	15	0.174157	0.213109	0.413802	-0.243536	0.59185	1.19024	0.783851	1.80733
		Simple mode	15	0.0907027	0.463391	0.847629	-0.817545	0.99895	1.09494	0.441514	2.71543
		Weighted mode	15	-0.0660126	0.372221	0.861775	-0.795565	0.66354	0.936119	0.451326	1.94165
ebi-a-GCST90016931	Gut microbiota abundance (family Clostridiaceae1 id.1869)	MR Egger	10	-1.60895	0.781755	0.0735737	-3.14119	-0.0767116	0.200097	0.0432313	0.926157
		Weighted median	10	-0.282189	0.352128	0.422911	-0.972358	0.407981	0.754132	0.37819	1.50378
		Inverse variance weighted	10	-0.34684	0.303739	0.253494	-0.942168	0.248488	0.706918	0.389782	1.28209
		Simple mode	10	-0.431391	0.602717	0.492301	-1.61272	0.749935	0.649605	0.199345	2.11686
		Weighted mode	10	-0.686886	0.594583	0.277741	-1.85227	0.478497	0.50314	0.156881	1.61365
ebi-a-GCST90016958	Gut microbiota abundance (family Victivallaceae id.2255)	MR Egger	12	0.828745	0.532899	0.15096	-0.215736	1.87323	2.29044	0.805948	6.50927
		Weighted median	12	-0.143754	0.150627	0.339895	-0.438982	0.151474	0.866101	0.644692	1.16355
		Inverse variance weighted	12	-0.0661181	0.127671	0.604543	-0.316354	0.184117	0.93602	0.728802	1.20216
		Simple mode	12	-0.240429	0.212114	0.281108	-0.656172	0.175313	0.78629	0.518834	1.19162
		Weighted mode	12	-0.190097	0.210458	0.385745	-0.602594	0.2224	0.826879	0.54739	1.24907
ebi-a-GCST90016987	Gut microbiota abundance (genus Desulfovibrio id.3173)	MR Egger	9	-0.114601	0.702189	0.874969	-1.49089	1.26169	0.891722	0.225172	3.53139
		Weighted median	9	0.0508183	0.278961	0.855449	-0.495945	0.597582	1.05213	0.608995	1.81772
		Inverse variance weighted	9	0.0752384	0.223169	0.736014	-0.362173	0.512649	1.07814	0.696162	1.66971
		Simple mode	9	0.0515114	0.486794	0.918332	-0.902604	1.00563	1.05286	0.405512	2.73362
		Weighted mode	9	0.00437964	0.519115	0.993475	-1.01309	1.02185	1.00439	0.363097	2.77832
ebi-a-GCST90016965	Gut microbiota abundance (genus Anaerofilum id.2053)	MR Egger	11	0.312158	0.644966	0.639952	-0.951977	1.57629	1.36637	0.385977	4.83699
		Weighted median	11	0.0860689	0.171658	0.616092	-0.250381	0.422519	1.08988	0.778504	1.5258
		Inverse variance weighted	11	0.0349502	0.127683	0.784295	-0.215309	0.28521	1.03557	0.806292	1.33004
		Simple mode	11	0.0871668	0.25928	0.743677	-0.421022	0.595356	1.09108	0.656375	1.81368
		Weighted mode	11	0.0894055	0.253044	0.731184	-0.406562	0.585373	1.09352	0.665936	1.79566
ebi-a-GCST90017093	Gut microbiota abundance (order Bifidobacteriales id.432)	MR Egger	11	0.964195	0.737815	0.223675	-0.481923	2.41031	2.62268	0.617595	11.1374
		Weighted median	11	0.0137045	0.280522	0.961036	-0.536118	0.563527	1.0138	0.585015	1.75686
		Inverse variance weighted	11	-0.187186	0.208261	0.368755	-0.595377	0.221005	0.829289	0.551355	1.24733
		Simple mode	11	0.0317151	0.480984	0.948727	-0.911014	0.974445	1.03222	0.402116	2.6497
		Weighted mode	11	0.118732	0.361928	0.749635	-0.590646	0.828111	1.12607	0.553969	2.28899
ebi-a-GCST90017058	Gut microbiota abundance (genus Ruminococcaceae UCG010 id.11367)	MR Egger	6	-0.27603	0.876777	0.768635	-1.99451	1.44245	0.75879	0.13608	4.23106
		Weighted median	6	-0.137224	0.344049	0.690003	-0.81156	0.537112	0.871775	0.444165	1.71106
		Inverse variance weighted	6	-0.219529	0.268205	0.413065	-0.745212	0.306153	0.802897	0.474634	1.35819
		Simple mode	6	-0.0576891	0.460592	0.905206	-0.96045	0.845072	0.943943	0.382721	2.32814
		Weighted mode	6	-0.133619	0.469405	0.78732	-1.05365	0.786415	0.874923	0.348662	2.19551
ebi-a-GCST90016913	Gut microbiota abundance (class Clostridia id.1859)	MR Egger	13	-0.748562	0.601752	0.239366	-1.928	0.430872	0.473046	0.145439	1.5386
		Weighted median	13	-0.155229	0.315961	0.62322	-0.774512	0.464054	0.856219	0.460929	1.59051
		Inverse variance weighted	13	-0.0135552	0.275707	0.960787	-0.553941	0.52683	0.986536	0.574681	1.69356
		Simple mode	13	0.0388023	0.52838	0.942669	-0.996822	1.07443	1.03956	0.369051	2.92831
		Weighted mode	13	-0.149266	0.322008	0.651268	-0.780401	0.48187	0.86134	0.458222	1.6191
ebi-a-GCST90016960	Gut microbiota abundance (genus Adlercreutzia id.812)	MR Egger	8	-1.73467	1.08797	0.161954	-3.86708	0.397747	0.176459	0.0209193	1.48847
		Weighted median	8	-0.213353	0.286321	0.456178	-0.774543	0.347836	0.807871	0.460914	1.416
		Inverse variance weighted	8	-0.0960608	0.264665	0.71664	-0.614803	0.422682	0.908409	0.540747	1.52605
		Simple mode	8	-0.272972	0.472106	0.581245	-1.1983	0.652355	0.761114	0.301707	1.92006
		Weighted mode	8	-0.263206	0.432383	0.561927	-1.11068	0.584265	0.768584	0.329336	1.79367
ebi-a-GCST90017021	Gut microbiota abundance (genus Lachnospiraceae FCS020 group id.11314)	MR Egger	12	-0.691428	0.450985	0.156244	-1.57536	0.192503	0.50086	0.206933	1.21228
		Weighted median	12	0.0245487	0.240323	0.918639	-0.446484	0.495582	1.02485	0.639874	1.64145
		Inverse variance weighted	12	-0.0350857	0.184522	0.849196	-0.396748	0.326577	0.965523	0.672503	1.38621
		Simple mode	12	0.11922	0.450984	0.796393	-0.764709	1.00315	1.12662	0.465469	2.72686
		Weighted mode	12	0.07794	0.40357	0.85038	-0.713058	0.868938	1.08106	0.490143	2.38438
ebi-a-GCST90017027	Gut microbiota abundance (genus Lachnospiraceae UCG008 id.11328)	MR Egger	11	-0.70209	0.837044	0.423314	-2.3427	0.938516	0.495549	0.0960683	2.55619
		Weighted median	11	0.214773	0.205182	0.295217	-0.187383	0.61693	1.23958	0.829126	1.85323
		Inverse variance weighted	11	0.0415825	0.163737	0.799527	-0.279343	0.362508	1.04246	0.756281	1.43693
		Simple mode	11	0.231297	0.328042	0.496853	-0.411666	0.87426	1.26023	0.662546	2.3971
		Weighted mode	11	0.238433	0.293379	0.435304	-0.336589	0.813455	1.26926	0.714202	2.25569
ebi-a-GCST90016919	Gut microbiota abundance (class Melainabacteria id.1589)	MR Egger	10	0.667212	0.395533	0.130111	-0.108032	1.44246	1.9488	0.897599	4.23108
		Weighted median	10	0.134969	0.18376	0.462653	-0.225201	0.495139	1.1445	0.798356	1.64073
		Inverse variance weighted	10	0.122754	0.140301	0.381611	-0.152236	0.397743	1.13061	0.858786	1.48846
		Simple mode	10	0.136852	0.299202	0.658233	-0.449585	0.723288	1.14666	0.637893	2.0612
		Weighted mode	10	0.131252	0.279733	0.650082	-0.417024	0.679528	1.14025	0.659005	1.97295
ebi-a-GCST90016981	Gut microbiota abundance (genus Collinsella id.815)	MR Egger	9	0.630128	0.88647	0.500183	-1.10735	2.36761	1.87785	0.330432	10.6718
		Weighted median	9	0.00949622	0.346117	0.978112	-0.668894	0.687886	1.00954	0.512275	1.98951
		Inverse variance weighted	9	0.147994	0.242714	0.54203	-0.327725	0.623712	1.15951	0.720561	1.86584
		Simple mode	9	-0.142712	0.533892	0.795996	-1.18914	0.903717	0.867004	0.304483	2.46876
		Weighted mode	9	-0.150871	0.473953	0.758389	-1.07982	0.778077	0.859958	0.339657	2.17728
ebi-a-GCST90017114	Gut microbiota abundance (phylum Firmicutes id.1672)	MR Egger	17	0.122949	0.413448	0.770259	-0.687408	0.933307	1.13083	0.502878	2.5429
		Weighted median	17	-0.0418268	0.264823	0.874502	-0.56088	0.477226	0.959036	0.570707	1.6116
		Inverse variance weighted	17	-0.167551	0.187887	0.37252	-0.535809	0.200708	0.845734	0.585195	1.22227
		Simple mode	17	0.200777	0.466238	0.67248	-0.713049	1.1146	1.22235	0.490148	3.04836
		Weighted mode	17	0.159782	0.366954	0.669069	-0.559448	0.879011	1.17325	0.571525	2.40852
ebi-a-GCST90017081	Gut microbiota abundance (unknown genus id.1868)	MR Egger	12	-0.0327588	0.782886	0.967447	-1.56722	1.5017	0.967772	0.208625	4.48931
		Weighted median	12	-0.0347582	0.240017	0.884857	-0.505192	0.435675	0.965839	0.60339	1.54601
		Inverse variance weighted	12	0.0830447	0.240423	0.729785	-0.388184	0.554273	1.08659	0.678288	1.74068
		Simple mode	12	0.0196661	0.397361	0.961415	-0.759162	0.798494	1.01986	0.468059	2.22219
		Weighted mode	12	0.00873773	0.31542	0.978396	-0.609486	0.626962	1.00878	0.54363	1.87191
ebi-a-GCST90016992	Gut microbiota abundance (genus Enterorhabdus id.820)	MR Egger	6	0.353566	0.999501	0.74139	-1.60546	2.31259	1.42414	0.200798	10.1005
		Weighted median	6	0.211484	0.314476	0.501267	-0.404888	0.827857	1.23551	0.667052	2.28841
		Inverse variance weighted	6	0.152504	0.336868	0.650755	-0.507756	0.812765	1.16475	0.601844	2.25413
		Simple mode	6	-0.223482	0.610911	0.729469	-1.42087	0.973904	0.79973	0.241505	2.64826
		Weighted mode	6	0.30969	0.465346	0.535192	-0.602387	1.22177	1.363	0.547503	3.39318
ebi-a-GCST90017074	Gut microbiota abundance (genus Turicibacter id.2162)	MR Egger	10	-0.754675	0.758641	0.34898	-2.24161	0.732262	0.470163	0.106287	2.07978
		Weighted median	10	-0.0364263	0.22297	0.870228	-0.473447	0.400595	0.964229	0.622851	1.49271
		Inverse variance weighted	10	-0.00493311	0.179321	0.978053	-0.356403	0.346537	0.995079	0.700191	1.41416
		Simple mode	10	-0.0319873	0.388856	0.93624	-0.794145	0.730171	0.968519	0.451967	2.07543
		Weighted mode	10	-0.0319873	0.389416	0.936332	-0.795242	0.731267	0.968519	0.451472	2.07771
ebi-a-GCST90016979	Gut microbiota abundance (genus Clostridium innocuum group id.14397)	MR Egger	9	1.08959	0.669504	0.147666	-0.222642	2.40181	2.97304	0.800401	11.0432
		Weighted median	9	-0.0341468	0.183779	0.852599	-0.394354	0.326061	0.96643	0.674115	1.3855
		Inverse variance weighted	9	-0.0451126	0.138527	0.744682	-0.316625	0.2264	0.95589	0.728604	1.25408
		Simple mode	9	-0.0631966	0.276308	0.824826	-0.60476	0.478366	0.938759	0.546206	1.61344
		Weighted mode	9	-0.0677617	0.288673	0.820311	-0.63356	0.498036	0.934483	0.530699	1.64549
ebi-a-GCST90017003	Gut microbiota abundance (genus Eubacterium rectale group id.14374)	MR Egger	8	-1.85048	1.03878	0.125135	-3.88649	0.185533	0.157162	0.0205173	1.20386
		Weighted median	8	0.126295	0.367277	0.730945	-0.593568	0.846158	1.13462	0.552353	2.33067
		Inverse variance weighted	8	0.337422	0.36222	0.351575	-0.37253	1.04737	1.40133	0.688989	2.85016
		Simple mode	8	0.189015	0.492278	0.712405	-0.77585	1.15388	1.20806	0.460312	3.17047
		Weighted mode	8	0.178822	0.479566	0.720271	-0.761127	1.11877	1.19581	0.46714	3.06109
ebi-a-GCST90016910	Gut microbiota abundance (class Bacilli id.1673)	MR Egger	18	0.977757	0.567491	0.104166	-0.134526	2.09004	2.65849	0.874131	8.08523
		Weighted median	18	0.215038	0.245315	0.380716	-0.26578	0.695855	1.23991	0.766608	2.00542
		Inverse variance weighted	18	0.0200205	0.220565	0.927676	-0.412287	0.452328	1.02022	0.662134	1.57197
		Simple mode	18	0.246176	0.408838	0.55503	-0.555146	1.0475	1.27912	0.573988	2.85051
		Weighted mode	18	0.305236	0.378797	0.431485	-0.437207	1.04768	1.35694	0.645838	2.85102
ebi-a-GCST90016957	Gut microbiota abundance (family Verrucomicrobiaceae id.4036)	MR Egger	11	1.14914	1.05178	0.302965	-0.912349	3.21064	3.15549	0.40158	24.7948
		Weighted median	11	0.0920558	0.268556	0.731763	-0.434313	0.618425	1.09643	0.647709	1.856
		Inverse variance weighted	11	-0.298758	0.31708	0.346081	-0.920235	0.322718	0.741739	0.398426	1.38088
		Simple mode	11	0.254098	0.381419	0.520361	-0.493483	1.00168	1.2893	0.610496	2.72285
		Weighted mode	11	0.265376	0.342574	0.45647	-0.406068	0.93682	1.30392	0.666265	2.55185
ebi-a-GCST90016928	Gut microbiota abundance (family Bacteroidales S24 7group id.11173)	MR Egger	8	-0.296445	0.827197	0.732336	-1.91775	1.32486	0.743456	0.146937	3.76166
		Weighted median	8	0.0136111	0.230451	0.952902	-0.438074	0.465296	1.0137	0.645278	1.59249
		Inverse variance weighted	8	0.0338607	0.183369	0.853497	-0.325543	0.393264	1.03444	0.722135	1.48181
		Simple mode	8	-0.0852254	0.338751	0.808586	-0.749177	0.578727	0.918305	0.472755	1.78377
		Weighted mode	8	-0.0748132	0.344076	0.834073	-0.749202	0.599575	0.927917	0.472744	1.82134
ebi-a-GCST90017094	Gut microbiota abundance (order Burkholderiales id.2874)	MR Egger	11	-0.501506	0.77994	0.536256	-2.03019	1.02718	0.605618	0.131311	2.79317
		Weighted median	11	0.4553	0.314215	0.147335	-0.160562	1.07116	1.57665	0.851665	2.91877
		Inverse variance weighted	11	0.602832	0.234668	0.0102031	0.142882	1.06278	1.82729	1.15359	2.89441
		Simple mode	11	0.353614	0.492815	0.489464	-0.612303	1.31953	1.42421	0.542101	3.74167
		Weighted mode	11	0.266524	0.45375	0.569972	-0.622827	1.15588	1.30542	0.536426	3.1768
ebi-a-GCST90017085	Gut microbiota abundance (unknown genus id.2755)	MR Egger	13	0.298166	0.709725	0.682491	-1.0929	1.68923	1.34739	0.335244	5.41529
		Weighted median	13	0.00257275	0.232859	0.991185	-0.45383	0.458976	1.00258	0.635191	1.58245
		Inverse variance weighted	13	0.0589893	0.169018	0.727081	-0.272287	0.390265	1.06076	0.761636	1.47737
		Simple mode	13	0.609273	0.423089	0.175426	-0.21998	1.43853	1.83909	0.802535	4.21448
		Weighted mode	13	0.573055	0.418004	0.195492	-0.246233	1.39234	1.77368	0.78174	4.02427
ebi-a-GCST90016977	Gut microbiota abundance (genus Catenibacterium id.2153)	MR Egger	5	0.132637	1.38102	0.929543	-2.57417	2.83945	1.14184	0.076217	17.1063
		Weighted median	5	-0.358241	0.185423	0.0533573	-0.72167	0.00518857	0.698905	0.48594	1.0052
		Inverse variance weighted	5	-0.383273	0.153072	0.0122838	-0.683294	-0.0832531	0.681626	0.504951	0.920118
		Simple mode	5	-0.351329	0.245912	0.226296	-0.833316	0.130658	0.703752	0.434606	1.13958
		Weighted mode	5	-0.348034	0.24729	0.232063	-0.832722	0.136654	0.706075	0.434864	1.14643
ebi-a-GCST90017115	Gut microbiota abundance (phylum Lentisphaerae id.2238)	MR Egger	9	0.241137	0.491975	0.639022	-0.723134	1.20541	1.2727	0.485229	3.33812
		Weighted median	9	0.228469	0.178034	0.199391	-0.120477	0.577415	1.25667	0.886497	1.78143
		Inverse variance weighted	9	0.28735	0.134472	0.0326084	0.0237844	0.550916	1.33289	1.02407	1.73484
		Simple mode	9	0.258451	0.279267	0.381793	-0.288911	0.805814	1.29492	0.749079	2.23852
		Weighted mode	9	0.206427	0.249884	0.432698	-0.283347	0.6962	1.22928	0.753259	2.00612
ebi-a-GCST90016945	Gut microbiota abundance (family Peptococcaceae id.2024)	MR Egger	9	0.104842	0.585062	0.862859	-1.04188	1.25156	1.11053	0.352791	3.49581
		Weighted median	9	-0.149162	0.250714	0.551878	-0.640562	0.342238	0.86143	0.526996	1.4081
		Inverse variance weighted	9	-0.0541091	0.226532	0.811215	-0.498112	0.389893	0.947329	0.607677	1.47682
		Simple mode	9	-0.362823	0.446113	0.43958	-1.2372	0.51156	0.69571	0.290194	1.66789
		Weighted mode	9	-0.196765	0.384854	0.62297	-0.951078	0.557549	0.821384	0.386324	1.74639
ebi-a-GCST90017032	Gut microbiota abundance (genus Marvinbryantia id.2005)	MR Egger	10	0.0828791	0.857462	0.925377	-1.59775	1.7635	1.08641	0.202352	5.83284
		Weighted median	10	0.172189	0.271074	0.525292	-0.359117	0.703494	1.1879	0.698293	2.0208
		Inverse variance weighted	10	0.205421	0.207396	0.321942	-0.201076	0.611917	1.22804	0.817851	1.84396
		Simple mode	10	0.351211	0.458386	0.463183	-0.547224	1.24965	1.42079	0.578553	3.48911
		Weighted mode	10	0.300137	0.486552	0.552606	-0.653504	1.25378	1.35004	0.52022	3.50356
ebi-a-GCST90016954	Gut microbiota abundance (unknown family id.1000005471)	MR Egger	13	-1.14192	0.592206	0.0800249	-2.30264	0.0188063	0.319206	0.0999942	1.01898
		Weighted median	13	0.0793855	0.257553	0.757907	-0.425418	0.584189	1.08262	0.653497	1.79354
		Inverse variance weighted	13	0.0955372	0.222606	0.667795	-0.34077	0.531845	1.10025	0.711222	1.70207
		Simple mode	13	0.110736	0.421918	0.79742	-0.716224	0.937696	1.1171	0.488594	2.55409
		Weighted mode	13	0.110736	0.446987	0.808525	-0.765359	0.986831	1.1171	0.465167	2.68272
ebi-a-GCST90017083	Gut microbiota abundance (unknown genus id.2041)	MR Egger	12	-0.109263	0.450987	0.813464	-0.993197	0.774671	0.896495	0.370391	2.16988
		Weighted median	12	-0.0558521	0.197417	0.777242	-0.442788	0.331084	0.945679	0.642243	1.39248
		Inverse variance weighted	12	-0.0312905	0.15074	0.835557	-0.32674	0.264159	0.969194	0.721271	1.30234
		Simple mode	12	0.379462	0.394011	0.356204	-0.392799	1.15172	1.4615	0.675164	3.16364
		Weighted mode	12	-0.408888	0.374206	0.297886	-1.14233	0.324555	0.664388	0.319074	1.38342
ebi-a-GCST90016975	Gut microbiota abundance (genus Butyrivibrio id.1993)	MR Egger	15	-0.241507	0.416109	0.571573	-1.05708	0.574067	0.785443	0.347468	1.77547
		Weighted median	15	-0.06481	0.130659	0.619879	-0.320902	0.191282	0.937246	0.725494	1.2108
		Inverse variance weighted	15	-0.0531725	0.0914623	0.560998	-0.232439	0.126094	0.948216	0.792598	1.13439
		Simple mode	15	-0.114048	0.221009	0.613884	-0.547227	0.31913	0.892215	0.578552	1.37593
		Weighted mode	15	-0.114048	0.204244	0.585396	-0.514366	0.286269	0.892215	0.59788	1.33145
ebi-a-GCST90016991	Gut microbiota abundance (genus Eisenbergiella id.11304)	MR Egger	11	0.144475	1.30524	0.914292	-2.41379	2.70274	1.15543	0.0894756	14.9206
		Weighted median	11	-0.18282	0.194196	0.34649	-0.563445	0.197805	0.832918	0.569244	1.21872
		Inverse variance weighted	11	-0.200324	0.158858	0.207299	-0.511686	0.111037	0.818465	0.599484	1.11744
		Simple mode	11	-0.207468	0.359455	0.576585	-0.912	0.497064	0.812639	0.40172	1.64389
		Weighted mode	11	-0.187488	0.35981	0.613657	-0.892716	0.51774	0.829039	0.409542	1.67823
ebi-a-GCST90016986	Gut microbiota abundance (genus Defluviitaleaceae UCG011 id.11287)	MR Egger	9	-0.233757	0.583299	0.700554	-1.37702	0.909508	0.791554	0.252329	2.4831
		Weighted median	9	-0.142842	0.230045	0.534647	-0.593731	0.308047	0.866891	0.552263	1.36077
		Inverse variance weighted	9	0.00388741	0.17232	0.982002	-0.333859	0.341634	1.00389	0.716155	1.40724
		Simple mode	9	-0.150883	0.319629	0.649494	-0.777357	0.47559	0.859948	0.459619	1.60896
		Weighted mode	9	-0.150883	0.324805	0.654645	-0.787501	0.485735	0.859948	0.45498	1.62537
ebi-a-GCST90017054	Gut microbiota abundance (genus Ruminococcaceae UCG003 id.11361)	MR Egger	12	0.399831	0.78764	0.622719	-1.14394	1.94361	1.49157	0.31856	6.98389
		Weighted median	12	0.187603	0.28839	0.515359	-0.377642	0.752847	1.20635	0.685476	2.12304
		Inverse variance weighted	12	0.177827	0.226672	0.432739	-0.26645	0.622104	1.19462	0.766094	1.86284
		Simple mode	12	0.0443818	0.487563	0.929107	-0.911242	1.00001	1.04538	0.402025	2.7183
		Weighted mode	12	-0.0208287	0.462748	0.964905	-0.927816	0.886158	0.979387	0.395416	2.42579
ebi-a-GCST90017118	Gut microbiota abundance (phylum Verrucomicrobia id.3982)	MR Egger	12	0.417556	0.504352	0.42704	-0.570974	1.40609	1.51825	0.564975	4.07996
		Weighted median	12	-0.182441	0.241699	0.450352	-0.656171	0.291288	0.833234	0.518834	1.33815
		Inverse variance weighted	12	-0.24191	0.182265	0.184428	-0.59915	0.11533	0.785127	0.549279	1.12224
		Simple mode	12	-0.202834	0.460963	0.668443	-1.10632	0.700655	0.816414	0.330773	2.01507
		Weighted mode	12	-0.0936874	0.437606	0.834393	-0.951395	0.76402	0.910567	0.386202	2.14689
ebi-a-GCST90017056	Gut microbiota abundance (genus Ruminococcaceae UCG005 id.11363)	MR Egger	14	-0.264305	0.607851	0.67141	-1.45569	0.927082	0.767739	0.233239	2.52712
		Weighted median	14	0.335896	0.261321	0.198662	-0.176294	0.848085	1.39919	0.838371	2.33517
		Inverse variance weighted	14	0.21943	0.211879	0.300371	-0.195852	0.634712	1.24537	0.822134	1.88648
		Simple mode	14	0.278668	0.45941	0.554577	-0.621776	1.17911	1.32137	0.53699	3.25149
		Weighted mode	14	0.119235	0.381247	0.759431	-0.628009	0.866478	1.12663	0.533653	2.37852
ebi-a-GCST90017065	Gut microbiota abundance (genus Ruminococcus gnavus group id.14376)	MR Egger	12	0.0710671	0.71417	0.9227	-1.32871	1.47084	1.07365	0.26482	4.35289
		Weighted median	12	0.0448357	0.202191	0.824509	-0.351459	0.44113	1.04586	0.703661	1.55446
		Inverse variance weighted	12	0.0395001	0.151917	0.794856	-0.258258	0.337258	1.04029	0.772396	1.4011
		Simple mode	12	-0.41284	0.361888	0.278184	-1.12214	0.296461	0.661768	0.325582	1.34509
		Weighted mode	12	-0.399978	0.381247	0.316622	-1.14722	0.347267	0.670335	0.317517	1.41519
ebi-a-GCST90016988	Gut microbiota abundance (genus Dialister id.2183)	MR Egger	11	-0.302538	0.793339	0.711792	-1.85748	1.25241	0.73894	0.156065	3.49875
		Weighted median	11	0.0621927	0.258048	0.809545	-0.443581	0.567966	1.06417	0.641734	1.76467
		Inverse variance weighted	11	0.0480143	0.199395	0.80971	-0.342801	0.438829	1.04919	0.70978	1.55089
		Simple mode	11	0.261874	0.453763	0.576622	-0.627501	1.15125	1.29936	0.533924	3.16214
		Weighted mode	11	0.0191751	0.463628	0.967824	-0.889536	0.927886	1.01936	0.410846	2.52916
ebi-a-GCST90017012	Gut microbiota abundance (genus Gordonibacter id.821)	MR Egger	12	0.295351	0.502678	0.569859	-0.689898	1.2806	1.3436	0.501627	3.5988
		Weighted median	12	-0.00147494	0.14831	0.992065	-0.292163	0.289213	0.998526	0.746647	1.33538
		Inverse variance weighted	12	-0.0522425	0.114926	0.649416	-0.277498	0.173013	0.949099	0.757677	1.18888
		Simple mode	12	0.0274736	0.234923	0.90901	-0.432976	0.487923	1.02785	0.648576	1.62893
		Weighted mode	12	0.0140765	0.206649	0.946914	-0.390956	0.419109	1.01418	0.67641	1.52061
ebi-a-GCST90016966	Gut microbiota abundance (genus Anaerostipes id.1991)	MR Egger	12	-0.715607	0.871422	0.430678	-2.4236	0.992381	0.488895	0.0886025	2.69765
		Weighted median	12	0.231119	0.327222	0.479997	-0.410236	0.872475	1.26001	0.663494	2.39283
		Inverse variance weighted	12	0.00417679	0.261939	0.987278	-0.509223	0.517576	1.00419	0.600962	1.67796
		Simple mode	12	0.263648	0.608381	0.673129	-0.928779	1.45608	1.30167	0.395036	4.28909
		Weighted mode	12	0.275208	0.602686	0.656818	-0.906057	1.45647	1.3168	0.404114	4.2908
ebi-a-GCST90016918	Gut microbiota abundance (class Lentisphaeria id.2250)	MR Egger	8	0.229766	0.502056	0.663308	-0.754263	1.2138	1.25831	0.470357	3.36624
		Weighted median	8	0.202611	0.193616	0.295349	-0.176876	0.582098	1.2246	0.837884	1.78979
		Inverse variance weighted	8	0.260262	0.141039	0.0649916	-0.0161749	0.536698	1.29727	0.983955	1.71035
		Simple mode	8	0.250666	0.285577	0.409191	-0.309065	0.810398	1.28488	0.734133	2.2488
		Weighted mode	8	0.199002	0.252011	0.455638	-0.294938	0.692943	1.22018	0.744577	1.99959
ebi-a-GCST90016936	Gut microbiota abundance (family Enterobacteriaceae id.3469)	MR Egger	7	1.97995	2.47233	0.459568	-2.86582	6.82571	7.24236	0.0569366	921.231
		Weighted median	7	-0.0436432	0.398126	0.91271	-0.823971	0.736685	0.957295	0.438686	2.089
		Inverse variance weighted	7	-0.362808	0.410864	0.377217	-1.1681	0.442486	0.69572	0.310957	1.55657
		Simple mode	7	0.26958	0.712994	0.718375	-1.12789	1.66705	1.30941	0.323716	5.29651
		Weighted mode	7	0.296717	0.571029	0.621934	-0.8225	1.41593	1.34544	0.439332	4.12034
ebi-a-GCST90017101	Gut microbiota abundance (order Lactobacillales id.1800)	MR Egger	15	1.02056	0.527603	0.0751372	-0.0135384	2.05467	2.77476	0.986553	7.80424
		Weighted median	15	0.223552	0.263662	0.396508	-0.293225	0.740329	1.25051	0.745854	2.09662
		Inverse variance weighted	15	0.127391	0.218787	0.560392	-0.301432	0.556214	1.13586	0.739758	1.74406
		Simple mode	15	0.210232	0.438264	0.638854	-0.648766	1.06923	1.23396	0.52269	2.91314
		Weighted mode	15	0.289786	0.368495	0.444739	-0.432465	1.01204	1.33614	0.648908	2.7512
ebi-a-GCST90017025	Gut microbiota abundance (genus Lachnospiraceae UCG001 id.11321)	MR Egger	13	0.828236	0.734258	0.283326	-0.61091	2.26738	2.28928	0.542856	9.65409
		Weighted median	13	0.332823	0.227383	0.143273	-0.112848	0.778493	1.3949	0.893286	2.17819
		Inverse variance weighted	13	0.310026	0.16518	0.0605316	-0.0137263	0.633779	1.36346	0.986368	1.88472
		Simple mode	13	0.384626	0.381818	0.333646	-0.363737	1.13299	1.46906	0.695074	3.10492
		Weighted mode	13	0.378358	0.354387	0.306691	-0.316241	1.07296	1.45989	0.728884	2.92401
ebi-a-GCST90017055	Gut microbiota abundance (genus Ruminococcaceae UCG004 id.11362)	MR Egger	9	0.245792	1.0672	0.824433	-1.84592	2.3375	1.27863	0.15788	10.3553
		Weighted median	9	0.400442	0.250963	0.110574	-0.0914457	0.892329	1.49248	0.912611	2.44081
		Inverse variance weighted	9	0.430975	0.195621	0.0275872	0.047557	0.814392	1.53876	1.04871	2.2578
		Simple mode	9	0.540829	0.429121	0.243072	-0.300248	1.38191	1.71743	0.740635	3.98248
		Weighted mode	9	0.314572	0.391101	0.444453	-0.451986	1.08113	1.36967	0.636363	2.94801
ebi-a-GCST90017103	Gut microbiota abundance (order Mollicutes RF9 id.11579)	MR Egger	13	-1.14192	0.592206	0.0800249	-2.30264	0.0188063	0.319206	0.0999942	1.01898
		Weighted median	13	0.0793855	0.244124	0.745041	-0.399097	0.557868	1.08262	0.670925	1.74694
		Inverse variance weighted	13	0.0955372	0.222606	0.667795	-0.34077	0.531845	1.10025	0.711222	1.70207
		Simple mode	13	0.110736	0.411967	0.792651	-0.69672	0.918192	1.1171	0.498217	2.50476
		Weighted mode	13	0.110736	0.448273	0.809062	-0.76788	0.989352	1.1171	0.463996	2.68949
ebi-a-GCST90016940	Gut microbiota abundance (family Lachnospiraceae id.1987)	MR Egger	18	0.658547	0.513583	0.218019	-0.348075	1.66517	1.93198	0.706046	5.28656
		Weighted median	18	0.340987	0.26959	0.20593	-0.187409	0.869383	1.40633	0.829104	2.38544
		Inverse variance weighted	18	0.245942	0.203496	0.226823	-0.15291	0.644794	1.27883	0.858207	1.90559
		Simple mode	18	0.0294301	0.464105	0.950178	-0.880215	0.939075	1.02987	0.414694	2.55762
		Weighted mode	18	0.275917	0.403059	0.50285	-0.514079	1.06591	1.31774	0.598051	2.90349
ebi-a-GCST90017030	Gut microbiota abundance (genus Lactobacillus id.1837)	MR Egger	10	-0.168229	0.445454	0.715508	-1.04132	0.704862	0.845161	0.352989	2.02357
		Weighted median	10	-0.0766756	0.207417	0.711629	-0.483213	0.329862	0.92619	0.616798	1.39078
		Inverse variance weighted	10	-0.141703	0.148599	0.340289	-0.432957	0.149551	0.867879	0.648588	1.16131
		Simple mode	10	-0.00624571	0.369291	0.986875	-0.730056	0.717564	0.993774	0.481882	2.04944
		Weighted mode	10	0.0314239	0.428917	0.943199	-0.809254	0.872102	1.03192	0.44519	2.39193
ebi-a-GCST90017117	Gut microbiota abundance (phylum Tenericutes id.3919)	MR Egger	12	-1.12694	0.714824	0.145984	-2.52799	0.27412	0.324025	0.0798192	1.31537
		Weighted median	12	0.171086	0.26044	0.511237	-0.339376	0.681549	1.18659	0.712215	1.97694
		Inverse variance weighted	12	-0.00681335	0.237776	0.97714	-0.472854	0.459227	0.99321	0.623221	1.58285
		Simple mode	12	0.350661	0.443426	0.445776	-0.518454	1.21978	1.42001	0.59544	3.38643
		Weighted mode	12	0.368172	0.505245	0.481412	-0.622109	1.35845	1.44509	0.536811	3.89017
ebi-a-GCST90017116	Gut microbiota abundance (phylum Proteobacteria id.2375)	MR Egger	12	-0.0611529	0.76091	0.93753	-1.55254	1.43023	0.940679	0.21171	4.17966
		Weighted median	12	0.299975	0.325033	0.356057	-0.33709	0.93704	1.34982	0.713844	2.55241
		Inverse variance weighted	12	0.250921	0.238817	0.293404	-0.21716	0.719002	1.28521	0.804801	2.05238
		Simple mode	12	0.209572	0.544116	0.707463	-0.856897	1.27604	1.23315	0.424477	3.58242
		Weighted mode	12	0.279464	0.567688	0.632195	-0.833204	1.39213	1.32242	0.434654	4.02342
ebi-a-GCST90017047	Gut microbiota abundance (genus Romboutsia id.11347)	MR Egger	13	-0.369962	0.453633	0.432061	-1.25908	0.519159	0.690761	0.283914	1.68061
		Weighted median	13	-0.208665	0.249105	0.402223	-0.696911	0.279582	0.811667	0.498121	1.32258
		Inverse variance weighted	13	-0.0734958	0.179216	0.681735	-0.424759	0.277767	0.92914	0.653928	1.32018
		Simple mode	13	-0.351413	0.420943	0.420128	-1.17646	0.473636	0.703693	0.308368	1.60582
		Weighted mode	13	-0.299625	0.367923	0.431298	-1.02075	0.421503	0.741096	0.360323	1.52425
ebi-a-GCST90016956	Gut microbiota abundance (family Veillonellaceae id.2172)	MR Egger	19	0.262147	0.336594	0.446791	-0.397578	0.921872	1.29972	0.671946	2.51399
		Weighted median	19	-0.0236688	0.216649	0.913004	-0.448301	0.400963	0.976609	0.638712	1.49326
		Inverse variance weighted	19	0.0562008	0.153499	0.714267	-0.244657	0.357059	1.05781	0.782973	1.42912
		Simple mode	19	-0.0955243	0.390261	0.809403	-0.860436	0.669387	0.908896	0.422978	1.95304
		Weighted mode	19	-0.0404009	0.316894	0.899966	-0.661513	0.580711	0.960404	0.51607	1.78731
ebi-a-GCST90017039	Gut microbiota abundance (genus Parabacteroides id.954)	MR Egger	6	2.04623	1.12302	0.142534	-0.1549	4.24736	7.73866	0.856501	69.9204
		Weighted median	6	0.285085	0.41547	0.492603	-0.529237	1.09941	1.32988	0.589054	3.00239
		Inverse variance weighted	6	-0.0229551	0.462354	0.960403	-0.929169	0.883259	0.977306	0.394882	2.41877
		Simple mode	6	0.406201	0.605723	0.532197	-0.781017	1.59342	1.5011	0.45794	4.92054
		Weighted mode	6	0.522838	0.504068	0.347161	-0.465136	1.51081	1.68681	0.62805	4.5304
ebi-a-GCST90016935	Gut microbiota abundance (family Desulfovibrionaceae id.3169)	MR Egger	10	0.100999	0.542564	0.85696	-0.962426	1.16442	1.10628	0.381965	3.20408
		Weighted median	10	0.123068	0.285209	0.666103	-0.435941	0.682077	1.13096	0.646656	1.97798
		Inverse variance weighted	10	-0.0707134	0.214431	0.741572	-0.490999	0.349572	0.931729	0.612015	1.41846
		Simple mode	10	0.0830563	0.485845	0.868043	-0.8692	1.03531	1.0866	0.419287	2.81599
		Weighted mode	10	0.108694	0.393924	0.788836	-0.663396	0.880784	1.11482	0.515099	2.41279
ebi-a-GCST90016934	Gut microbiota abundance (family Defluviitaleaceae id.1924)	MR Egger	11	-0.428914	0.519253	0.430145	-1.44665	0.588822	0.651216	0.235358	1.80187
		Weighted median	11	-0.0781023	0.207829	0.707065	-0.485447	0.329242	0.92487	0.615422	1.38991
		Inverse variance weighted	11	0.07761	0.15987	0.627353	-0.235736	0.390956	1.0807	0.78999	1.47839
		Simple mode	11	-0.12435	0.330666	0.714728	-0.772456	0.523755	0.883071	0.461878	1.68836
		Weighted mode	11	-0.133491	0.307004	0.672928	-0.735217	0.468236	0.875036	0.479401	1.59717
ebi-a-GCST90016947	Gut microbiota abundance (family Porphyromonadaceae id.943)	MR Egger	9	-0.231531	1.22922	0.855942	-2.64081	2.17775	0.793318	0.0713037	8.82638
		Weighted median	9	-0.154145	0.379668	0.684742	-0.898294	0.590003	0.857148	0.407264	1.80399
		Inverse variance weighted	9	-0.343493	0.278018	0.216642	-0.888409	0.201423	0.709288	0.41131	1.22314
		Simple mode	9	0.0934539	0.626569	0.885125	-1.13462	1.32153	1.09796	0.321544	3.74915
		Weighted mode	9	0.0831458	0.602163	0.893591	-1.09709	1.26339	1.0867	0.33384	3.53738
ebi-a-GCST90017050	Gut microbiota abundance (genus Ruminiclostridium6 id.11356)	MR Egger	15	-0.533847	0.418865	0.224795	-1.35482	0.287129	0.586345	0.257993	1.3326
		Weighted median	15	0.0591091	0.231319	0.798314	-0.394277	0.512495	1.06089	0.674167	1.66945
		Inverse variance weighted	15	-0.102229	0.173088	0.554776	-0.441482	0.237024	0.902823	0.643083	1.26747
		Simple mode	15	0.126006	0.386726	0.749374	-0.631977	0.883989	1.13429	0.53154	2.42054
		Weighted mode	15	0.0693808	0.333587	0.838237	-0.58445	0.723212	1.07184	0.557412	2.06104
ebi-a-GCST90016990	Gut microbiota abundance (genus Eggerthella id.819)	MR Egger	11	-0.575751	0.693907	0.428154	-1.93581	0.784307	0.562283	0.144308	2.19089
		Weighted median	11	0.152194	0.199138	0.44471	-0.238116	0.542504	1.16439	0.788111	1.72031
		Inverse variance weighted	11	0.0127134	0.146566	0.930877	-0.274555	0.299982	1.01279	0.75991	1.34983
		Simple mode	11	0.265993	0.360372	0.477413	-0.440337	0.972324	1.30473	0.64382	2.64408
		Weighted mode	11	0.247811	0.314701	0.44928	-0.369003	0.864625	1.28122	0.691424	2.37412
ebi-a-GCST90017104	Gut microbiota abundance (order NB1n id.3953)	MR Egger	13	-0.50535	0.487297	0.321973	-1.46045	0.449751	0.603294	0.232131	1.56792
		Weighted median	13	0.0519646	0.163208	0.750185	-0.267923	0.371852	1.05334	0.764967	1.45042
		Inverse variance weighted	13	-0.03386	0.118683	0.775416	-0.266479	0.198759	0.966707	0.766072	1.21989
		Simple mode	13	0.101514	0.251851	0.693985	-0.392114	0.595143	1.10685	0.675627	1.81329
		Weighted mode	13	0.0919692	0.235916	0.703486	-0.370426	0.554364	1.09633	0.69044	1.74083
ebi-a-GCST90016978	Gut microbiota abundance (genus Christensenellaceae R 7group id.11283)	MR Egger	10	0.0586815	0.977741	0.953614	-1.85769	1.97505	1.06044	0.156032	7.20701
		Weighted median	10	-0.181516	0.359051	0.613177	-0.885256	0.522224	0.834005	0.412609	1.68577
		Inverse variance weighted	10	-0.613632	0.318299	0.0538743	-1.2375	0.0102345	0.541381	0.290109	1.01029
		Simple mode	10	0.0420559	0.584157	0.944181	-1.10289	1.187	1.04295	0.33191	3.27725
		Weighted mode	10	0.0174341	0.493199	0.972573	-0.949235	0.984104	1.01759	0.387037	2.67541
ebi-a-GCST90016909	Gut microbiota abundance (class Alphaproteobacteria id.2379)	MR Egger	7	-0.00606826	0.938035	0.995089	-1.84462	1.83248	0.99395	0.158086	6.24937
		Weighted median	7	-0.0653802	0.312177	0.83411	-0.677247	0.546487	0.936711	0.508013	1.72717
		Inverse variance weighted	7	0.0216866	0.224472	0.923035	-0.418278	0.461652	1.02192	0.658179	1.58669
		Simple mode	7	-0.192538	0.456863	0.688118	-1.08799	0.702913	0.824863	0.336893	2.01963
		Weighted mode	7	-0.192538	0.443188	0.679158	-1.06119	0.676111	0.824863	0.346045	1.96622
ebi-a-GCST90017019	Gut microbiota abundance (genus Intestinimonas id.2062)	MR Egger	17	-0.303897	0.366492	0.41999	-1.02222	0.414428	0.737937	0.359795	1.51351
		Weighted median	17	-0.246346	0.197057	0.211254	-0.632579	0.139886	0.781651	0.53122	1.15014
		Inverse variance weighted	17	-0.316771	0.146291	0.0303609	-0.603501	-0.0300408	0.728497	0.546893	0.970406
		Simple mode	17	-0.727658	0.390502	0.0808669	-1.49304	0.0377256	0.483039	0.224688	1.03845
		Weighted mode	17	-0.683869	0.355039	0.0720384	-1.37975	0.0120068	0.50466	0.251643	1.01208
ebi-a-GCST90017068	Gut microbiota abundance (genus Senegalimassilia id.11160)	MR Egger	5	1.71722	0.870721	0.143143	0.010604	3.42383	5.56901	1.01066	30.6868
		Weighted median	5	-0.263495	0.33858	0.436429	-0.927111	0.400121	0.768361	0.395695	1.492
		Inverse variance weighted	5	0.110356	0.332285	0.739805	-0.540923	0.761634	1.11668	0.582211	2.14177
		Simple mode	5	-0.44279	0.467764	0.397439	-1.35961	0.474027	0.642242	0.256762	1.60645
		Weighted mode	5	-0.44279	0.504029	0.429277	-1.43069	0.545108	0.642242	0.239145	1.72479
ebi-a-GCST90017052	Gut microbiota abundance (genus Ruminococcaceae NK4A214 group id.11358)	MR Egger	13	-0.648113	0.713197	0.382964	-2.04598	0.749752	0.523032	0.129254	2.11648
		Weighted median	13	-0.239701	0.273888	0.381476	-0.77652	0.297119	0.786863	0.460004	1.34598
		Inverse variance weighted	13	-0.127465	0.205554	0.535189	-0.530351	0.275421	0.880324	0.588399	1.31708
		Simple mode	13	-0.315255	0.457418	0.503804	-1.21179	0.581286	0.729603	0.297663	1.78834
		Weighted mode	13	-0.307937	0.439738	0.497109	-1.16982	0.553949	0.734961	0.310422	1.74011
ebi-a-GCST90017057	Gut microbiota abundance (genus Ruminococcaceae UCG009 id.11366)	MR Egger	12	-0.0311785	1.19454	0.97969	-2.37247	2.31011	0.969303	0.0932502	10.0756
		Weighted median	12	0.0529976	0.237834	0.823664	-0.413156	0.519151	1.05443	0.661559	1.6806
		Inverse variance weighted	12	0.0929121	0.260507	0.721348	-0.417682	0.603506	1.09737	0.658572	1.82852
		Simple mode	12	0.0289635	0.422376	0.94656	-0.798894	0.856821	1.02939	0.449826	2.35566
		Weighted mode	12	0.0528842	0.408951	0.899441	-0.74866	0.854428	1.05431	0.473	2.35003
ebi-a-GCST90017022	Gut microbiota abundance (genus Lachnospiraceae NC2004 group id.11316)	MR Egger	9	-0.388138	0.955399	0.696686	-2.26072	1.48444	0.678319	0.104275	4.41251
		Weighted median	9	-0.153335	0.217198	0.480207	-0.579043	0.272373	0.857842	0.560435	1.31308
		Inverse variance weighted	9	0.0973826	0.22173	0.660521	-0.337208	0.531973	1.10228	0.71376	1.70229
		Simple mode	9	-0.2398	0.303196	0.451806	-0.834065	0.354464	0.786785	0.434281	1.42542
		Weighted mode	9	-0.247521	0.285705	0.411525	-0.807503	0.31246	0.780733	0.44597	1.36678
ebi-a-GCST90016924	Gut microbiota abundance (family Acidaminococcaceae id.2166)	MR Egger	7	0.317937	0.746833	0.688019	-1.14586	1.78173	1.37429	0.317952	5.94013
		Weighted median	7	-0.156447	0.332109	0.63759	-0.80738	0.494486	0.855177	0.446025	1.63966
		Inverse variance weighted	7	-0.204989	0.240785	0.394582	-0.676926	0.266949	0.814657	0.508177	1.30597
		Simple mode	7	-0.273723	0.500206	0.603969	-1.25413	0.70668	0.760543	0.285325	2.02725
		Weighted mode	7	-0.216669	0.475861	0.664891	-1.14936	0.716018	0.805197	0.316841	2.04627
ebi-a-GCST90016908	Gut microbiota abundance (class Actinobacteria id.419)	MR Egger	14	-0.259686	0.541466	0.640136	-1.32096	0.801588	0.771294	0.266879	2.22908
		Weighted median	14	0.139538	0.260917	0.592788	-0.371858	0.650935	1.14974	0.689452	1.91733
		Inverse variance weighted	14	-0.0123606	0.187494	0.947437	-0.379848	0.355127	0.987715	0.683965	1.42636
		Simple mode	14	0.0373875	0.452183	0.935364	-0.848892	0.923667	1.0381	0.427889	2.51851
		Weighted mode	14	0.0883123	0.3839	0.821641	-0.664131	0.840755	1.09233	0.514721	2.31812
ebi-a-GCST90017048	Gut microbiota abundance (genus Roseburia id.2012)	MR Egger	13	-0.218676	0.841933	0.799868	-1.86886	1.43151	0.803582	0.154299	4.18502
		Weighted median	13	-0.13207	0.312811	0.672877	-0.74518	0.48104	0.87628	0.474649	1.61776
		Inverse variance weighted	13	-0.177515	0.284531	0.532702	-0.735195	0.380165	0.837348	0.479412	1.46253
		Simple mode	13	-0.0743	0.484753	0.88073	-1.02442	0.875817	0.928393	0.359006	2.40084
		Weighted mode	13	-0.121255	0.403885	0.769145	-0.912869	0.670359	0.885808	0.401371	1.95494
ebi-a-GCST90017020	Gut microbiota abundance (genus Lachnoclostridium id.11308)	MR Egger	13	0.939924	0.824086	0.278275	-0.675285	2.55513	2.55979	0.509012	12.873
		Weighted median	13	0.0953367	0.320459	0.766084	-0.532763	0.723436	1.10003	0.586981	2.0615
		Inverse variance weighted	13	0.200854	0.229818	0.382133	-0.249588	0.651297	1.22245	0.779122	1.91803
		Simple mode	13	-0.0750318	0.551284	0.893996	-1.15555	1.00548	0.927714	0.314885	2.73323
		Weighted mode	13	-0.148882	0.519655	0.779381	-1.16741	0.869642	0.861671	0.311173	2.38606
ebi-a-GCST90017100	Gut microbiota abundance (order Gastranaerophilales id.1591)	MR Egger	9	0.649786	0.427405	0.172238	-0.187927	1.4875	1.91513	0.828675	4.42601
		Weighted median	9	0.161398	0.210235	0.442665	-0.250663	0.573459	1.17515	0.778284	1.77439
		Inverse variance weighted	9	0.155987	0.1586	0.325349	-0.154869	0.466843	1.16881	0.856528	1.59495
		Simple mode	9	0.184505	0.329424	0.590757	-0.461166	0.830175	1.20262	0.630548	2.29372
		Weighted mode	9	0.159216	0.305443	0.616303	-0.439453	0.757885	1.17259	0.644389	2.13376
ebi-a-GCST90017000	Gut microbiota abundance (genus Eubacterium hallii group id.11338)	MR Egger	16	-0.239381	0.431473	0.587787	-1.08507	0.606306	0.787115	0.337879	1.83365
		Weighted median	16	-0.337038	0.25496	0.186192	-0.836759	0.162683	0.713882	0.433112	1.17666
		Inverse variance weighted	16	-0.249366	0.199969	0.212389	-0.641305	0.142573	0.779295	0.526605	1.15324
		Simple mode	16	-0.445764	0.429206	0.315454	-1.28701	0.39548	0.640335	0.276096	1.4851
		Weighted mode	16	-0.420193	0.409705	0.321337	-1.22322	0.382829	0.65692	0.294282	1.46643
ebi-a-GCST90016961	Gut microbiota abundance (genus Akkermansia id.4037)	MR Egger	11	1.14745	1.05006	0.302891	-0.910668	3.20556	3.15014	0.402256	24.6694
		Weighted median	11	0.0919128	0.272715	0.736095	-0.442608	0.626434	1.09627	0.642359	1.87093
		Inverse variance weighted	11	-0.298439	0.316915	0.346346	-0.919592	0.322714	0.741976	0.398682	1.38087
		Simple mode	11	0.251388	0.373738	0.516422	-0.481138	0.983915	1.28581	0.618079	2.67491
		Weighted mode	11	0.273905	0.354913	0.45811	-0.421724	0.969534	1.31509	0.655915	2.63671
ebi-a-GCST90016949	Gut microbiota abundance (family Rhodospirillaceae id.2717)	MR Egger	15	0.461773	0.986651	0.647519	-1.47206	2.39561	1.58689	0.229452	10.9749
		Weighted median	15	0.035263	0.223677	0.874731	-0.403143	0.473669	1.03589	0.668216	1.60588
		Inverse variance weighted	15	-0.0952168	0.20064	0.635097	-0.488472	0.298038	0.909176	0.613563	1.34721
		Simple mode	15	0.411664	0.421286	0.345073	-0.414056	1.23738	1.50933	0.660964	3.44658
		Weighted mode	15	0.359298	0.419482	0.406129	-0.462888	1.18148	1.43232	0.629463	3.2592
ebi-a-GCST90017079	Gut microbiota abundance (unknown genus id.1000005479)	MR Egger	8	-0.296445	0.827197	0.732336	-1.91775	1.32486	0.743456	0.146937	3.76166
		Weighted median	8	0.0136111	0.224892	0.951739	-0.427177	0.454399	1.0137	0.652348	1.57523
		Inverse variance weighted	8	0.0338607	0.183369	0.853497	-0.325543	0.393264	1.03444	0.722135	1.48181
		Simple mode	8	-0.0852254	0.350664	0.814942	-0.772526	0.602075	0.918305	0.461845	1.8259
		Weighted mode	8	-0.0748132	0.347501	0.83568	-0.755915	0.606288	0.927917	0.469581	1.83361
ebi-a-GCST90017038	Gut microbiota abundance (genus Oxalobacter id.2978)	MR Egger	11	-0.463185	0.550223	0.421696	-1.54162	0.615251	0.629276	0.214034	1.85012
		Weighted median	11	0.0266985	0.163228	0.870073	-0.293228	0.346625	1.02706	0.745852	1.41429
		Inverse variance weighted	11	0.0384811	0.119873	0.7482	-0.196471	0.273433	1.03923	0.821625	1.31447
		Simple mode	11	0.115331	0.255187	0.660951	-0.384836	0.615499	1.12225	0.680562	1.85058
		Weighted mode	11	0.129167	0.25088	0.617841	-0.362557	0.620891	1.13788	0.695894	1.86058
ebi-a-GCST90016946	Gut microbiota abundance (family Peptostreptococcaceae id.2042)	MR Egger	13	-0.0360615	0.380941	0.926284	-0.782705	0.710582	0.964581	0.457168	2.03518
		Weighted median	13	0.0333887	0.248006	0.892905	-0.452702	0.51948	1.03395	0.635908	1.68115
		Inverse variance weighted	13	0.0922474	0.177594	0.603463	-0.255838	0.440333	1.09664	0.774268	1.55322
		Simple mode	13	-0.023251	0.395332	0.954069	-0.798103	0.751601	0.977017	0.450182	2.12039
		Weighted mode	13	0.0426885	0.301143	0.889626	-0.547551	0.632928	1.04361	0.578364	1.88312
ebi-a-GCST90017070	Gut microbiota abundance (genus Streptococcus id.1853)	MR Egger	15	0.418512	0.703882	0.562332	-0.961097	1.79812	1.5197	0.382473	6.03829
		Weighted median	15	0.278535	0.255655	0.275934	-0.222548	0.779618	1.32119	0.800477	2.18064
		Inverse variance weighted	15	0.196927	0.192149	0.305428	-0.179686	0.573539	1.21765	0.835532	1.77454
		Simple mode	15	0.429048	0.420169	0.324515	-0.394484	1.25258	1.53579	0.674028	3.49936
		Weighted mode	15	0.31246	0.43148	0.480896	-0.533241	1.15816	1.36678	0.5867	3.18407
ebi-a-GCST90016984	Gut microbiota abundance (genus Coprococcus2 id.11302)	MR Egger	8	0.571483	1.82574	0.764865	-3.00697	4.14994	1.77089	0.0494413	63.4299
		Weighted median	8	-0.200814	0.290994	0.490133	-0.771163	0.369534	0.818064	0.462475	1.44706
		Inverse variance weighted	8	-0.18231	0.232389	0.432745	-0.637792	0.273172	0.833343	0.528458	1.31413
		Simple mode	8	-0.28731	0.468489	0.55909	-1.20555	0.630928	0.750279	0.299528	1.87935
		Weighted mode	8	-0.227317	0.442603	0.623347	-1.09482	0.640185	0.796668	0.3346	1.89683
ebi-a-GCST90017082	Gut microbiota abundance (unknown genus id.2001)	MR Egger	10	-0.19774	0.651278	0.769165	-1.47424	1.07877	0.820584	0.228952	2.94105
		Weighted median	10	-0.0626925	0.247424	0.799974	-0.547643	0.422258	0.939232	0.578311	1.5254
		Inverse variance weighted	10	-0.0233243	0.186499	0.900473	-0.388863	0.342214	0.976946	0.677827	1.40806
		Simple mode	10	-0.144921	0.417583	0.736533	-0.963384	0.673542	0.865091	0.381599	1.96117
		Weighted mode	10	-0.0871011	0.367213	0.817817	-0.806839	0.632637	0.916584	0.446266	1.88257
ebi-a-GCST90016955	Gut microbiota abundance (unknown family id.1000006161)	MR Egger	13	-0.50535	0.487297	0.321973	-1.46045	0.449751	0.603294	0.232131	1.56792
		Weighted median	13	0.0519646	0.164672	0.752334	-0.270793	0.374723	1.05334	0.762774	1.45459
		Inverse variance weighted	13	-0.03386	0.118683	0.775416	-0.266479	0.198759	0.966707	0.766072	1.21989
		Simple mode	13	0.101514	0.257559	0.700393	-0.403302	0.60633	1.10685	0.66811	1.83369
		Weighted mode	13	0.0919692	0.245615	0.714606	-0.389436	0.573374	1.09633	0.677439	1.77424
ebi-a-GCST90017088	Gut microbiota abundance (genus Veillonella id.2198)	MR Egger	8	0.83053	1.18118	0.508323	-1.48459	3.14565	2.29453	0.226596	23.2347
		Weighted median	8	0.199513	0.282847	0.480577	-0.354867	0.753893	1.22081	0.701266	2.12526
		Inverse variance weighted	8	0.0502078	0.237431	0.832526	-0.415156	0.515572	1.05149	0.660237	1.6746
		Simple mode	8	0.31654	0.47487	0.526392	-0.614206	1.24729	1.37237	0.54107	3.48088
		Weighted mode	8	0.273924	0.435123	0.548989	-0.578918	1.12677	1.31511	0.560504	3.08566
ebi-a-GCST90016980	Gut microbiota abundance (genus Clostridium sensustricto1 id.1873)	MR Egger	7	-1.3466	0.491775	0.0408773	-2.31048	-0.382722	0.260123	0.0992136	0.682003
		Weighted median	7	-0.348557	0.318532	0.27384	-0.972879	0.275765	0.705706	0.377993	1.31754
		Inverse variance weighted	7	-0.353823	0.254594	0.164603	-0.852827	0.145181	0.701999	0.426208	1.15625
		Simple mode	7	-0.241945	0.542693	0.671361	-1.30562	0.821734	0.785099	0.271003	2.27444
		Weighted mode	7	-0.3356	0.438475	0.473068	-1.19501	0.523811	0.714909	0.302701	1.68845
ebi-a-GCST90016915	Gut microbiota abundance (class Deltaproteobacteria id.3087)	MR Egger	13	0.0820103	0.545226	0.88316	-0.986632	1.15065	1.08547	0.37283	3.16025
		Weighted median	13	0.0768462	0.271907	0.777468	-0.456091	0.609784	1.07988	0.633756	1.84003
		Inverse variance weighted	13	-0.0604168	0.194739	0.756375	-0.442106	0.321272	0.941372	0.642682	1.37888
		Simple mode	13	0.089741	0.413648	0.831892	-0.72101	0.900492	1.09389	0.486261	2.46081
		Weighted mode	13	0.117457	0.395843	0.771748	-0.658394	0.893309	1.12463	0.517682	2.4432
ebi-a-GCST90017099	Gut microbiota abundance (order Erysipelotrichales id.2148)	MR Egger	13	0.271398	0.952584	0.781008	-1.59567	2.13846	1.3118	0.202773	8.48638
		Weighted median	13	0.274855	0.292935	0.348101	-0.299298	0.849009	1.31634	0.741338	2.33733
		Inverse variance weighted	13	0.290022	0.223844	0.195099	-0.148713	0.728757	1.33646	0.861817	2.0725
		Simple mode	13	0.647875	0.529308	0.244439	-0.389568	1.68532	1.91148	0.67735	5.39417
		Weighted mode	13	0.53153	0.54025	0.344607	-0.527361	1.59042	1.70153	0.59016	4.90581
ebi-a-GCST90016921	Gut microbiota abundance (class Mollicutes id.3920)	MR Egger	12	-1.12694	0.714824	0.145984	-2.52799	0.27412	0.324025	0.0798192	1.31537
		Weighted median	12	0.171086	0.258418	0.507937	-0.335412	0.677585	1.18659	0.715043	1.96912
		Inverse variance weighted	12	-0.00681335	0.237776	0.97714	-0.472854	0.459227	0.99321	0.623221	1.58285
		Simple mode	12	0.350661	0.4436	0.44595	-0.518795	1.22012	1.42001	0.595238	3.38759
		Weighted mode	12	0.368172	0.493077	0.470914	-0.598259	1.3346	1.44509	0.549768	3.79849
ebi-a-GCST90017002	Gut microbiota abundance (genus Eubacterium oxidoreducens group id.11339)	MR Egger	5	-0.28125	0.75359	0.733801	-1.75829	1.19579	0.75484	0.17234	3.30616
		Weighted median	5	-0.0471333	0.247428	0.848923	-0.532093	0.437826	0.95396	0.587374	1.54934
		Inverse variance weighted	5	0.106147	0.209169	0.611824	-0.303824	0.516119	1.11199	0.737991	1.67551
		Simple mode	5	-0.0771984	0.33104	0.827054	-0.726038	0.571641	0.925706	0.483822	1.77117
		Weighted mode	5	-0.100478	0.313834	0.764872	-0.715593	0.514637	0.904405	0.488902	1.67303
ebi-a-GCST90017018	Gut microbiota abundance (genus Intestinibacter id.11345)	MR Egger	14	-0.0197948	0.563136	0.972537	-1.12354	1.08395	0.9804	0.325126	2.95634
		Weighted median	14	-0.0442399	0.235238	0.850826	-0.505305	0.416826	0.956724	0.603321	1.51714
		Inverse variance weighted	14	0.0497302	0.178325	0.780342	-0.299787	0.399247	1.05099	0.740976	1.4907
		Simple mode	14	-0.107236	0.407929	0.796764	-0.906777	0.692306	0.898314	0.403823	1.99832
		Weighted mode	14	-0.132989	0.339221	0.701378	-0.797861	0.531883	0.875475	0.450291	1.70213
ebi-a-GCST90017095	Gut microbiota abundance (order Clostridiales id.1863)	MR Egger	14	-0.667478	0.597167	0.285556	-1.83792	0.502968	0.513001	0.159147	1.65362
		Weighted median	14	-0.184142	0.293021	0.529725	-0.758464	0.39018	0.831818	0.468385	1.47725
		Inverse variance weighted	14	0.0275101	0.266989	0.917933	-0.495788	0.550808	1.02789	0.609091	1.73465
		Simple mode	14	-0.0140328	0.555162	0.980218	-1.10215	1.07408	0.986065	0.332156	2.92731
		Weighted mode	14	-0.168884	0.328955	0.616289	-0.813636	0.475869	0.844607	0.443244	1.60941
ebi-a-GCST90017013	Gut microbiota abundance (genus Haemophilus id.3698)	MR Egger	9	-0.334119	0.37184	0.398741	-1.06292	0.394687	0.715969	0.345444	1.48392
		Weighted median	9	-0.0335275	0.213831	0.875407	-0.452636	0.385581	0.967028	0.635949	1.47047
		Inverse variance weighted	9	-0.12912	0.159865	0.419271	-0.442455	0.184214	0.878868	0.642457	1.20227
		Simple mode	9	0.112457	0.32843	0.740867	-0.531266	0.75618	1.11902	0.58786	2.13012
		Weighted mode	9	0.0541207	0.340787	0.877754	-0.613822	0.722064	1.05561	0.541278	2.05868
ebi-a-GCST90017031	Gut microbiota abundance (genus Lactococcus id.1851)	MR Egger	9	0.524317	0.589136	0.403027	-0.630389	1.67902	1.6893	0.532385	5.36032
		Weighted median	9	0.0119106	0.180234	0.947311	-0.341347	0.365169	1.01198	0.710812	1.44076
		Inverse variance weighted	9	0.0694462	0.129585	0.592018	-0.18454	0.323432	1.07191	0.831487	1.38186
		Simple mode	9	0.0319311	0.260491	0.905463	-0.478631	0.542494	1.03245	0.619631	1.72029
		Weighted mode	9	0.0246983	0.248261	0.923201	-0.461894	0.511291	1.02501	0.630089	1.66744
ebi-a-GCST90017075	Gut microbiota abundance (genus Tyzzerella3 id.11335)	MR Egger	13	1.01345	0.921196	0.29476	-0.792092	2.819	2.7551	0.452896	16.76
		Weighted median	13	-0.0618237	0.169559	0.715399	-0.394159	0.270512	0.940049	0.674247	1.31063
		Inverse variance weighted	13	0.0194019	0.164246	0.905967	-0.302521	0.341325	1.01959	0.738953	1.40681
		Simple mode	13	-0.0451097	0.296425	0.881574	-0.626104	0.535884	0.955893	0.534671	1.70896
		Weighted mode	13	0.00967196	0.284808	0.973468	-0.548552	0.567896	1.00972	0.577786	1.76455
ebi-a-GCST90017037	Gut microbiota abundance (genus Oscillospira id.2064)	MR Egger	8	-1.87609	0.853616	0.0703131	-3.54918	-0.203006	0.153187	0.0287482	0.816273
		Weighted median	8	-0.0346818	0.285289	0.903242	-0.593848	0.524485	0.965913	0.552198	1.68959
		Inverse variance weighted	8	-0.192649	0.21109	0.361433	-0.606385	0.221087	0.824772	0.545319	1.24743
		Simple mode	8	0.206466	0.462386	0.668706	-0.699811	1.11274	1.22933	0.496679	3.0427
		Weighted mode	8	0.174815	0.479402	0.726139	-0.764814	1.11444	1.19103	0.465421	3.04787
ebi-a-GCST90017006	Gut microbiota abundance (genus Eubacterium xylanophilum group id.14375)	MR Egger	9	0.278855	0.791637	0.735017	-1.27275	1.83046	1.32162	0.280059	6.23678
		Weighted median	9	-0.214448	0.310336	0.489553	-0.822706	0.39381	0.806986	0.439241	1.48262
		Inverse variance weighted	9	-0.0250862	0.240491	0.916921	-0.496448	0.446276	0.975226	0.608689	1.56248
		Simple mode	9	-0.233039	0.535906	0.675164	-1.28342	0.817338	0.792123	0.277089	2.26446
		Weighted mode	9	-0.214663	0.489245	0.672441	-1.17358	0.744258	0.806813	0.309257	2.10488
ebi-a-GCST90017044	Gut microbiota abundance (genus Prevotella7 id.11182)	MR Egger	11	0.284325	0.64994	0.672085	-0.989556	1.55821	1.32886	0.371742	4.75029
		Weighted median	11	-0.0349583	0.143642	0.807717	-0.316496	0.246579	0.965646	0.728698	1.27964
		Inverse variance weighted	11	0.0191082	0.109196	0.861087	-0.194915	0.233131	1.01929	0.822905	1.26255
		Simple mode	11	-0.119574	0.228803	0.61263	-0.568028	0.32888	0.887299	0.566642	1.38941
		Weighted mode	11	-0.114798	0.209254	0.595311	-0.524937	0.29534	0.891546	0.591593	1.34358
ebi-a-GCST90017001	Gut microbiota abundance (genus Eubacterium nodatum group id.11297)	MR Egger	11	0.0222497	0.475354	0.96369	-0.909444	0.953943	1.0225	0.402748	2.59593
		Weighted median	11	0.0250569	0.147289	0.864915	-0.26363	0.313744	1.02537	0.768258	1.36854
		Inverse variance weighted	11	0.102696	0.104767	0.326969	-0.102646	0.308039	1.10815	0.902446	1.36075
		Simple mode	11	-0.100163	0.244185	0.690313	-0.578765	0.378439	0.90469	0.56059	1.46
		Weighted mode	11	-0.096359	0.240719	0.697356	-0.568168	0.37545	0.908138	0.566562	1.45565
ebi-a-GCST90017087	Gut microbiota abundance (unknown genus id.959)	MR Egger	12	0.138994	0.733995	0.853594	-1.29964	1.57762	1.14912	0.272631	4.84343
		Weighted median	12	0.0232363	0.156427	0.881913	-0.28336	0.329833	1.02351	0.753249	1.39074
		Inverse variance weighted	12	0.0141635	0.124093	0.90913	-0.229059	0.257386	1.01426	0.795282	1.29354
		Simple mode	12	0.0706028	0.261371	0.792065	-0.441684	0.58289	1.07315	0.642953	1.79121
		Weighted mode	12	0.081818	0.254057	0.753456	-0.416134	0.57977	1.08526	0.659592	1.78563
ebi-a-GCST90017015	Gut microbiota abundance (genus Holdemania id.2157)	MR Egger	15	-0.154269	0.39857	0.704976	-0.935468	0.626929	0.857041	0.392402	1.87185
		Weighted median	15	0.141468	0.182388	0.437959	-0.216013	0.49895	1.15196	0.805725	1.64699
		Inverse variance weighted	15	0.120265	0.138969	0.386814	-0.152114	0.392644	1.1278	0.85889	1.48089
		Simple mode	15	0.240104	0.31616	0.460189	-0.37957	0.859777	1.27138	0.684155	2.36263
		Weighted mode	15	0.240104	0.264193	0.378825	-0.277714	0.757921	1.27138	0.757513	2.13384
ebi-a-GCST90017023	Gut microbiota abundance (genus Lachnospiraceae ND3007 group id.11317)	MR Egger	3	-4.76841	7.42382	0.636521	-19.3191	9.78228	0.00849391	4.07216e-09	17717
		Weighted median	3	0.352859	0.538256	0.512107	-0.702123	1.40784	1.42313	0.495532	4.08712
		Inverse variance weighted	3	0.2625	0.441572	0.5522	-0.602981	1.12798	1.30018	0.547178	3.08941
		Simple mode	3	0.447127	0.633545	0.553471	-0.794622	1.68888	1.56381	0.451752	5.41339
		Weighted mode	3	0.437119	0.644297	0.567465	-0.825703	1.69994	1.54824	0.437927	5.47362
ebi-a-GCST90016948	Gut microbiota abundance (family Prevotellaceae id.960)	MR Egger	15	0.178274	0.691712	0.800651	-1.17748	1.53403	1.19515	0.308053	4.63683
		Weighted median	15	-0.0571651	0.250071	0.819183	-0.547304	0.432974	0.944438	0.578507	1.54184
		Inverse variance weighted	15	-0.122943	0.190861	0.519479	-0.497029	0.251144	0.884314	0.608335	1.2855
		Simple mode	15	0.213785	0.422216	0.620497	-0.613759	1.04133	1.23836	0.541312	2.83298
		Weighted mode	15	0.203229	0.434051	0.646837	-0.64751	1.05397	1.22535	0.523347	2.86901
ebi-a-GCST90017024	Gut microbiota abundance (genus Lachnospiraceae NK4A136 group id.11319)	MR Egger	15	-0.0258651	0.360956	0.943965	-0.733338	0.681608	0.974467	0.480303	1.97705
		Weighted median	15	0.0751558	0.248626	0.762435	-0.412152	0.562463	1.07805	0.662224	1.75499
		Inverse variance weighted	15	0.148591	0.175312	0.39667	-0.19502	0.492202	1.1602	0.822818	1.63592
		Simple mode	15	-0.0317086	0.429521	0.942195	-0.87357	0.810153	0.968789	0.417459	2.24825
		Weighted mode	15	-0.0317086	0.314757	0.921185	-0.648633	0.585216	0.968789	0.52276	1.79538
ebi-a-GCST90016968	Gut microbiota abundance (genus Bacteroides id.918)	MR Egger	9	0.0584301	1.39682	0.967802	-2.67934	2.7962	1.06017	0.0686087	16.3822
		Weighted median	9	0.615634	0.356129	0.0838658	-0.0823785	1.31365	1.85083	0.920923	3.71972
		Inverse variance weighted	9	0.335058	0.265684	0.207268	-0.185683	0.855799	1.39802	0.830537	2.35325
		Simple mode	9	0.684932	0.591817	0.280519	-0.475029	1.84489	1.98364	0.621867	6.32743
		Weighted mode	9	0.670589	0.564958	0.269288	-0.43673	1.77791	1.95539	0.646146	5.91746
ebi-a-GCST90016922	Gut microbiota abundance (class Negativicutes id.2164)	MR Egger	12	0.155129	0.706767	0.830683	-1.23013	1.54039	1.16781	0.292253	4.66642
		Weighted median	12	0.0175629	0.314745	0.955501	-0.599337	0.634463	1.01772	0.549176	1.88601
		Inverse variance weighted	12	0.0286159	0.225054	0.898821	-0.41249	0.469722	1.02903	0.662	1.59955
		Simple mode	12	-0.00576359	0.487695	0.990782	-0.961646	0.950118	0.994253	0.382263	2.58602
		Weighted mode	12	0.00309506	0.423288	0.994297	-0.826549	0.832739	1.0031	0.437557	2.29961
ebi-a-GCST90017064	Gut microbiota abundance (genus Ruminococcus gauvreauii group id.11342)	MR Egger	12	0.0658658	1.03419	0.950473	-1.96114	2.09287	1.06808	0.140698	8.10819
		Weighted median	12	0.0217935	0.275572	0.936965	-0.518327	0.561914	1.02203	0.595516	1.75403
		Inverse variance weighted	12	-0.0969455	0.230423	0.673953	-0.548574	0.354683	0.907605	0.577773	1.42573
		Simple mode	12	0.120761	0.492303	0.810742	-0.844153	1.08568	1.12836	0.429921	2.96144
		Weighted mode	12	0.120761	0.448654	0.792786	-0.758602	1.00012	1.12836	0.468321	2.71862
ebi-a-GCST90016983	Gut microbiota abundance (genus Coprococcus1 id.11301)	MR Egger	11	-0.637563	0.477871	0.21492	-1.57419	0.299064	0.528579	0.207175	1.3486
		Weighted median	11	-0.252063	0.266704	0.344605	-0.774802	0.270676	0.777196	0.460795	1.31085
		Inverse variance weighted	11	-0.0787334	0.204252	0.699888	-0.479068	0.321601	0.924286	0.61936	1.37933
		Simple mode	11	-0.274092	0.388041	0.496099	-1.03465	0.486468	0.760262	0.35535	1.62656
		Weighted mode	11	-0.313215	0.385401	0.435312	-1.0686	0.442171	0.731093	0.343489	1.55608
ebi-a-GCST90017089	Gut microbiota abundance (genus Victivallis id.2256)	MR Egger	10	0.600343	0.804599	0.476934	-0.976671	2.17736	1.82274	0.376563	8.82295
		Weighted median	10	0.106322	0.135727	0.433421	-0.159703	0.372347	1.11218	0.852397	1.45114
		Inverse variance weighted	10	0.0597659	0.11041	0.588294	-0.156637	0.276169	1.06159	0.855014	1.31807
		Simple mode	10	0.141153	0.216793	0.531255	-0.283762	0.566068	1.1516	0.752946	1.76133
		Weighted mode	10	0.138079	0.223958	0.552811	-0.300878	0.577037	1.14807	0.740168	1.78075
ebi-a-GCST90016938	Gut microbiota abundance (family Family XI id.1936)	MR Egger	8	0.601565	0.768773	0.463675	-0.90523	2.10836	1.82497	0.404449	8.23472
		Weighted median	8	-0.102895	0.159981	0.520113	-0.416457	0.210667	0.902222	0.659379	1.2345
		Inverse variance weighted	8	-0.148022	0.120065	0.217633	-0.383349	0.0873055	0.862412	0.681575	1.09123
		Simple mode	8	-0.109113	0.277801	0.706172	-0.653603	0.435377	0.896629	0.520168	1.54555
		Weighted mode	8	-0.0912989	0.259107	0.734938	-0.599148	0.41655	0.912745	0.54928	1.51672
ebi-a-GCST90017034	Gut microbiota abundance (genus Odoribacter id.952)	MR Egger	7	-0.0850529	0.881903	0.926916	-1.81358	1.64348	0.918464	0.163069	5.17313
		Weighted median	7	-0.56787	0.354884	0.109564	-1.26344	0.127702	0.566731	0.282679	1.13621
		Inverse variance weighted	7	-0.533844	0.273452	0.0509093	-1.06981	0.00212097	0.586347	0.343074	1.00212
		Simple mode	7	-0.598124	0.49998	0.276705	-1.57808	0.381836	0.549842	0.20637	1.46497
		Weighted mode	7	-0.607459	0.557003	0.317304	-1.69918	0.484267	0.544733	0.182833	1.62298
ebi-a-GCST90016994	Gut microbiota abundance (genus Erysipelotrichaceae UCG003 id.11384)	Wald ratio	1	-0.282789	0.522789	0.58856	-1.30746	0.741877	0.753679	0.270508	2.09987
ebi-a-GCST90017111	Gut microbiota abundance (phylum Bacteroidetes id.905)	MR Egger	12	-0.449772	0.662773	0.512776	-1.74881	0.849262	0.637774	0.173982	2.33792
		Weighted median	12	-0.585641	0.319209	0.0665555	-1.21129	0.0400084	0.556749	0.297813	1.04082
		Inverse variance weighted	12	-0.356574	0.304099	0.240973	-0.952607	0.23946	0.700071	0.385734	1.27056
		Simple mode	12	-0.377796	0.614752	0.551351	-1.58271	0.827118	0.68537	0.205418	2.28672
		Weighted mode	12	-0.551131	0.432629	0.228953	-1.39908	0.296822	0.576298	0.246823	1.34558
ebi-a-GCST90017049	Gut microbiota abundance (genus Ruminiclostridium5 id.11355)	MR Egger	11	0.140162	1.06141	0.897847	-1.9402	2.22052	1.15046	0.143676	9.21212
		Weighted median	11	0.196119	0.351632	0.577023	-0.49308	0.885318	1.21667	0.610742	2.42376
		Inverse variance weighted	11	0.499941	0.246748	0.0427526	0.0163146	0.983567	1.64862	1.01645	2.67398
		Simple mode	11	-0.0853075	0.58886	0.887693	-1.23947	1.06886	0.91823	0.289537	2.91205
		Weighted mode	11	-0.0657845	0.581793	0.912211	-1.2061	1.07453	0.936333	0.299363	2.92861
[truncated: 437 more rows]

## Sheet: 5、16S-TAA-MGI
id.exposure	Trait	method	nsnp	b	se	pval	lo_ci	up_ci	or	or_lci95	or_uci95
[truncated: 1,033 more rows]

## Sheet: 6、MGS-AAA-Finn
id.exposure	Trait	method	nsnp	b	se	pval	lo_ci	up_ci	or	or_lci95	or_uci95
[truncated: 1,006 more rows]

## Sheet: 7、MGS-TAA-Finn
id.exposure	Trait	method	nsnp	b	se	pval	lo_ci	up_ci	or	or_lci95	or_uci95
[truncated: 1,006 more rows]

[truncated: 13 more sheets: 8、MGS-AD-Finn, 9、MGS-AAA-UKB, 10、MGS-TAA-MGI, 11. AAA-FINN-16S, 12. AAA-FINN-MGS, 13. TAA-FINN-16S, 14.TAA-FINN-MGS, 15. AD-FINN-16S, 16. AD-FINN-MGS, 17. AAA-UKB-16S, 18. AAA-UKB-MGS, 19. TAA-MGI-16S, 20. TAA-MGI-MGS]
