# Supplementary material for: Investigating the association between gut microbiome and aortic aneurysm diseases: a bidirectional two-sample Mendelian randomization analysis
Source: Front Cell Infect Microbiol. 2024 Jul 30;14:1406845. doi: 10.3389/fcimb.2024.1406845 (PMC11319299; doi:10.3389/fcimb.2024.1406845)
Supplement: Supplementary Additional File 4 — Heterogeneity, level pleiotropy test, and the power of Mendelian randomization analysis [file Table_4.xlsx]

## Sheet: Table of contents
Order number	trait
1	Information of heterogeneity tests
2	Information of horizontal pleiotropy
3	Information of MR-PRESSO analysis

## Sheet: 1. heterogeneity tests
Order 1. Information of heterogeneity tests
Exposures	Outcomes	Model	Q	Q_df	Q_pval
O. Verrucomicrobiales (16S)	AAA(FINN)	MR Egger	13.4406	9	0.143662
		Inverse variance weighted	15.5848	10	0.11215
F. Verrucomicrobiaceae (16S)	AAA(FINN)	MR Egger	13.4426	9	0.143581
		Inverse variance weighted	15.5827	10	0.112217
G. Catenibacterium (16S)	AAA(FINN)	MR Egger	1.88058	2	0.390515
		Inverse variance weighted	2.8129	3	0.421381
C. Lentisphaeria (16S)	AAA(FINN)	MR Egger	7.40869	6	0.284699
		Inverse variance weighted	7.42605	7	0.385906
G. Akkermansia (16S)	AAA(FINN)	MR Egger	13.4463	9	0.143428
		Inverse variance weighted	15.5779	10	0.11237
G. Oxalobacter (16S)	AAA(FINN)	MR Egger	6.01076	9	0.738841
		Inverse variance weighted	7.69891	10	0.65822
G. Clostridium sensu stricto 1 (16S)	AAA(FINN)	MR Egger	4.52518	5	0.476521
		Inverse variance weighted	6.50758	6	0.368791
F. Family XIII (16S)	AAA(FINN)	MR Egger	11.3137	8	0.184552
		Inverse variance weighted	12.2734	9	0.198334
G. Blautia (16S)	AAA(FINN)	MR Egger	1.08679e-05	1	0.99737
		Inverse variance weighted	NA	NA	NA
C. Verrucomicrobiae (16S)	AAA(FINN)	MR Egger	13.4406	9	0.143662
		Inverse variance weighted	15.5848	10	0.11215
G. Anaerotruncus (16S)	AAA(FINN)	MR Egger	14.2885	11	0.217441
		Inverse variance weighted	15.7405	12	0.203415
G. Bilophila (16S)	AAA(FINN)	MR Egger	5.31701	11	0.914847
		Inverse variance weighted	5.36068	12	0.944835
O. Victivallales (16S)	AAA(FINN)	MR Egger	7.40869	6	0.284699
		Inverse variance weighted	7.42605	7	0.385906
S. Bacteroides intestinalis (MGS)	AAA(FINN)	MR Egger	2.78155	1	0.0953556
		Inverse variance weighted	3.07661	2	0.214745
S. Streptococcus parasanguinis (MGS)	AAA(FINN)	MR Egger	0.344475	1	0.557258
		Inverse variance weighted	2.07642	2	0.354087
S. Paraprevotella clara (MGS)	AAA(FINN)	MR Egger	12.1325	11	0.353765
		Inverse variance weighted	16.8915	12	0.153723
G. Pseudoflavonifractor (MGS)	AAA(FINN)	MR Egger	8.69417	6	0.191522
		Inverse variance weighted	9.05671	7	0.24861
G. Lactobacillus (MGS)	AAA(FINN)	MR Egger	11.839	9	0.222537
		Inverse variance weighted	13.2488	10	0.210093
F. Lactobacillaceae (MGS)	AAA(FINN)	MR Egger	12.0557	10	0.281343
		Inverse variance weighted	13.382	11	0.269094
G. Fusicatenibacter (16S)	TAA(FINN)	MR Egger	19.1394	16	0.261502
		Inverse variance weighted	19.1469	17	0.320164
F. Bifidobacteriaceae (16S)	TAA(FINN)	MR Egger	6.33341	9	0.706141
		Inverse variance weighted	6.58775	10	0.763706
F. Oxalobacteraceae (16S)	TAA(FINN)	MR Egger	9.71665	12	0.640803
		Inverse variance weighted	10.4663	13	0.655428
O. Bifidobacteriales (16S)	TAA(FINN)	MR Egger	6.33341	9	0.706141
		Inverse variance weighted	6.58775	10	0.763706
G. Turicibacter (16S)	TAA(FINN)	MR Egger	9.83665	8	0.276678
		Inverse variance weighted	10.0353	9	0.347634
P. Lentisphaerae (16S)	TAA(FINN)	MR Egger	4.42654	7	0.729543
		Inverse variance weighted	5.16605	8	0.73969
G. Ruminococcaceae UCG003 (16S)	TAA(FINN)	MR Egger	7.13148	10	0.712977
		Inverse variance weighted	7.44269	11	0.762185
C. Lentisphaeria (16S)	TAA(FINN)	MR Egger	2.68701	6	0.84698
		Inverse variance weighted	3.17753	7	0.868108
G. Lactobacillus (16S)	TAA(FINN)	MR Egger	6.28282	6	0.392265
		Inverse variance weighted	8.82137	7	0.265737
C. Actinobacteria (16S)	TAA(FINN)	MR Egger	14.2753	13	0.354748
		Inverse variance weighted	14.7823	14	0.393195
G. Intestinibacter (16S)	TAA(FINN)	MR Egger	5.95499	13	0.947776
		Inverse variance weighted	6.73196	14	0.944551
G. Ruminococcaceae UCG014 (16S)	TAA(FINN)	MR Egger	3.05997	9	0.96187
		Inverse variance weighted	3.08733	10	0.979293
G. Family XIII UCG001 (16S)	TAA(FINN)	MR Egger	6.7486	6	0.344724
		Inverse variance weighted	10.4639	7	0.163775
O. Victivallale (16S)	TAA(FINN)	MR Egger	2.68701	6	0.84698
		Inverse variance weighted	3.17753	7	0.868108
S. Lachnospiraceae bacterium 5_1_63FAA (MGS)	TAA(FINN)	MR Egger	4.40189	4	0.35434
		Inverse variance weighted	4.56102	5	0.471761
S. Ruminococcus obeum (MGS)	TAA(FINN)	MR Egger	6.07731	11	0.868156
		Inverse variance weighted	6.08416	12	0.91178
S. Bacteroides stercoris (MGS)	TAA(FINN)	MR Egger	1.36615	5	0.92798
		Inverse variance weighted	1.3742	6	0.967409
S. Bilophila unclassified (MGS)	TAA(FINN)	MR Egger	9.60477	9	0.383418
		Inverse variance weighted	9.6164	10	0.474767
S. Subdoligranulum unclassified (MGS)	TAA(FINN)	MR Egger	4.01197	11	0.969565
		Inverse variance weighted	4.03297	12	0.982834
S. Parabacteroides merdae (MGS)	TAA(FINN)	MR Egger	6.38998	5	0.270099
		Inverse variance weighted	7.32116	6	0.292165
G. Bilophila (MGS)	TAA(FINN)	MR Egger	5.41759	6	0.491472
		Inverse variance weighted	5.4612	7	0.603867
G. Lactobacillus (MGS)	TAA(FINN)	MR Egger	5.8856	9	0.751311
		Inverse variance weighted	6.00094	10	0.815184
G. Rothia (MGS)	TAA(FINN)	MR Egger	0.500132	4	0.973488
		Inverse variance weighted	2.72663	5	0.742043
F. Lachnospiraceae (MGS)	TAA(FINN)	MR Egger	17.0619	10	0.0730063
		Inverse variance weighted	17.7484	11	0.0876057
F. Lactobacillacea (MGS)	TAA(FINN)	MR Egger	5.50427	10	0.855053
		Inverse variance weighted	5.57901	11	0.899927
F. Micrococcaceae (MGS)	TAA(FINN)	MR Egger	0.502042	4	0.973302
		Inverse variance weighted	2.7237	5	0.742491
G. Collinsella (16S)	AD(FINN)	MR Egger	5.78648	7	0.564891
		Inverse variance weighted	5.80127	8	0.669481
P. Lentisphaerae (16S)	AD(FINN)	MR Egger	11.7151	7	0.110326
		Inverse variance weighted	11.7315	8	0.163594
G. Ruminococcus gnavus group (16S)	AD(FINN)	MR Egger	11.2252	9	0.260585
		Inverse variance weighted	13.8649	10	0.179244
C. Lentisphaeria (16S)	AD(FINN)	MR Egger	2.99592	6	0.809358
		Inverse variance weighted	3.16024	7	0.869794
C. Actinobacteria (16S)	AD(FINN)	MR Egger	13.1246	13	0.438236
		Inverse variance weighted	13.8851	14	0.458304
O. Victivallales (16S)	AD(FINN)	MR Egger	2.99592	6	0.809358
		Inverse variance weighted	3.16024	7	0.869794
S. Lachnospiraceae bacterium 8_1_57FAA (MGS)	AD(FINN)	MR Egger	9.63781	15	0.841883
		Inverse variance weighted	11.1063	16	0.802878
S. Coprococcus catus (MGS)	AD(FINN)	MR Egger	2.70491	4	0.608356
		Inverse variance weighted	2.83524	5	0.725368
S. Clostridium leptum (MGS)	AD(FINN)	MR Egger	2.60923	4	0.625189
		Inverse variance weighted	2.68978	5	0.747681
S. Alistipes shahii (MGS)	AD(FINN)	MR Egger	13.7286	9	0.132312
		Inverse variance weighted	13.9912	10	0.173392
G. Oscillibacter (MGS)	AD(FINN)	MR Egger	3.84408	6	0.697767
		Inverse variance weighted	3.8488	7	0.797019
G. Odoribacter (MGS)	AD(FINN)	MR Egger	5.7548	8	0.674676
		Inverse variance weighted	5.93802	9	0.746105
F. Oscillospiraceae (MGS)	AD(FINN)	MR Egger	3.41326	5	0.636552
		Inverse variance weighted	3.48179	6	0.74639
AAA(FINN)	G. Desulfovibrio (16S)	MR Egger	28.0538	38	0.881146
		Inverse variance weighted	31.8307	39	0.785479
AAA(FINN)	G. Lachnospiraceae FCS020 group (16S)	MR Egger	28.2881	38	0.874493
		Inverse variance weighted	29.4308	39	0.86655
AAA(FINN)	C. Alphaproteobacteria (16S)	MR Egger	37.3458	38	0.499524
		Inverse variance weighted	42.8187	39	0.310651
AAA(FINN)	F. Rhodospirillaceae (16S)	MR Egger	34.5916	38	0.627849
		Inverse variance weighted	35.1178	39	0.647601
AAA(FINN)	G. Ruminococcaceae UCG011 (16S)	MR Egger	34.2467	38	0.6437
		Inverse variance weighted	35.0605	39	0.650181
AAA(FINN)	G. Terrisporobacter (16S)	MR Egger	40.0389	38	0.379783
		Inverse variance weighted	40.6484	39	0.397664
AAA(FINN)	O. Rhodospirillales (16S)	MR Egger	35.4029	38	0.590167
		Inverse variance weighted	35.7495	39	0.618936
AAA(FINN)	G. Blautia (16S)	MR Egger	0.259104	2	0.878489
		Inverse variance weighted	0.314326	3	0.957312
AAA(FINN)	S. Haemophilus parainfluenzae (MGS)	MR Egger	44.3841	42	0.371515
		Inverse variance weighted	46.0364	43	0.347686
AAA(FINN)	S. Desulfovibrio piger (MGS)	MR Egger	34.5755	38	0.628591
		Inverse variance weighted	34.5876	39	0.671294
AAA(FINN)	S. Adlercreutzia equolifaciens (MGS)	MR Egger	26.5781	42	0.969475
		Inverse variance weighted	26.7534	43	0.975277
AAA(FINN)	O. Pasteurellales (MGS)	MR Egger	44.7377	42	0.357598
		Inverse variance weighted	46.515	43	0.329728
AAA(FINN)	G. Desulfovibrio (MGS)	MR Egger	34.3953	40	0.72006
		Inverse variance weighted	34.484	41	0.753943
AAA(FINN)	G. Roseburia (MGS)	MR Egger	42.2457	42	0.460354
		Inverse variance weighted	42.8573	43	0.477441
AAA(FINN)	G. Adlercreutzia (MGS)	MR Egger	26.7881	42	0.967261
		Inverse variance weighted	26.9844	43	0.973225
AAA(FINN)	F. Pasteurellaceae (MGS)	MR Egger	44.7306	42	0.357873
		Inverse variance weighted	46.5091	43	0.329948
AAA(FINN)	F. Veillonellaceae (MGS)	MR Egger	48.4677	42	0.228338
		Inverse variance weighted	48.5945	43	0.257796
TAA(FINN)	G. Dialister (16S)	MR Egger	48.8374	37	0.0921689
		Inverse variance weighted	52.6698	38	0.0571468
TAA(FINN)	G. Roseburia (16S)	MR Egger	27.0799	37	0.884284
		Inverse variance weighted	27.0827	38	0.906401
TAA(FINN)	G. Prevotella7 (16S)	MR Egger	51.4548	35	0.035957
		Inverse variance weighted	51.4601	36	0.0457111
TAA(FINN)	G. Sellimonas (16S)	MR Egger	44.9435	35	0.121081
		Inverse variance weighted	46.0272	36	0.122218
TAA(FINN)	S. Roseburia_unclassified (MGS)	MR Egger	27.9676	44	0.971464
		Inverse variance weighted	28.0218	45	0.977773
TAA(FINN)	S. Lachnospiraceae_bacterium_7_1_58FAA (MGS)	MR Egger	43.6646	45	0.528565
		Inverse variance weighted	44.2097	46	0.547492
TAA(FINN)	G. Desulfovibrio (MGS)	MR Egger	36.2141	45	0.821942
		Inverse variance weighted	41.6101	46	0.656515
TAA(FINN)	G. Lachnospiraceae_noname (MGS)	MR Egger	33.146	45	0.904554
		Inverse variance weighted	33.1491	46	0.921989
AD(FINN)	G. Fusicatenibacter (16S)	MR Egger	10.0968	10	0.432044
		Inverse variance weighted	17.1868	11	0.102471
AD(FINN)	G. Anaerofilum (16S)	MR Egger	2.32724	9	0.985174
		Inverse variance weighted	5.12853	10	0.882428
AD(FINN)	G. Adlercreutzia (16S)	MR Egger	7.69383	9	0.56527
		Inverse variance weighted	9.47656	10	0.48755
AD(FINN)	G. Ruminococcaceae UCG005 (16S)	MR Egger	2.74589	10	0.986788
		Inverse variance weighted	3.52476	11	0.98182
AD(FINN)	G. Christensenellaceae R 7group (16S)	MR Egger	6.43081	10	0.777864
		Inverse variance weighted	6.66685	11	0.825386
AD(FINN)	G. Senegalimassilia (16S)	MR Egger	9.67745	9	0.377223
		Inverse variance weighted	9.68273	10	0.468755
AD(FINN)	G. Intestinibacter (16S)	MR Egger	3.48762	10	0.967517
		Inverse variance weighted	3.53238	11	0.98166
AD(FINN)	G. Lachnospiraceae ND3007 group (16S)	MR Egger	5.74756	10	0.836008
		Inverse variance weighted	5.88252	11	0.881087
AD(FINN)	F. Prevotellaceae (16S)	MR Egger	9.62669	10	0.473833
		Inverse variance weighted	9.6291	11	0.564025
AD(FINN)	G. Ruminococcaceae UCG014 (16S)	MR Egger	3.95129	10	0.949518
		Inverse variance weighted	5.16426	11	0.922951
AD(FINN)	G. Ruminococcaceae UCG011 (16S)	MR Egger	3.6065	8	0.890769
		Inverse variance weighted	3.66497	9	0.932049
AD(FINN)	F. Ruminococcaceae (16S)	MR Egger	3.0352	10	0.980584
		Inverse variance weighted	7.08615	11	0.792065
AD(FINN)	F. Family XIII (16S)	MR Egger	13.0351	10	0.221714
		Inverse variance weighted	13.1195	11	0.285585
AD(FINN)	G. Anaerotruncus (16S)	MR Egger	9.08146	10	0.52439
		Inverse variance weighted	11.1187	11	0.43337
AD(FINN)	G. Ruminococcaceae UCG002 (16S)	MR Egger	8.07161	10	0.621842
		Inverse variance weighted	8.21608	11	0.693827
AD(FINN)	G. Oscillibacter (16S)	MR Egger	8.75746	9	0.459957
		Inverse variance weighted	9.43949	10	0.490963
AD(FINN)	F. Christensenellaceae (16S)	MR Egger	0.0235601	1	0.878009
		Inverse variance weighted	0.121601	2	0.941011
AD(FINN)	S. Streptococcus_parasanguinis (MGS)	MR Egger	6.35195	10	0.784878
		Inverse variance weighted	8.86412	11	0.634433
AD(FINN)	S. Paraprevotella_xylaniphila (MGS)	MR Egger	5.24716	11	0.918608
		Inverse variance weighted	7.40502	12	0.829729
AD(FINN)	S. Bacteroidales_bacterium_ph8 (MGS)	MR Egger	7.27813	10	0.698953
		Inverse variance weighted	9.93762	11	0.536007
AD(FINN)	S. Collinsella_aerofaciens (MGS)	MR Egger	11.5681	10	0.314997
		Inverse variance weighted	11.9022	11	0.371037
AD(FINN)	S. Bifidobacterium_longum (MGS)	MR Egger	8.02047	10	0.626837
		Inverse variance weighted	8.11135	11	0.703296
AD(FINN)	O. Coriobacteriales (MGS)	MR Egger	7.2986	10	0.696986
		Inverse variance weighted	7.33513	11	0.771331
AD(FINN)	G. Bacteroidales_noname (MGS)	MR Egger	7.01198	10	0.724313
		Inverse variance weighted	9.64287	11	0.562768
AD(FINN)	G. Collinsella (MGS)	MR Egger	9.37885	10	0.496565
		Inverse variance weighted	9.47409	11	0.578218
AD(FINN)	F. Bacteroidales_noname (MGS)	MR Egger	7.01272	10	0.724244
		Inverse variance weighted	9.63177	11	0.563782
AD(FINN)	F. Coriobacteriaceae (MGS)	MR Egger	7.30152	10	0.696706
		Inverse variance weighted	7.33793	11	0.771094

## Sheet: 2. horizontal pleiotropy
Order 2. Information of horizontal pleiotropy
Exposures	Outcomes	egger_intercept	se	pval
O. Verrucomicrobiales (16S)	AAA（FINN）	-0.043874	0.036615	0.26142
F. Verrucomicrobiaceae (16S)	AAA（FINN）	-0.0438185	0.0366065	0.261878
G. Catenibacterium (16S)	AAA（FINN）	-0.161943	0.167718	0.436132
C. Lentisphaeria (16S)	AAA（FINN）	0.0057393	0.0484106	0.909498
G. Akkermansia (16S)	AAA（FINN）	-0.0437201	0.0366027	0.262831
G. Oxalobacter (16S)	AAA（FINN）	-0.0634024	0.0487978	0.22614
G. Clostridium sensu stricto 1 (16S)	AAA（FINN）	-0.0485562	0.0344865	0.218169
F. Family XIII (16S)	AAA（FINN）	-0.0296523	0.0359959	0.43394
G. Blautia (16S)	AAA（FINN）	NA	NA	NA
C. Verrucomicrobiae (16S)	AAA（FINN）	-0.043874	0.036615	0.26142
G. Anaerotruncus (16S)	AAA（FINN）	0.0298597	0.0282422	0.313054
G. Bilophila (16S)	AAA（FINN）	0.00876024	0.0419191	0.838284
O. Victivallales (16S)	AAA（FINN）	0.0057393	0.0484106	0.909498
S. Bacteroides intestinalis (MGS)	AAA（FINN）	-0.0504527	0.154909	0.799555
S. Streptococcus parasanguinis (MGS)	AAA（FINN）	0.111373	0.084628	0.413663
S. Paraprevotella clara (MGS)	AAA（FINN）	-0.0803897	0.0387009	0.061997
G. Pseudoflavonifractor (MGS)	AAA（FINN）	-0.0270294	0.054038	0.634753
G. Lactobacillus (MGS)	AAA（FINN）	-0.0428588	0.0414004	0.327578
F. Lactobacillaceae (MGS)	AAA（FINN）	-0.0414516	0.0395209	0.318933
G. Fusicatenibacter (16S)	TAA（FINN）	0.00239872	0.0301722	0.93762
F. Bifidobacteriaceae (16S)	TAA（FINN）	-0.013382	0.0265348	0.626154
F. Oxalobacteraceae (16S)	TAA（FINN）	-0.0291307	0.0336444	0.403556
O. Bifidobacteriales (16S)	TAA（FINN）	-0.013382	0.0265348	0.626154
G. Turicibacter (16S)	TAA（FINN）	0.0203025	0.0505092	0.698241
P. Lentisphaerae (16S)	TAA（FINN）	0.0375224	0.0436333	0.418293
G. Ruminococcaceae UCG003 (16S)	TAA（FINN）	0.015305	0.0274351	0.589208
C. Lentisphaeria (16S)	TAA（FINN）	-0.0222396	0.0252306	0.394077
G. Lactobacillus (16S)	TAA（FINN）	-0.0421296	0.0270581	0.170475
C. Actinobacteria (16S)	TAA（FINN）	-0.0149158	0.0219501	0.508721
G. Intestinibacter (16S)	TAA（FINN）	0.0300212	0.0428646	0.509926
G. Ruminococcaceae UCG014 (16S)	TAA（FINN）	-0.003761	0.0227368	0.872274
G. Family XIII UCG001 (16S)	TAA（FINN）	0.0669532	0.036839	0.119039
O. Victivallale (16S)	TAA（FINN）	0.0300212	0.0428646	0.509926
S. Lachnospiraceae bacterium 5_1_63FAA (MGS)	TAA（FINN）	0.0232792	0.0612177	0.723077
S. Ruminococcus obeum (MGS)	TAA（FINN）	0.00254489	0.0307484	0.935525
S. Bacteroides stercoris (MGS)	TAA（FINN）	-0.00841211	0.093798	0.932021
S. Bilophila unclassified (MGS)	TAA（FINN）	-0.00569404	0.0545281	0.919123
S. Subdoligranulum unclassified (MGS)	TAA（FINN）	0.00574403	0.0396416	0.887411
S. Parabacteroides merdae (MGS)	TAA（FINN）	-0.0406434	0.0476144	0.432311
G. Bilophila (MGS)	TAA（FINN）	-0.0110295	0.0528148	0.841487
G. Lactobacillus (MGS)	TAA（FINN）	-0.0120521	0.0354865	0.741929
G. Rothia (MGS)	TAA（FINN）	-0.0822954	0.0551525	0.20994
F. Lachnospiraceae (MGS)	TAA（FINN）	0.0273578	0.0431289	0.540106
F. Lactobacillacea (MGS)	TAA（FINN）	-0.00967273	0.0353793	0.790109
F. Micrococcaceae (MGS)	TAA（FINN）	-0.0820128	0.0550228	0.210342
G. Collinsella (16S)	AD（FINN）	0.00947096	0.0778785	0.906624
P. Lentisphaerae (16S)	AD（FINN）	-0.0110576	0.111874	0.924036
G. Ruminococcus gnavus group (16S)	AD（FINN）	-0.140721	0.0967306	0.179703
C. Lentisphaeria (16S)	AD（FINN）	-0.0344594	0.0850092	0.69927
C. Actinobacteria (16S)	AD（FINN）	0.0361511	0.0416511	0.401159
O. Victivallales (16S)	AD（FINN）	-0.0344594	0.0850092	0.69927
S. Lachnospiraceae bacterium 8_1_57FAA (MGS)	AD（FINN）	-0.0617518	0.0509586	0.244332
S. Coprococcus catus (MGS)	AD（FINN）	-0.0369324	0.1023	0.736344
S. Clostridium leptum (MGS)	AD（FINN）	0.0396601	0.139744	0.790644
S. Alistipes shahii (MGS)	AD（FINN）	-0.0522853	0.126011	0.687911
G. Oscillibacter (MGS)	AD（FINN）	-0.0089416	0.130145	0.947457
G. Odoribacter (MGS)	AD（FINN）	0.0334829	0.0782232	0.67991
F. Oscillospiraceae (MGS)	AD（FINN）	-0.0356436	0.136152	0.803924
AAA（FINN）	G. Desulfovibrio (16S)	0.0268451	0.0138132	0.0593975
AAA（FINN）	G. Lachnospiraceae FCS020 group (16S)	-0.0120654	0.0112869	0.291825
AAA（FINN）	C. Alphaproteobacteria (16S)	-0.0317729	0.0135815	0.0246697
AAA（FINN）	F. Rhodospirillaceae (16S)	-0.0104846	0.0144536	0.472654
AAA（FINN）	G. Ruminococcaceae UCG011 (16S)	0.0197514	0.0218959	0.372708
AAA（FINN）	G. Terrisporobacter (16S)	-0.012756	0.0167708	0.451583
AAA（FINN）	O. Rhodospirillales (16S)	-0.00845572	0.0143617	0.559501
AAA（FINN）	G. Blautia (16S)	-0.0117589	0.0500393	0.836082
AAA（FINN）	S. Haemophilus parainfluenzae (MGS)	0.034641	0.0277034	0.218065
AAA（FINN）	S. Desulfovibrio piger (MGS)	-0.00292059	0.0265822	0.913091
AAA（FINN）	S. Adlercreutzia equolifaciens (MGS)	-0.00934271	0.0223189	0.677641
AAA（FINN）	O. Pasteurellales (MGS)	0.0355889	0.0275514	0.203514
AAA（FINN）	G. Desulfovibrio (MGS)	-0.0073495	0.0246806	0.767409
AAA（FINN）	G. Roseburia (MGS)	-0.0118236	0.0151634	0.439914
AAA（FINN）	G. Adlercreutzia (MGS)	-0.00987293	0.0222838	0.66
AAA（FINN）	F. Pasteurellaceae (MGS)	0.0356003	0.0275492	0.203338
AAA（FINN）	F. Veillonellaceae (MGS)	-0.00644797	0.0194463	0.741857
TAA（FINN）	G. Dialister (16S)	-0.0170356	0.0099976	0.0967736
TAA（FINN）	G. Roseburia (16S)	-0.000377316	0.00713602	0.958116
TAA（FINN）	G. Prevotella7 (16S)	-0.00128503	0.021349	0.952345
TAA（FINN）	G. Sellimonas (16S)	0.0193438	0.021056	0.364548
TAA（FINN）	S. Roseburia_unclassified (MGS)	-0.00386901	0.0166194	0.816996
TAA（FINN）	S. Lachnospiraceae_bacterium_7_1_58FAA (MGS)	0.0077523	0.0104998	0.464146
TAA（FINN）	G. Desulfovibrio (MGS)	0.038655	0.0166407	0.0247625
TAA（FINN）	G. Lachnospiraceae_noname (MGS)	0.000575972	0.0103548	0.955888
AD（FINN）	G. Fusicatenibacter (16S)	-0.0412905	0.0155819	0.0243168
AD（FINN）	G. Anaerofilum (16S)	0.0479978	0.0286775	0.128515
AD（FINN）	G. Adlercreutzia (16S)	0.0296949	0.0222403	0.2146
AD（FINN）	G. Ruminococcaceae UCG005 (16S)	0.0141788	0.0160659	0.398203
AD（FINN）	G. Christensenellaceae R 7group (16S)	-0.0077579	0.0159682	0.637554
AD（FINN）	G. Senegalimassilia (16S)	0.00177632	0.0253474	0.945663
AD（FINN）	G. Intestinibacter (16S)	0.00390094	0.0184376	0.836688
AD（FINN）	G. Lachnospiraceae ND3007 group (16S)	-0.00606787	0.016517	0.720998
AD（FINN）	F. Prevotellaceae (16S)	-0.000829568	0.0168716	0.961753
AD（FINN）	G. Ruminococcaceae UCG014 (16S)	-0.0188029	0.0170726	0.296546
AD（FINN）	G. Ruminococcaceae UCG011 (16S)	-0.00814266	0.0336729	0.815006
AD（FINN）	F. Ruminococcaceae (16S)	-0.0304301	0.0151191	0.0718506
AD（FINN）	F. Family XIII (16S)	0.00459392	0.0180535	0.804295
AD（FINN）	G. Anaerotruncus (16S)	0.0226721	0.0158842	0.183956
AD（FINN）	G. Ruminococcaceae UCG002 (16S)	0.00594848	0.0156502	0.711827
AD（FINN）	G. Oscillibacter (16S)	0.0182137	0.0220544	0.430236
AD（FINN）	F. Christensenellaceae (16S)	0.0208689	0.0666493	0.806821
AD（FINN）	S. Streptococcus_parasanguinis (MGS)	0.0886317	0.0559196	0.144053
AD（FINN）	S. Paraprevotella_xylaniphila (MGS)	-0.0590768	0.0402166	0.169851
AD（FINN）	S. Bacteroidales_bacterium_ph8 (MGS)	-0.0410889	0.0251956	0.133987
AD（FINN）	S. Collinsella_aerofaciens (MGS)	-0.014836	0.0276076	0.602751
AD（FINN）	S. Bifidobacterium_longum (MGS)	0.00800247	0.0265457	0.76924
AD（FINN）	O. Coriobacteriales (MGS)	-0.00470165	0.0246004	0.852256
AD（FINN）	G. Bacteroidales_noname (MGS)	-0.0408617	0.0251922	0.135869
AD（FINN）	G. Collinsella (MGS)	-0.00781595	0.0253273	0.76396
AD（FINN）	F. Bacteroidales_noname (MGS)	-0.0407687	0.0251915	0.136657
AD（FINN）	F. Coriobacteriaceae (MGS)	-0.00469418	0.0246005	0.852488

## Sheet: 3. MR-PRESSO analysis
Order 3. Information of MR-PRESSO analysis
Exposures	Outcomes	MR Analysis Causal	Estimate	Sd	T-stat	P-value	Global Test RSSobs	Global Test P-value	beta.exposure	Distortion Test P-value
O. Verrucomicrobiales (16S)	AAA(FINN)	Raw	-0.319013	0.129952	-2.45486	0.0319692	18.4773	0.201	NA	NA
		Outlier-corrected	NA	NA	NA	NA
F. Verrucomicrobiaceae (16S)	AAA(FINN)	Raw	-0.319128	0.129973	-2.45534	0.0319417	18.4753	0.198	NA	NA
		Outlier-corrected	NA	NA	NA	NA
G. Catenibacterium (16S)	AAA(FINN)	Raw	0.289074	0.101072	2.86007	0.0645735	5.03036	0.531	NA	NA
		Outlier-corrected	NA	NA	NA	NA
C. Lentisphaeria (16S)	AAA(FINN)	Raw	-0.206677	0.0736818	-2.80499	0.0205444	9.95124	0.556	NA	NA
		Outlier-corrected	NA	NA	NA	NA
G. Akkermansia (16S)	AAA(FINN)	Raw	-0.319094	0.1299	-2.45645	0.0318788	18.4675	0.189	NA	NA
		Outlier-corrected	NA	NA	NA	NA
G. Oxalobacter (16S)	AAA(FINN)	Raw	0.112517	0.0625854	1.79781	0.0996792	11.6164	0.577	NA	NA
		Outlier-corrected	NA	NA	NA	NA
G. Clostridium sensu stricto 1 (16S)	AAA(FINN)	Raw	0.299327	0.115403	2.59375	0.0319266	8.81353	0.582	NA	NA
		Outlier-corrected	NA	NA	NA	NA
F. Family XIII (16S)	AAA(FINN)	Raw	-0.212032	0.144823	-1.46408	0.168871	20.0147	0.168	NA	NA
		Outlier-corrected	NA	NA	NA	NA
G. Blautia (16S)	AAA(FINN)	Raw	NA	NA	NA	NA	NA	NA	NA	NA
		Outlier-corrected	NA	NA	NA	NA
C. Verrucomicrobiae (16S)	AAA(FINN)	Raw	-0.319013	0.129952	-2.45486	0.0319692	18.4773	0.202	NA	NA
		Outlier-corrected	NA	NA	NA	NA
G. Anaerotruncus (16S)	AAA(FINN)	Raw	-0.320261	0.133057	-2.40694	0.0294227	23.4532	0.166	NA	NA
		Outlier-corrected	NA	NA	NA	NA
G. Bilophila (16S)	AAA(FINN)	Raw	0.152252	0.0889814	1.71105	0.107665	12.9305	0.74	NA	NA
		Outlier-corrected	NA	NA	NA	NA
O. Victivallales (16S)	AAA(FINN)	Raw	-0.206677	0.0736818	-2.80499	0.0205444	9.95124	0.544	NA	NA
		Outlier-corrected	NA	NA	NA	NA
S. Bacteroides intestinalis (MGS)	AAA(FINN)	Raw	0.304288	0.087197	3.48967	0.039776	8.15701	0.387	NA	NA
		Outlier-corrected	NA	NA	NA	NA
S. Streptococcus parasanguinis (MGS)	AAA(FINN)	Raw	NA	NA	NA	NA	NA	NA	NA	NA
		Outlier-corrected	NA	NA	NA	NA
S. Paraprevotella clara (MGS)	AAA(FINN)	Raw	0.159266	0.065496	2.43169	0.031634	19.4275	0.199	NA	NA
		Outlier-corrected	NA	NA	NA	NA
G. Pseudoflavonifractor (MGS)	AAA(FINN)	Raw	-0.227729	0.085735	-2.65618	0.032647	11.778	0.313	NA	NA
		Outlier-corrected	NA	NA	NA	NA
G. Lactobacillus (MGS)	AAA(FINN)	Raw	-0.090496	0.050815	-1.7809	0.102527	19.6151	0.156	NA	NA
		Outlier-corrected	NA	NA	NA	NA
F. Lactobacillaceae (MGS)	AAA(FINN)	Raw	-0.093475	0.047961	-1.94898	0.075061	19.6771	0.174	NA	NA
		Outlier-corrected	NA	NA	NA	NA
G. Fusicatenibacter (16S)	TAA(FINN)	Raw	0.288622	0.11697	2.46749	0.0238644	23.9747	0.278	NA	NA
		Outlier-corrected	NA	NA	NA	NA
F. Bifidobacteriaceae (16S)	TAA(FINN)	Raw	-0.147349	0.0766126	-1.9233	0.0724241	12.5161	0.806	NA	NA
		Outlier-corrected	NA	NA	NA	NA
F. Oxalobacteraceae (16S)	TAA(FINN)	Raw	0.0951434	0.0710513	1.33908	0.201881	21.2669	0.204	NA	NA
		Outlier-corrected	NA	NA	NA	NA
O. Bifidobacteriales (16S)	TAA(FINN)	Raw	-0.147349	0.0766126	-1.9233	0.0724241	12.5161	0.805	NA	NA
		Outlier-corrected	NA	NA	NA	NA
G. Turicibacter (16S)	TAA(FINN)	Raw	0.225763	0.0991227	2.27761	0.0402969	20.9073	0.208	NA	NA
		Outlier-corrected	NA	NA	NA	NA
P. Lentisphaerae (16S)	TAA(FINN)	Raw	-0.196562	0.0631862	-3.11084	0.0110449	9.17539	0.671	NA	NA
		Outlier-corrected	NA	NA	NA	NA
G. Ruminococcaceae UCG003 (16S)	TAA(FINN)	Raw	-0.275303	0.14244	-1.93276	0.0737535	29.7948	0.026	-52.5321	0.137
		Outlier-corrected	-0.180488	0.10634	-1.69727	0.113441
C. Lentisphaeria (16S)	TAA(FINN)	Raw	-0.161185	0.0592728	-2.71938	0.0236317	6.60887	0.825	NA	NA
		Outlier-corrected	NA	NA	NA	NA
G. Lactobacillus (16S)	TAA(FINN)	Raw	-0.21416	0.0887991	-2.41174	0.0391374	13.4264	0.314	NA	NA
		Outlier-corrected	NA	NA	NA	NA
C. Actinobacteria (16S)	TAA(FINN)	Raw	-0.214425	0.104864	-2.04479	0.056679	23.3	0.245	NA	NA
		Outlier-corrected	NA	NA	NA	NA
G. Intestinibacter (16S)	TAA(FINN)	Raw	-0.276209	0.0674116	-4.09735	0.00108774	7.79758	0.959	NA	NA
		Outlier-corrected	NA	NA	NA	NA
G. Ruminococcaceae UCG014 (16S)	TAA(FINN)	Raw	0.289267	0.0598162	4.83593	0.000182473	7.55367	0.985	NA	NA
		Outlier-corrected	NA	NA	NA	NA
G. Family XIII UCG001 (16S)	TAA(FINN)	Raw	0.337132	0.136884	2.46291	0.0359864	14.2163	0.281	NA	NA
		Outlier-corrected	NA	NA	NA	NA
O. Victivallale (16S)	TAA(FINN)	Raw	-0.161185	0.0592728	-2.71938	0.0236317	6.60887	0.801	NA	NA
		Outlier-corrected	NA	NA	NA	NA
S. Lachnospiraceae bacterium 5_1_63FAA (MGS)	TAA(FINN)	Raw	-0.0992656	0.0469603	-2.11382	0.0881938	6.80531	0.492	NA	NA
		Outlier-corrected	NA	NA	NA	NA
S. Ruminococcus obeum (MGS)	TAA(FINN)	Raw	0.176571	0.0516173	3.42076	0.00507142	7.39455	0.898	NA	NA
		Outlier-corrected	NA	NA	NA	NA
S. Bacteroides stercoris (MGS)	TAA(FINN)	Raw	0.252288	0.0410157	6.15102	0.000467073	1.9413	0.978	NA	NA
		Outlier-corrected	NA	NA	NA	NA
S. Bilophila unclassified (MGS)	TAA(FINN)	Raw	0.177633	0.085595	2.07527	0.0647092	11.6162	0.494	NA	NA
		Outlier-corrected	NA	NA	NA	NA
S. Subdoligranulum unclassified (MGS)	TAA(FINN)	Raw	0.178052	0.0492212	3.61737	0.00353154	4.6856	0.99	NA	NA
		Outlier-corrected	NA	NA	NA	NA
S. Parabacteroides merdae (MGS)	TAA(FINN)	Raw	0.17487	0.114515	1.52704	0.170589	13.5337	0.196	NA	NA
		Outlier-corrected	NA	NA	NA	NA
G. Bilophila (MGS)	TAA(FINN)	Raw	0.258024	0.0907666	2.84272	0.0249472	7.04852	0.646	NA	NA
		Outlier-corrected	NA	NA	NA	NA
G. Lactobacillus (MGS)	TAA(FINN)	Raw	-0.0970965	0.0343138	-2.82966	0.0163822	9.04851	0.765	NA	NA
		Outlier-corrected	NA	NA	NA	NA
G. Rothia (MGS)	TAA(FINN)	Raw	0.079948	0.0663438	1.20506	0.267335	14.098	0.175	NA	NA
		Outlier-corrected	NA	NA	NA	NA
F. Lachnospiraceae (MGS)	TAA(FINN)	Raw	-0.245302	0.110354	-2.22285	0.0481245	21.0008	0.103	NA	NA
		Outlier-corrected	NA	NA	NA	NA
F. Lactobacillacea (MGS)	TAA(FINN)	Raw	-0.0916634	0.0309894	-2.9579	0.0119673	8.31814	0.86	NA	NA
		Outlier-corrected	NA	NA	NA	NA
F. Micrococcaceae (MGS)	TAA(FINN)	Raw	0.121088	0.0444897	2.72171	0.0416897	3.95815	0.774	NA	NA
		Outlier-corrected	NA	NA	NA	NA
G. Collinsella (16S)	AD(FINN)	Raw	-0.439975	0.239715	-1.83541	0.093603	11.0944	0.638	NA	NA
		Outlier-corrected	NA	NA	NA	NA
P. Lentisphaerae (16S)	AD(FINN)	Raw	-0.463384	0.161954	-2.86122	0.0169216	16.2183	0.27	NA	NA
		Outlier-corrected	NA	NA	NA	NA
G. Ruminococcus gnavus group (16S)	AD(FINN)	Raw	-0.396062	0.193156	-2.05048	0.0674544	17.2042	0.187	NA	NA
		Outlier-corrected	NA	NA	NA	NA
C. Lentisphaeria (16S)	AD(FINN)	Raw	-0.311053	0.0996761	-3.12064	0.0123059	4.82819	0.912	NA	NA
		Outlier-corrected	NA	NA	NA	NA
C. Actinobacteria (16S)	AD(FINN)	Raw	-0.388463	0.200182	-1.94056	0.0690823	21.4998	0.35	NA	NA
		Outlier-corrected	NA	NA	NA	NA
O. Victivallales (16S)	AD(FINN)	Raw	-0.311053	0.0996761	-3.12064	0.0123059	4.82819	0.923	NA	NA
		Outlier-corrected	NA	NA	NA	NA
S. Lachnospiraceae bacterium 8_1_57FAA (MGS)	AD(FINN)	Raw	0.183025	0.0595822	3.0718	0.00729829	12.7143	0.82	NA	NA
		Outlier-corrected	NA	NA	NA	NA
S. Coprococcus catus (MGS)	AD(FINN)	Raw	-0.430842	0.151433	-2.8451	0.0360301	3.93314	0.759	NA	NA
		Outlier-corrected	NA	NA	NA	NA
S. Clostridium leptum (MGS)	AD(FINN)	Raw	-0.457864	0.10082	-4.54138	0.00616091	3.86982	0.772	NA	NA
		Outlier-corrected	NA	NA	NA	NA
S. Alistipes shahii (MGS)	AD(FINN)	Raw	-0.440275	0.222522	-1.97857	0.0760535	17.1569	0.183	NA	NA
		Outlier-corrected	NA	NA	NA	NA
G. Oscillibacter (MGS)	AD(FINN)	Raw	-0.527843	0.170676	-3.09266	0.0175015	5.23254	0.82	NA	NA
		Outlier-corrected	NA	NA	NA	NA
G. Odoribacter (MGS)	AD(FINN)	Raw	-0.414214	0.149718	-2.76662	0.021874	7.4385	0.766	NA	NA
		Outlier-corrected	NA	NA	NA	NA
F. Oscillospiraceae (MGS)	AD(FINN)	Raw	-0.490246	0.181326	-2.70367	0.0354027	4.91507	0.726	NA	NA
		Outlier-corrected	NA	NA	NA	NA
AAA(FINN)	G. Desulfovibrio (16S)	Raw	-0.0174369	0.00774941	-2.25009	0.0293786	48.0699	0.691	NA	NA
		Outlier-corrected	NA	NA	NA	NA
AAA(FINN)	G. Lachnospiraceae FCS020 group (16S)	Raw	-0.0103853	0.00622614	-1.66802	0.102257	41.0051	0.796	NA	NA
		Outlier-corrected	NA	NA	NA	NA
AAA(FINN)	C. Alphaproteobacteria (16S)	Raw	0.0146652	0.00861662	1.70196	0.0956622	62.5104	0.404	NA	NA
		Outlier-corrected	NA	NA	NA	NA
AAA(FINN)	F. Rhodospirillaceae (16S)	Raw	0.0148821	0.00830979	1.79091	0.0800361	61.4923	0.512	NA	NA
		Outlier-corrected	NA	NA	NA	NA
AAA(FINN)	G. Ruminococcaceae UCG011 (16S)	Raw	-0.0316573	0.0130583	-2.42431	0.0194174	54.3509	0.531	NA	NA
		Outlier-corrected	NA	NA	NA	NA
AAA(FINN)	G. Terrisporobacter (16S)	Raw	-0.0225082	0.0101582	-2.21578	0.031808	58.8207	0.429	NA	NA
		Outlier-corrected	NA	NA	NA	NA
AAA(FINN)	O. Rhodospirillales (16S)	Raw	0.0151238	0.00833207	1.81513	0.0761717	62.9562	0.502	NA	NA
		Outlier-corrected	NA	NA	NA	NA
AAA(FINN)	G. Blautia (16S)	Raw	-0.102997	0.0156493	-6.58153	0.00713716	0.538361	0.971	NA	NA
		Outlier-corrected	NA	NA	NA	NA
AAA(FINN)	S. Haemophilus parainfluenzae (MGS)	Raw	0.0246776	0.0185824	1.32801	0.190873	57.6855	0.405	NA	NA
		Outlier-corrected	NA	NA	NA	NA
AAA(FINN)	S. Desulfovibrio piger (MGS)	Raw	0.0305535	0.0170849	1.78833	0.081114	93.4206	0.363	NA	NA
		Outlier-corrected	NA	NA	NA	NA
AAA(FINN)	S. Adlercreutzia equolifaciens (MGS)	Raw	-0.0410375	0.0115837	-3.5427	0.000935831	35.9837	0.93	NA	NA
		Outlier-corrected	NA	NA	NA	NA
AAA(FINN)	O. Pasteurellales (MGS)	Raw	0.0255465	0.018508	1.3803	0.174314	58.2903	0.376	NA	NA
		Outlier-corrected	NA	NA	NA	NA
AAA(FINN)	G. Desulfovibrio (MGS)	Raw	0.026019	0.0152558	1.70552	0.0953127	71.008	0.42	NA	NA
		Outlier-corrected	NA	NA	NA	NA
AAA(FINN)	G. Roseburia (MGS)	Raw	-0.00660157	0.00990246	-0.666659	0.508394	66.547	0.377	NA	NA
		Outlier-corrected	NA	NA	NA	NA
AAA(FINN)	G. Adlercreutzia (MGS)	Raw	-0.0403415	0.011625	-3.47024	0.00115842	36.7002	0.929	NA	NA
		Outlier-corrected	NA	NA	NA	NA
AAA(FINN)	F. Pasteurellaceae (MGS)	Raw	0.0255268	0.0185072	1.37929	0.174622	58.2943	0.37	NA	NA
		Outlier-corrected	NA	NA	NA	NA
AAA(FINN)	F. Veillonellaceae (MGS)	Raw	0.0375302	0.0123164	3.04716	0.00385747	53.1347	0.42	NA	NA
		Outlier-corrected	NA	NA	NA	NA
TAA(FINN)	G. Dialister (16S)	Raw	-0.044791	0.018021	-2.48548	0.016552	68.6931	0.037	NA	NA
		Outlier-corrected	NA	NA	NA	NA
TAA(FINN)	G. Roseburia (16S)	Raw	0.0174427	0.0118	1.47819	0.146028	44.0376	0.659	NA	NA
		Outlier-corrected	NA	NA	NA	NA
TAA(FINN)	G. Prevotella7 (16S)	Raw	-0.104727	0.0339075	-3.08859	0.00355839	58.9206	0.069	NA	NA
		Outlier-corrected	NA	NA	NA	NA
TAA(FINN)	G. Sellimonas (16S)	Raw	-0.0672523	0.0339882	-1.9787	0.0542781	55.9565	0.142	NA	NA
		Outlier-corrected	NA	NA	NA	NA
TAA(FINN)	S. Roseburia_unclassified (MGS)	Raw	-0.0731299	0.0259173	-2.82166	0.00703164	33.426	0.947	NA	NA
		Outlier-corrected	NA	NA	NA	NA
TAA(FINN)	S. Lachnospiraceae_bacterium_7_1_58FAA (MGS)	Raw	-0.0609107	0.0190546	-3.19663	0.00248712	46.764	0.578	NA	NA
		Outlier-corrected	NA	NA	NA	NA
TAA(FINN)	G. Desulfovibrio (MGS)	Raw	-0.0673189	0.029312	-2.29663	0.0261426	43.8198	0.685	NA	NA
		Outlier-corrected	NA	NA	NA	NA
TAA(FINN)	G. Lachnospiraceae_noname (MGS)	Raw	-0.0424699	0.0163304	-2.60067	0.0123991	35.2275	0.934	NA	NA
		Outlier-corrected	NA	NA	NA	NA
AD(FINN)	G. Fusicatenibacter (16S)	Raw	-0.0229169	0.019466	-1.17728	0.26019	30.858	0.02	NA	NA
		Outlier-corrected	NA	NA	NA	NA
AD(FINN)	G. Anaerofilum (16S)	Raw	-0.0612917	0.0180525	-3.3952	0.00597965	6.52091	0.919	NA	NA
		Outlier-corrected	NA	NA	NA	NA
AD(FINN)	G. Adlercreutzia (16S)	Raw	-0.0675417	0.0191466	-3.52761	0.0041647	12.7848	0.573	NA	NA
		Outlier-corrected	NA	NA	NA	NA
AD(FINN)	G. Ruminococcaceae UCG005 (16S)	Raw	0.0464905	0.00783244	5.93564	4.93883e-05	4.53107	0.99	NA	NA
		Outlier-corrected	NA	NA	NA	NA
AD(FINN)	G. Christensenellaceae R 7group (16S)	Raw	0.0432576	0.0118419	3.65292	0.00292097	10.3616	0.767	NA	NA
		Outlier-corrected	NA	NA	NA	NA
AD(FINN)	G. Senegalimassilia (16S)	Raw	0.0539278	0.0212067	2.54296	0.0273358	11.5754	0.563	NA	NA
		Outlier-corrected	NA	NA	NA	NA
AD(FINN)	G. Intestinibacter (16S)	Raw	-0.0460119	0.0125527	-3.66551	0.00285163	8.21278	0.905	NA	NA
		Outlier-corrected	NA	NA	NA	NA
AD(FINN)	G. Lachnospiraceae ND3007 group (16S)	Raw	-0.0244611	0.0139295	-1.75607	0.102593	12.8208	0.639	NA	NA
		Outlier-corrected	NA	NA	NA	NA
AD(FINN)	F. Prevotellaceae (16S)	Raw	-0.0180076	0.0170707	-1.05489	0.310689	19.3991	0.218	NA	NA
		Outlier-corrected	NA	NA	NA	NA
AD(FINN)	G. Ruminococcaceae UCG014 (16S)	Raw	0.0540822	0.0160532	3.36894	0.00503401	15.904	0.448	NA	NA
		Outlier-corrected	NA	NA	NA	NA
AD(FINN)	G. Ruminococcaceae UCG011 (16S)	Raw	-0.0858831	0.019943	-4.30642	0.00154575	4.72316	0.968	NA	NA
		Outlier-corrected	NA	NA	NA	NA
AD(FINN)	F. Ruminococcaceae (16S)	Raw	0.0431758	0.0111721	3.86461	0.0019527	10.4662	0.792	NA	NA
		Outlier-corrected	NA	NA	NA	NA
AD(FINN)	F. Family XIII (16S)	Raw	0.0342953	0.0152235	2.25278	0.0421901	17.0602	0.35	NA	NA
		Outlier-corrected	NA	NA	NA	NA
AD(FINN)	G. Anaerotruncus (16S)	Raw	0.0350781	0.0142095	2.46864	0.0282069	14.85	0.477	NA	NA
		Outlier-corrected	NA	NA	NA	NA
AD(FINN)	G. Ruminococcaceae UCG002 (16S)	Raw	0.0420612	0.0114057	3.68772	0.00273331	9.82131	0.841	NA	NA
		Outlier-corrected	NA	NA	NA	NA
AD(FINN)	G. Oscillibacter (16S)	Raw	0.0475458	0.0176485	2.69405	0.0195232	11.2881	0.676	NA	NA
		Outlier-corrected	NA	NA	NA	NA
AD(FINN)	F. Christensenellaceae (16S)	Raw	0.0546059	0.0349702	1.5615	0.21633	5.41245	0.466	NA	NA
		Outlier-corrected	NA	NA	NA	NA
AD(FINN)	S. Streptococcus_parasanguinis (MGS)	Raw	0.115129	0.044095	2.61093	0.0242173	10.5818	0.661	NA	NA
		Outlier-corrected	NA	NA	NA	NA
AD(FINN)	S. Paraprevotella_xylaniphila (MGS)	Raw	0.0756452	0.0285828	2.64653	0.0213152	9.07773	0.805	NA	NA
		Outlier-corrected	NA	NA	NA	NA
AD(FINN)	S. Bacteroidales_bacterium_ph8 (MGS)	Raw	-0.0484492	0.0213518	-2.26909	0.0443781	12.0121	0.553	NA	NA
		Outlier-corrected	NA	NA	NA	NA
AD(FINN)	S. Collinsella_aerofaciens (MGS)	Raw	0.0619458	0.0237381	2.60956	0.0242767	14.1232	0.407	NA	NA
		Outlier-corrected	NA	NA	NA	NA
AD(FINN)	S. Bifidobacterium_longum (MGS)	Raw	-0.0519546	0.0202581	-2.56463	0.0263007	9.38784	0.716	NA	NA
		Outlier-corrected	NA	NA	NA	NA
AD(FINN)	O. Coriobacteriales (MGS)	Raw	0.0603505	0.017864	3.37833	0.00616074	8.74442	0.794	NA	NA
		Outlier-corrected	NA	NA	NA	NA
AD(FINN)	G. Bacteroidales_noname (MGS)	Raw	-0.0482309	0.0210298	-2.29345	0.0425188	11.6547	0.57	NA	NA
		Outlier-corrected	NA	NA	NA	NA
AD(FINN)	G. Collinsella (MGS)	Raw	0.0658832	0.0209305	3.14772	0.00927981	11.2529	0.636	NA	NA
		Outlier-corrected	NA	NA	NA	NA
AD(FINN)	F. Bacteroidales_noname (MGS)	Raw	-0.0482341	0.0210172	-2.29498	0.0424048	11.6405	0.582	NA	NA
		Outlier-corrected	NA	NA	NA	NA
AD(FINN)	F. Coriobacteriaceae (MGS)	Raw	0.0603731	0.0178674	3.37894	0.00615406	8.74752	0.773	NA	NA
		Outlier-corrected	NA	NA	NA	NA
